# Supplementary material for: Modeling site-specific amino-acid preferences deepens phylogenetic estimates of viral sequence divergence
Source: Virus Evol. 2018 Nov 6;4(2):vey033. doi: 10.1093/ve/vey033 (PMC6220371; doi:10.1093/ve/vey033)
Supplement: Supplementary File 1 [file vey033_supplementary_file_1.txt]

hybrid	WSN	Perth	WSN_AA	Perth_AA
1	2	2	K	K
2	3	8	A	S
3	4	9	K	Y
4	5	10	L	I
5	6	11	L	L
6	7	12	V	C
7	8	13	L	L
8	9	14	L	V
9	10	15	Y	F
10	11	16	A	A
11	12	17	F	Q
12	13	18	V	K
13	14	19	A	L
14	15	20	T	P
15	16	21	D	G
16	17	22	A	N
17	18	23	D	D
18	19	28	T	T
19	20	29	I	L
20	21	30	C	C
21	22	31	I	L
22	23	32	G	G
23	24	33	Y	H
24	25	34	H	H
25	26	35	A	A
26	27	36	N	V
27	28	37	N	P
28	29	38	S	N
29	30	39	T	G
30	31	40	D	T
31	32	41	T	I
32	33	42	V	V
33	34	43	D	K
34	35	44	T	T
35	36	45	I	I
36	37	46	L	T
37	38	47	E	N
38	39	48	K	D
39	40	49	N	Q
40	41	50	V	I
41	42	51	A	E
42	43	52	V	V
43	44	53	T	T
44	45	54	H	N
45	46	55	S	A
46	47	56	V	T
47	48	57	N	E
48	49	58	L	L
49	50	59	L	V
50	51	60	E	Q
51	52	61	D	S
52	53	62	S	S
53	54	63	H	S
54	55	64	N	T
55	56	65	G	G
56	57	66	K	E
57	58	67	L	I
58	59	68	C	C
59	60	69	K	D
60	65	70	A	S
61	66	71	P	P
62	67	72	L	H
63	68	73	Q	Q
64	69	74	L	I
65	70	78	G	K
66	71	79	K	N
67	72	80	C	C
68	73	81	N	T
69	74	82	I	L
70	75	83	T	I
71	76	84	G	D
72	77	85	W	A
73	78	86	L	L
74	79	87	L	L
75	80	88	G	G
76	81	89	N	D
77	82	90	P	P
78	83	91	E	Q
79	84	92	C	C
80	85	93	D	D
81	86	94	S	D
82	88	95	L	F
83	89	96	P	Q
84	90	97	A	N
85	91	98	R	K
86	92	99	S	K
87	93	100	W	W
88	94	101	S	D
89	95	102	Y	L
90	96	103	I	F
91	97	104	V	V
92	98	105	E	E
93	99	106	T	R
94	100	107	P	S
95	101	108	N	K
96	102	109	S	A
97	103	110	E	Y
98	104	111	N	S
99	105	112	G	N
100	107	113	C	C
101	108	114	Y	Y
102	109	115	P	P
103	110	116	G	Y
104	111	117	D	D
105	112	118	L	V
106	113	119	I	P
107	114	120	D	D
108	115	121	Y	Y
109	116	122	E	A
110	117	123	E	S
111	118	124	L	L
112	119	125	R	R
113	120	126	E	S
114	121	127	Q	L
115	122	128	L	V
116	123	129	S	A
117	124	130	S	S
118	125	131	V	S
119	126	132	S	G
120	127	133	S	T
121	128	134	L	L
122	129	135	E	E
123	134	136	F	F
124	135	137	P	N
125	136	138	K	N
126	137	139	E	E
127	138	140	S	S
128	139	142	S	N
129	140	143	W	W
130	141	144	P	T
131	142	145	N	G
132	143	146	H	V
133	144	147	T	T
134	145	148	F	Q
135	146	149	N	N
136	147	150	G	G
137	148	151	V	T
138	149	152	T	S
139	150	153	V	S
140	151	154	S	A
141	152	155	C	C
142	153	156	S	I
143	154	157	H	R
144	155	158	R	R
145	156	159	G	S
146	157	160	K	K
147	158	161	S	N
148	159	162	S	S
149	160	163	F	F
150	161	164	Y	F
151	162	165	R	S
152	163	166	N	R
153	164	167	L	L
154	165	168	L	N
155	166	169	W	W
156	167	170	L	L
157	168	171	T	T
158	169	172	K	H
159	170	173	K	L
160	171	174	G	N
161	172	175	D	F
162	173	176	S	K
163	174	177	Y	Y
164	175	178	P	P
165	176	179	K	A
166	177	180	L	L
167	178	181	T	N
168	179	182	N	V
169	180	183	S	T
170	181	184	Y	M
171	182	185	V	P
172	183	186	N	N
173	184	187	N	N
174	185	188	K	E
175	186	189	G	Q
176	187	190	K	F
177	188	191	E	D
178	189	192	V	K
179	190	193	L	L
180	191	194	V	Y
181	192	195	L	I
182	193	196	W	W
183	194	197	G	G
184	195	198	V	V
185	196	199	H	L
186	197	200	H	H
187	198	201	P	P
188	199	202	S	G
189	200	203	S	T
190	201	204	S	D
191	202	205	D	K
192	203	206	E	D
193	204	207	Q	Q
194	205	208	Q	I
195	206	209	S	F
196	207	210	L	L
197	208	211	Y	Y
198	209	212	S	A
199	210	213	N	Q
200	211	214	G	A
201	212	215	N	S
202	213	216	A	G
203	214	217	Y	R
204	215	218	V	I
205	216	219	S	T
206	217	220	V	V
207	218	221	A	S
208	219	222	S	T
209	220	223	S	K
210	221	224	N	R
211	222	225	Y	S
212	223	226	N	Q
213	224	227	R	Q
214	225	228	R	I
215	226	229	F	V
216	227	230	T	S
217	228	231	P	P
218	229	232	E	N
219	230	233	I	I
220	231	234	A	G
221	232	235	A	S
222	233	236	R	R
223	234	237	P	P
224	235	238	K	R
225	236	239	V	V
226	237	240	R	R
227	238	241	D	N
228	239	242	Q	I
229	240	243	H	P
230	241	244	G	S
231	242	245	R	R
232	243	246	M	I
233	244	247	N	S
234	245	248	Y	I
235	246	249	Y	Y
236	247	250	W	W
237	248	251	T	T
238	249	252	L	I
239	250	253	L	V
240	251	254	E	K
241	252	255	P	P
242	253	256	G	G
243	254	257	D	D
244	255	258	T	I
245	256	259	I	L
246	257	260	I	L
247	258	261	F	I
248	259	262	E	N
249	260	263	A	S
250	261	264	T	T
251	262	265	G	G
252	263	266	N	N
253	264	267	L	L
254	265	268	I	I
255	266	269	A	A
256	267	270	P	P
257	268	271	W	R
258	269	272	Y	G
259	270	273	A	Y
260	271	274	F	F
261	272	275	A	K
262	273	276	L	I
263	274	277	S	R
264	275	278	R	S
265	276	279	G	G
266	278	280	E	K
267	279	281	S	S
268	280	282	G	S
269	281	283	I	I
270	282	284	I	M
271	283	285	T	R
272	284	286	S	S
273	285	287	N	D
274	286	288	A	A
275	287	289	S	P
276	288	290	M	I
277	289	291	H	G
278	290	292	E	K
279	291	293	C	C
280	292	294	N	N
281	293	295	T	S
282	294	296	K	E
283	295	297	C	C
284	296	298	Q	I
285	297	299	T	T
286	298	300	P	P
287	299	301	Q	N
288	300	302	G	G
289	301	303	A	S
290	302	304	I	I
291	303	305	N	P
292	304	306	S	N
293	305	307	N	D
294	306	308	L	K
295	307	309	P	P
296	308	310	F	F
297	309	311	Q	Q
298	310	312	N	N
299	311	313	I	V
300	312	314	H	N
301	313	315	P	R
302	314	316	V	I
303	315	317	T	T
304	316	318	I	Y
305	317	319	G	G
306	318	320	E	A
307	319	321	C	C
308	320	322	P	P
309	321	323	K	R
310	322	324	Y	Y
311	323	325	V	V
312	324	326	R	K
313	325	327	S	Q
314	326	328	T	N
315	327	329	K	T
316	328	330	L	L
317	329	331	R	K
318	330	332	M	L
319	331	333	V	A
320	332	334	T	T
321	333	335	G	G
322	334	336	L	M
323	335	337	R	R
324	336	338	N	N
325	337	339	I	V
326	338	340	P	P
327	339	341	S	E
328	340	342	I	K
329	341	343	Q	Q
330	342	344	Y	T
331	343	345	R	R
332	344	346	G	G
333	345	347	L	I
334	346	348	F	F
335	347	349	G	G
336	348	350	A	A
337	349	351	I	I
338	350	352	A	A
339	351	353	G	G
340	352	354	F	F
341	353	355	I	I
342	354	356	E	E
343	355	357	G	N
344	356	358	G	G
345	357	359	W	W
346	358	360	T	E
347	359	361	G	G
348	360	362	M	M
349	361	363	I	V
350	362	364	D	D
351	363	365	G	G
352	364	366	W	W
353	365	367	Y	Y
354	366	368	G	G
355	367	369	Y	F
356	368	370	H	R
357	369	371	H	H
358	370	372	Q	Q
359	371	373	N	N
360	372	374	E	S
361	373	375	Q	E
362	374	376	G	G
363	375	377	S	R
364	376	378	G	G
365	377	379	Y	Q
366	378	380	A	A
367	379	381	A	A
368	380	382	D	D
369	381	383	Q	L
370	382	384	K	K
371	383	385	S	S
372	384	386	T	T
373	385	387	Q	Q
374	386	388	N	A
375	387	389	A	A
376	388	390	I	I
377	389	391	N	D
378	390	392	G	Q
379	391	393	I	I
380	392	394	T	N
381	393	395	N	G
382	394	396	K	K
383	395	397	V	L
384	396	398	N	N
385	397	399	S	R
386	398	400	V	L
387	399	401	I	I
388	400	402	E	G
389	401	403	K	K
390	402	404	M	T
391	403	405	N	N
392	404	406	T	E
393	405	407	Q	K
394	406	408	F	F
395	407	409	T	H
396	408	410	A	Q
397	409	411	V	I
398	410	412	G	E
399	411	413	K	K
400	412	414	E	E
401	413	415	F	F
402	414	416	N	S
403	415	417	N	E
404	416	418	L	V
405	417	419	E	E
406	418	420	K	G
407	419	421	R	R
408	420	422	M	I
409	421	423	E	Q
410	422	424	N	D
411	423	425	L	L
412	424	426	N	E
413	425	427	K	K
414	426	428	K	Y
415	427	429	V	V
416	428	430	D	E
417	429	431	D	D
418	430	432	G	T
419	431	433	F	K
420	432	434	L	I
421	433	435	D	D
422	434	436	I	L
423	435	437	W	W
424	436	438	T	S
425	437	439	Y	Y
426	438	440	N	N
427	439	441	A	A
428	440	442	E	E
429	441	443	L	L
430	442	444	L	L
431	443	445	V	V
432	444	446	L	A
433	445	447	L	L
434	446	448	E	E
435	447	449	N	N
436	448	450	E	Q
437	449	451	R	H
438	450	452	T	T
439	451	453	L	I
440	452	454	D	D
441	453	455	F	L
442	454	456	H	T
443	455	457	D	D
444	456	458	L	S
445	457	459	N	E
446	458	460	V	M
447	459	461	K	N
448	460	462	N	K
449	461	463	L	L
450	462	464	Y	F
451	463	465	E	E
452	464	466	K	K
453	465	467	V	T
454	466	468	K	K
455	467	469	S	K
456	468	470	Q	Q
457	469	471	L	L
458	470	472	K	R
459	471	473	N	E
460	472	474	N	N
461	473	475	A	A
462	474	476	K	E
463	475	477	E	D
464	476	478	I	M
465	477	479	G	G
466	478	480	N	N
467	479	481	G	G
468	480	482	C	C
469	481	483	F	F
470	482	484	E	K
471	483	485	F	I
472	484	486	Y	Y
473	485	487	H	H
474	486	488	K	K
475	487	489	C	C
476	488	490	D	D
477	489	491	N	N
478	490	492	E	A
479	491	493	C	C
480	492	494	M	I
481	493	495	E	G
482	494	496	S	S
483	495	497	V	I
484	496	498	R	R
485	497	499	N	N
486	498	500	G	G
487	499	501	T	T
488	500	502	Y	Y
489	501	503	D	D
490	502	504	Y	H
491	503	505	P	D
492	504	506	K	V
493	505	507	Y	Y
494	506	508	S	R
495	507	509	E	D
496	508	510	E	E
497	509	511	S	A
498	510	512	K	L
499	511	513	L	N
500	512	514	N	N
501	513	515	R	R
502	514	516	E	F
503	515	517	K	Q
504	516	518	I	I
505	517	519	D	K
506	518	520	G	G
507	519	521	V	V
508	520	522	K	E
509	521	523	L	L
510	522	524	E	K
511	523	525	S	S
512	524	526	M	G
513	525	527	G	Y
514	526	528	V	K
515	527	529	Y	D
516	528	530	Q	W
517	529	531	I	I
518	530	532	L	L
519	531	533	A	W
520	532	534	I	I
521	534	535	S	S
522	535	536	T	F
523	536	537	V	A
524	537	538	A	I
525	538	539	S	S
526	539	540	S	C
527	540	541	L	F
528	541	542	V	L
529	542	543	L	L
530	543	544	L	C
531	544	545	V	V
532	545	546	S	A
533	546	547	L	L
534	547	548	G	L
535	548	549	A	G
536	549	550	I	F
537	550	551	S	I
538	551	552	F	M
539	552	553	W	W
540	553	554	M	A
541	554	555	C	C
542	555	556	S	Q
543	556	557	N	K
544	557	558	G	G
545	558	559	S	N
546	559	560	L	I
547	560	561	Q	R
548	561	562	C	C
549	562	563	R	N
550	563	564	I	I
551	564	565	C	C
552	565	566	I	I
