# Supplementary material for: Modeling site-specific amino-acid preferences deepens phylogenetic estimates of viral sequence divergence
Source: Virus Evol. 2018 Nov 6;4(2):vey033. doi: 10.1093/ve/vey033 (PMC6220371; doi:10.1093/ve/vey033)
Supplement: Supplementary File 2 [file vey033_supplementary_file_2.txt]

site	A	C	D	E	F	G	H	I	K	L	M	N	P	Q	R	S	T	V	W	Y
1	0.032454000000000004	0.0739603	0.00921618	0.021618599999999998	0.0778293	0.0216213	0.0435157	0.0740298	0.059103499999999996	0.0853308	0.0476227	0.06356469999999999	0.0280798	0.050126199999999996	0.0270948	0.0510153	0.106143	0.0511353	0.0162055	0.0603332
2	0.08635860000000001	0.031262700000000004	0.0487411	0.028882099999999997	0.0532378	0.0106728	0.025234200000000002	0.060976800000000005	0.019631299999999997	0.133778	0.0648764	0.074834	0.026302999999999997	0.0331281	0.042322000000000005	0.0425328	0.035890899999999996	0.0716554	0.037063599999999995	0.072619
3	0.0961888	0.05078819999999999	0.015378	0.0323074	0.032361400000000005	0.030144599999999997	0.037236	0.040352400000000004	0.0743034	0.05408110000000001	0.0603453	0.05465980000000001	0.047599	0.056066399999999995	0.0652437	0.05912719999999999	0.066549	0.05577909999999999	0.0381615	0.0333277
4	0.12296199999999999	0.09927489999999999	0.018362700000000003	0.0273584	0.14597000000000002	0.0197605	0.056676699999999997	0.0622206	0.0521212	0.13977699999999998	0.0350277	0.016055200000000002	0.012913800000000001	0.022157800000000002	0.014550299999999999	0.012706	0.0221753	0.0319521	0.0460806	0.041896499999999996
5	0.0419011	0.03622519999999999	0.0232251	0.013659799999999998	0.137127	0.00917294	0.0649688	0.081318	0.0127407	0.140285	0.06325069999999999	0.0104752	0.0168408	0.062119900000000006	0.0183131	0.042782	0.0182484	0.0494857	0.107333	0.050528199999999995
6	0.035978500000000004	0.0950939	0.0110682	0.0307329	0.0959096	0.0110167	0.00916785	0.0756093	0.0409931	0.128355	0.09401169999999999	0.0246509	0.00337946	0.0203084	0.05693580000000001	0.011458	0.038265600000000004	0.100478	0.08272589999999999	0.0338615
7	0.0419366	0.0356787	0.00921498	0.0124443	0.155274	0.017994200000000002	0.0215005	0.095764	0.0160489	0.24249899999999996	0.0578847	0.016469499999999998	0.0167639	0.0342812	0.0221305	0.044297	0.0265863	0.0612567	0.0478963	0.0240793
8	0.0112216	0.103127	0.011412	0.0131343	0.06253020000000001	0.09193739999999999	0.013246700000000002	0.059131600000000006	0.010797200000000002	0.167179	0.0954849	0.0248622	0.020862099999999998	0.014529499999999999	0.0227386	0.0145064	0.0198363	0.10504200000000001	0.061755	0.076666
9	0.0576856	0.0731466	0.0119662	0.00872688	0.151523	0.015626400000000002	0.0293908	0.09615889999999999	0.07667639999999999	0.0710682	0.0604891	0.0124243	0.0074595	0.015452500000000001	0.0163271	0.09710089999999999	0.050496	0.0330958	0.017755200000000002	0.0974304
10	0.0793995	0.0534725	0.010191	0.0286269	0.12068499999999999	0.023897099999999998	0.0433516	0.06714049999999999	0.00956617	0.107356	0.042057199999999996	0.029153199999999997	0.0157481	0.0399388	0.0136871	0.06974810000000001	0.052181500000000006	0.101426	0.0583255	0.0340469
11	0.0641333	0.101396	0.0130276	0.00921172	0.108575	0.0877193	0.0214748	0.082902	0.010659100000000001	0.081856	0.0335305	0.0148102	0.0141374	0.0152892	0.029939499999999997	0.10479200000000001	0.0238715	0.112948	0.054739300000000005	0.014987299999999999
12	0.07679169999999999	0.036628100000000004	0.018641	0.0967821	0.0305866	0.0227392	0.045784899999999996	0.067629	0.0204178	0.0201986	0.0403271	0.0242484	0.017248	0.0436769	0.043450699999999995	0.11551099999999999	0.0493259	0.183903	0.0241724	0.0219364
13	0.155998	0.056982500000000005	0.029734899999999998	0.068735	0.0441478	0.0360269	0.036367800000000006	0.0233116	0.0294797	0.0688547	0.0448816	0.0652007	0.022097	0.09337999999999999	0.036248800000000005	0.0473592	0.0356966	0.0331865	0.0399318	0.0323784
14	0.0529854	0.0746088	0.0215081	0.0237102	0.0129455	0.0247603	0.014413200000000001	0.168045	0.024548300000000002	0.00655292	0.06517819999999999	0.019306099999999996	0.06247130000000001	0.0112738	0.010243299999999999	0.06255430000000001	0.194181	0.105197	0.028450200000000002	0.017067500000000003
15	0.10816600000000001	0.0239677	0.172382	0.049673	0.0141178	0.0292019	0.06871210000000001	0.0248076	0.0843695	0.028745599999999996	0.0828557	0.027652999999999997	0.00578923	0.0241847	0.0761882	0.043118000000000004	0.029855	0.0324911	0.03438309999999999	0.0393388
16	0.36994499999999997	0.0300065	0.053041399999999995	0.034326999999999996	0.0198669	0.0795389	0.034781400000000004	0.034757800000000005	0.030255900000000002	0.0125463	0.037490800000000005	0.029244700000000002	0.0175452	0.029278	0.012596	0.05869630000000001	0.021914199999999998	0.0381602	0.0401653	0.015842099999999998
17	0.0342169	0.0173388	0.371546	0.0518371	0.0132935	0.0943143	0.018752	0.0124541	0.0297064	0.007714	0.0273666	0.0512746	0.0175862	0.0233835	0.0245365	0.0111596	0.0231867	0.0507551	0.028828899999999998	0.09074960000000001
18	0.00549291	0.00618203	0.013130500000000002	0.041835199999999996	0.0167181	0.0037986999999999995	0.0539861	0.044650199999999994	0.0697477	0.13903900000000002	0.0444301	0.0611927	0.0032086999999999997	0.130606	0.0788609	0.0870511	0.0819078	0.0593957	0.0117035	0.0470639
19	0.0123848	0.014019499999999999	0.0317139	0.0266369	0.017438099999999998	0.00988128	0.012774899999999999	0.368715	0.125947	0.07557380000000001	0.053244799999999995	0.020585299999999997	0.0251933	0.0387396	0.013158600000000001	0.0188142	0.0355951	0.059994500000000006	0.0161811	0.023409400000000004
20	0.0159248	0.473179	0.12325599999999999	0.012219200000000001	0.0325949	0.0104141	0.0129937	0.010932299999999999	0.031423400000000004	0.0187776	0.025960400000000005	0.016288999999999998	0.024126400000000003	0.0182984	0.0218629	0.019542900000000002	0.0129589	0.032380400000000004	0.0645172	0.0223482
21	0.0271247	0.0224104	0.06549529999999999	0.020702	0.0161584	0.00872949	0.0247537	0.39764499999999997	0.0311075	0.07912050000000001	0.0278448	0.0290447	0.00740347	0.0169283	0.0107634	0.020596200000000002	0.0245973	0.0839168	0.0204988	0.0651584
22	0.020416099999999996	0.0311455	0.031310700000000004	0.0192833	0.0128861	0.470028	0.019225400000000004	0.0132399	0.019311500000000002	0.016977900000000004	0.0232132	0.0185041	0.030351	0.0184882	0.0196503	0.14952200000000002	0.00926432	0.0324812	0.026993	0.017708599999999998
23	0.015587	0.0333902	0.0153299	0.0204016	0.0982346	0.00399787	0.0286795	0.0231608	0.032997399999999996	0.00852856	0.0465845	0.0114607	0.00449599	0.06178480000000001	0.0107049	0.028343	0.126658	0.0471142	0.059531799999999996	0.323015
24	0.07133450000000001	0.027376400000000002	0.016521	0.0126795	0.00813484	0.0125477	0.242704	0.0427305	0.0634229	0.12365799999999999	0.0378074	0.0272031	0.012886199999999999	0.08191749999999999	0.0113556	0.0306007	0.053231799999999996	0.0675703	0.014465	0.041853800000000004
25	0.328863	0.05963330000000001	0.00907481	0.027733799999999996	0.0142542	0.014281700000000001	0.0122652	0.0145852	0.0112092	0.00682162	0.025355000000000003	0.0742967	0.00707099	0.0171101	0.00672638	0.09245729999999999	0.0255305	0.11819400000000001	0.018498900000000002	0.11603800000000002
26	0.028687999999999998	0.0137828	0.0431293	0.0143626	0.051561699999999995	0.0152821	0.0443325	0.0299348	0.0487078	0.00965946	0.019837099999999996	0.506552	0.00840457	0.0136947	0.0393899	0.0448092	0.017981599999999997	0.00732278	0.020944	0.021622400000000003
27	0.11264	0.011339499999999999	0.07386770000000001	0.026394	0.019430700000000002	0.0194553	0.0115002	0.0122542	0.02745	0.00967399	0.0232957	0.45692299999999997	0.00758527	0.0176147	0.0101313	0.0259971	0.015061600000000001	0.0139863	0.0874121	0.0179884
28	0.100725	0.047172399999999996	0.00690555	0.0492099	0.012943799999999998	0.0295321	0.029613599999999997	0.009977600000000001	0.041618800000000004	0.0093091	0.0229863	0.0844765	0.014028899999999999	0.024322	0.012571200000000001	0.35941799999999996	0.0767803	0.0215336	0.0293394	0.017536700000000002
29	0.015687299999999998	0.013704499999999998	0.014533	0.0222816	0.0156372	0.0186338	0.0499273	0.0185825	0.0175645	0.0100716	0.0292125	0.10917	0.0346438	0.016513200000000002	0.00953229	0.0761962	0.37911500000000004	0.0102246	0.126665	0.0121041
30	0.029233699999999998	0.012793700000000002	0.316146	0.08221730000000001	0.0193399	0.0174333	0.0476253	0.0194601	0.029573500000000003	0.0119321	0.0169653	0.0322769	0.00670972	0.10973699999999999	0.00907974	0.00752805	0.106253	0.0648039	0.0243662	0.036526300000000005
31	0.0263232	0.0242734	0.0127615	0.175264	0.0113338	0.0204195	0.015902	0.0315985	0.0153614	0.06976510000000001	0.060156600000000005	0.0299111	0.0157217	0.029045799999999997	0.07506360000000001	0.0417385	0.27168600000000004	0.043283499999999996	0.021249	0.00914131
32	0.028253700000000003	0.0258786	0.0866031	0.018096400000000002	0.0251528	0.019628200000000002	0.0134343	0.10449100000000001	0.0570029	0.07038430000000001	0.021949700000000003	0.0111758	0.00689935	0.0209028	0.0102019	0.029704500000000002	0.011578299999999998	0.40528400000000003	0.0168143	0.0165647
33	0.0179853	0.016372499999999998	0.454879	0.0523268	0.032692200000000005	0.0428181	0.0227837	0.014966	0.013571100000000001	0.017307	0.0385445	0.0545734	0.031324700000000004	0.0187116	0.0165252	0.012927600000000001	0.030842900000000003	0.037602300000000005	0.0255649	0.047680900000000005
34	0.028128300000000002	0.019684200000000002	0.0192127	0.0172402	0.0187382	0.012912100000000001	0.0297166	0.0319317	0.0399582	0.014209999999999999	0.029157299999999997	0.0399611	0.014675200000000001	0.0335984	0.015409200000000001	0.0862216	0.494626	0.015012799999999998	0.016859799999999998	0.022745400000000002
35	0.0415182	0.038914	0.011917200000000001	0.0133292	0.0411066	0.0154442	0.0121277	0.318523	0.025268799999999998	0.0723673	0.130596	0.014308600000000001	0.036331	0.0249846	0.013368799999999998	0.0164595	0.08112639999999999	0.0326814	0.0179822	0.04164469999999999
36	0.020227000000000002	0.0450755	0.0665022	0.019569200000000002	0.0350775	0.00825609	0.00620332	0.031714099999999995	0.018986799999999998	0.0798994	0.021592700000000003	0.0160461	0.010827400000000001	0.060960900000000005	0.124205	0.22137600000000002	0.15494000000000002	0.00577821	0.0184352	0.034326800000000005
37	0.11756199999999999	0.011817	0.0383052	0.301161	0.0217696	0.0286952	0.0264467	0.016637	0.026101799999999998	0.00719344	0.020441900000000002	0.0410066	0.00569417	0.140767	0.0344888	0.0578666	0.020357	0.0192639	0.0465114	0.017913099999999998
38	0.0278165	0.0271283	0.0167442	0.0372299	0.0143984	0.0682049	0.0273166	0.013667400000000001	0.27274	0.0097381	0.0446087	0.0357478	0.0202072	0.014555100000000001	0.24537199999999998	0.0117884	0.055585699999999995	0.0147987	0.0225346	0.0198168
39	0.034764300000000005	0.019151400000000002	0.0354324	0.058033600000000005	0.019259099999999998	0.0514639	0.0352471	0.013383	0.0726994	0.0095988	0.030149099999999998	0.390378	0.014842600000000001	0.0385851	0.0328666	0.04874880000000001	0.0229812	0.0188623	0.0234161	0.0301377
40	0.033392000000000005	0.0398025	0.0186865	0.033799699999999995	0.023379499999999998	0.0353046	0.020926900000000002	0.116692	0.021140799999999998	0.0358619	0.046018300000000005	0.046799400000000005	0.014674200000000002	0.0355853	0.013516	0.00932194	0.0206288	0.37161900000000003	0.0437045	0.019145699999999998
41	0.0954887	0.10288299999999999	0.0247833	0.0275649	0.0678026	0.035583300000000005	0.029507	0.050551599999999995	0.0809548	0.016197899999999998	0.0297534	0.011599799999999999	0.120341	0.0241587	0.046321100000000004	0.025055200000000003	0.0397207	0.10283900000000001	0.0402949	0.0286
42	0.068354	0.039118099999999996	0.036353199999999995	0.044099599999999996	0.0321808	0.029158	0.0650324	0.06888910000000001	0.0444902	0.011715	0.0537855	0.045037	0.0349346	0.0427404	0.0203014	0.026217200000000003	0.029221299999999995	0.22574299999999997	0.0410515	0.0415771
43	0.028315899999999998	0.013977799999999999	0.0410317	0.026713599999999997	0.0468742	0.016946700000000002	0.0229789	0.03326919999999999	0.0489235	0.0261566	0.0289238	0.0287965	0.00676585	0.024528	0.0146567	0.031011	0.459476	0.04171230000000001	0.0354714	0.0234702
44	0.0594289	0.0188625	0.055081500000000005	0.0261431	0.0679505	0.0249863	0.332971	0.010996700000000002	0.011320499999999999	0.0220871	0.053594	0.0317209	0.0167112	0.0540156	0.016596200000000002	0.117967	0.0120229	0.00935007	0.027566700000000003	0.030626799999999996
45	0.0421327	0.0265601	0.0246559	0.0174495	0.0589654	0.0139281	0.066366	0.0240889	0.034319999999999996	0.0531578	0.03639	0.037337300000000004	0.022548500000000003	0.0245183	0.0140077	0.323942	0.0335174	0.0182467	0.101872	0.0259959
46	0.029804900000000002	0.019790799999999997	0.015082900000000002	0.0151215	0.0911078	0.0139168	0.021513900000000002	0.0829244	0.07913150000000001	0.0516746	0.048342	0.00854061	0.0050506	0.063867	0.036678699999999995	0.015094999999999999	0.0418904	0.20948699999999998	0.0209922	0.129987
47	0.00860164	0.0141673	0.0606506	0.0580648	0.0238278	0.015170900000000001	0.0108955	0.0118054	0.031588099999999994	0.00916934	0.0247074	0.363211	0.0344731	0.021888	0.021769900000000002	0.112919	0.09920169999999999	0.016128200000000002	0.0466106	0.015149600000000001
48	0.00855513	0.0269681	0.019878200000000002	0.0278668	0.088249	0.00974818	0.020769299999999997	0.05945840000000001	0.019005	0.47900299999999996	0.0320076	0.0155684	0.0398202	0.0366434	0.0185307	0.0144572	0.0168316	0.0175361	0.0227382	0.026365800000000002
49	0.025502	0.0252284	0.0812425	0.0143116	0.029492	0.0165095	0.0160112	0.023339500000000003	0.0222055	0.503787	0.038036099999999996	0.0114492	0.0222782	0.019643900000000002	0.0103277	0.0300855	0.00954622	0.0487073	0.0261108	0.026185800000000002
50	0.172996	0.0758744	0.0465413	0.170217	0.0255269	0.016736900000000002	0.0153761	0.0667227	0.0275512	0.0311855	0.013089199999999999	0.00761005	0.00259514	0.035263499999999996	0.0134085	0.00900934	0.0761102	0.158744	0.0122363	0.0232058
51	0.10311600000000001	0.0127059	0.159316	0.0591304	0.00810267	0.0589165	0.06312430000000001	0.0198988	0.0369625	0.0293274	0.0354842	0.06517819999999999	0.005692	0.0127171	0.0180472	0.10369	0.08025499999999999	0.052062199999999996	0.0189558	0.0573182
52	0.0847405	0.00895229	0.019878599999999996	0.160526	0.0438092	0.07116460000000001	0.0506153	0.0276279	0.0404783	0.0403394	0.059490499999999995	0.0445162	0.00182715	0.0677735	0.0474287	0.0695517	0.0627625	0.0485605	0.0221143	0.0278431
53	0.06759989999999999	0.0167858	0.0176173	0.017924700000000002	0.01056	0.013899100000000001	0.29554400000000003	0.0266688	0.016876699999999998	0.00617788	0.0475413	0.0242796	0.0428042	0.04008780000000001	0.0381109	0.0462181	0.133226	0.025960400000000005	0.0226419	0.08947530000000001
54	0.0133387	0.014462000000000001	0.04089469999999999	0.024645900000000002	0.114167	0.024823599999999998	0.0224782	0.025328299999999998	0.049646499999999996	0.00957354	0.031260500000000004	0.39362600000000003	0.00990592	0.029794	0.0107543	0.0700462	0.0652095	0.0140012	0.0224488	0.0135958
55	0.0425047	0.016486	0.033514999999999996	0.062185500000000005	0.033947399999999996	0.258864	0.0682704	0.0529112	0.0260279	0.00520132	0.128443	0.0335556	0.00965816	0.037750099999999995	0.0318071	0.05571280000000001	0.030599099999999997	0.014203899999999998	0.030534	0.0278226
56	0.11903499999999999	0.0188072	0.0140707	0.00639967	0.14636	0.0207326	0.06649680000000001	0.00901919	0.152	0.0369041	0.0701128	0.0219193	0.00731171	0.0776661	0.0612067	0.00544651	0.008923100000000002	0.0564275	0.05552000000000001	0.0456406
57	0.0108205	0.0243121	0.0131666	0.038727	0.0256628	0.0113581	0.0286649	0.08924560000000001	0.0220028	0.444484	0.0390288	0.032329000000000004	0.0297337	0.026737200000000003	0.0296856	0.018971599999999998	0.015397399999999999	0.0212158	0.0445491	0.0339081
58	0.013070600000000002	0.47396499999999997	0.0264914	0.0373008	0.0357983	0.025957099999999997	0.0150363	0.0229024	0.0131986	0.019836000000000003	0.0450666	0.0270916	0.012096700000000002	0.0747774	0.0164221	0.0159979	0.0107505	0.0211847	0.029228399999999998	0.06382789999999999
59	0.053449	0.00860797	0.0224825	0.0177383	0.0651861	0.005826	0.0695402	0.00554874	0.119726	0.05251030000000001	0.032406	0.100107	0.00239099	0.037488	0.135962	0.0788701	0.0503148	0.00264442	0.0206214	0.11857999999999999
60	0.0914025	0.00652857	0.038822300000000004	0.163977	0.0190277	0.044048500000000004	0.055937400000000005	0.00918252	0.0857337	0.0443482	0.0629902	0.062618	0.0554256	0.0577901	0.04402	0.0339833	0.042187300000000004	0.016500099999999997	0.0163986	0.0490777
61	0.11611099999999999	0.022983	0.022856099999999997	0.0209292	0.021488099999999996	0.031152099999999995	0.0327876	0.0200372	0.0225149	0.0172346	0.038141	0.0165076	0.48829700000000004	0.0141887	0.0111439	0.01989	0.0160393	0.014649500000000001	0.030986700000000002	0.0220638
62	0.00991655	0.023008400000000002	0.014724100000000002	0.0157508	0.0440394	0.00844597	0.035482099999999996	0.078445	0.0242263	0.415249	0.0440776	0.0272978	0.024375099999999997	0.0221389	0.0287789	0.0159938	0.0274339	0.07220069999999999	0.0406505	0.0277652
63	0.0469621	0.0107417	0.12454100000000001	0.0939096	0.0336579	0.022895099999999998	0.024994	0.0770888	0.0184568	0.069078	0.0955383	0.0135268	0.024886000000000002	0.06754349999999999	0.0555573	0.0331965	0.0447575	0.0695452	0.028780299999999998	0.044343099999999996
64	0.00894792	0.0149418	0.026664099999999996	0.0392513	0.045199199999999995	0.0390758	0.0136299	0.047423400000000004	0.011298	0.503207	0.0339996	0.024593200000000003	0.00984262	0.0111294	0.0489235	0.04209790000000001	0.0157613	0.023194799999999998	0.027273200000000004	0.013546899999999999
65	0.035041300000000004	0.0116796	0.066096	0.0767804	0.0354026	0.16223900000000002	0.0890064	0.00781649	0.0741876	0.0606239	0.0485319	0.0502111	0.0141162	0.0913073	0.07527410000000001	0.0357169	0.0234292	0.00967675	0.00962966	0.0232335
66	0.0659298	0.00965124	0.0143047	0.047963	0.0228226	0.09003789999999999	0.0178572	0.0400392	0.060039499999999996	0.028913799999999996	0.0439838	0.0301967	0.126923	0.039118400000000005	0.043067699999999993	0.0411767	0.180696	0.019886400000000002	0.0355145	0.0418777
67	0.017877	0.551085	0.0145159	0.016797799999999998	0.035782800000000003	0.0117151	0.015053799999999997	0.0183977	0.022310299999999998	0.0158031	0.102658	0.01598	0.00901432	0.0195185	0.028727199999999998	0.013465999999999999	0.00959114	0.029236400000000003	0.021866299999999998	0.0306033
68	0.0480666	0.026792000000000003	0.0733779	0.0456473	0.00785031	0.08336160000000001	0.0261279	0.00544522	0.031021299999999998	0.00596925	0.0414416	0.18859700000000001	0.00582035	0.0663247	0.0237733	0.16497799999999999	0.12936199999999998	0.00484798	0.0120175	0.00917909
69	0.00616334	0.0235848	0.00547663	0.00708002	0.09361219999999999	0.00638692	0.00923426	0.256321	0.00749112	0.202259	0.0757432	0.00912069	0.05452130000000001	0.013930200000000002	0.00641947	0.00368726	0.0197818	0.179342	0.014297	0.00554816
70	0.0461146	0.0467599	0.00384824	0.016016100000000002	0.015386700000000001	0.027702499999999998	0.0297207	0.139596	0.0251436	0.10017899999999999	0.0486992	0.0337687	0.060460900000000005	0.025767599999999998	0.0195929	0.036876599999999995	0.158745	0.131299	0.0119833	0.0223405
71	0.105223	0.018156	0.0198882	0.039952999999999995	0.015319399999999999	0.5301170000000001	0.014035800000000001	0.010076100000000001	0.029247500000000003	0.014088700000000001	0.0319351	0.0163198	0.0085207	0.0180827	0.022876	0.0170113	0.0110708	0.0389059	0.025265299999999997	0.013908600000000002
72	0.0113037	0.0419097	0.0183944	0.023741400000000003	0.0205892	0.0377028	0.0192248	0.0255899	0.027701999999999997	0.038727	0.022579	0.027538299999999998	0.00803129	0.0245789	0.015594	0.0129466	0.0136416	0.0379234	0.547531	0.024751099999999998
73	0.0149303	0.0120811	0.026686500000000002	0.014744499999999999	0.035061800000000004	0.0180085	0.0225102	0.028020099999999996	0.0130202	0.411092	0.0674426	0.017864599999999998	0.0469801	0.011915299999999998	0.017621099999999997	0.107696	0.0100945	0.09326480000000001	0.0187209	0.012243899999999999
74	0.0253748	0.013407399999999998	0.0100848	0.0138231	0.0214299	0.00581125	0.00886876	0.128478	0.00958947	0.42479700000000004	0.0458685	0.029456200000000002	0.0646326	0.013266499999999999	0.0397718	0.0138249	0.0325184	0.030334800000000002	0.0353449	0.0333173
75	0.0699939	0.0145644	0.0105862	0.024829499999999997	0.011131700000000001	0.6109859999999999	0.0126289	0.00861568	0.021349299999999998	0.00676589	0.0241859	0.015693799999999997	0.0140994	0.0227574	0.0249111	0.0102405	0.0110877	0.0474851	0.0239087	0.0141785
76	0.0414349	0.0143809	0.040776099999999996	0.0176716	0.00886938	0.010857299999999999	0.17299	0.0282263	0.030079900000000003	0.012017	0.0132092	0.412579	0.00301081	0.0174301	0.015933700000000002	0.0886403	0.031742900000000004	0.0145364	0.0142877	0.0113272
77	0.0163442	0.0226833	0.026107599999999998	0.0302697	0.0118061	0.0126605	0.14219600000000002	0.0121873	0.0175056	0.029531799999999997	0.0206683	0.0123391	0.522284	0.0145588	0.013073099999999999	0.023595400000000002	0.0254762	0.0177305	0.0159584	0.0130245
78	0.102878	0.0240699	0.058366699999999994	0.180963	0.0284811	0.0582861	0.0197507	0.0223475	0.0254426	0.0445931	0.0486989	0.089633	0.0020964000000000004	0.044207800000000005	0.00598544	0.0369403	0.0421265	0.0245888	0.0371414	0.103403
79	0.0132286	0.562496	0.0194778	0.0189923	0.0372255	0.028506999999999998	0.013477200000000002	0.0154153	0.0185388	0.0052121	0.0274264	0.026929599999999998	0.013234200000000002	0.0177926	0.0352045	0.019150999999999998	0.0164495	0.025964499999999998	0.0574254	0.027851499999999998
80	0.027674200000000003	0.0267525	0.406945	0.18087	0.0134469	0.0280488	0.021044	0.0108584	0.00848168	0.025634300000000002	0.0230757	0.034404000000000004	0.010187200000000002	0.039287800000000005	0.00701002	0.017715	0.0479704	0.0172696	0.015771	0.0375538
81	0.05399580000000001	0.011929799999999999	0.0990241	0.06786619999999999	0.0402967	0.028987799999999998	0.0816135	0.06724139999999999	0.013744799999999998	0.08375260000000001	0.042433	0.0355614	0.035856099999999995	0.0490395	0.024378599999999997	0.0582793	0.0343548	0.048039	0.0248086	0.09879600000000001
82	0.042316900000000005	0.007337399999999999	0.0185733	0.081301	0.0361111	0.021652599999999998	0.0312637	0.132991	0.041449099999999996	0.1501	0.107353	0.0182989	0.00931771	0.06628730000000001	0.00488452	0.029878199999999997	0.026075499999999998	0.0428918	0.10545299999999999	0.026463900000000002
83	0.043498199999999994	0.00191187	0.08959969999999999	0.061140099999999996	0.0909727	0.07451580000000001	0.045505000000000004	0.06904249999999999	0.028030000000000003	0.0981055	0.0477127	0.0458763	0.0575913	0.0174888	0.020701900000000002	0.0385244	0.045386300000000004	0.041118	0.0192043	0.0640747
84	0.0622972	0.011221799999999999	0.045855599999999996	0.06528980000000001	0.0877574	0.0254986	0.0534639	0.10948	0.0507932	0.05663869999999999	0.0714448	0.0318565	0.025813299999999997	0.0470529	0.021914199999999998	0.049549800000000005	0.0923115	0.0377699	0.014819999999999998	0.0391709
85	0.0329789	0.0110457	0.0238658	0.0874432	0.0297907	0.039575900000000004	0.09445039999999999	0.0482581	0.045831199999999996	0.05332869999999999	0.064715	0.0987248	0.00924722	0.046040199999999996	0.0889155	0.040776599999999996	0.046049	0.0681054	0.019815299999999997	0.0510429
86	0.0231981	0.00635958	0.0664095	0.057348300000000005	0.046232300000000004	0.0436964	0.0593974	0.05543580000000001	0.030232	0.0289623	0.108742	0.0465228	0.0440422	0.102618	0.0226495	0.07372189999999999	0.05904169999999999	0.0384033	0.0260476	0.0609393
87	0.011079299999999999	0.0857779	0.0632271	0.0232815	0.18452000000000002	0.017189700000000002	0.0156341	0.020495	0.0365731	0.048447199999999996	0.0216713	0.020065700000000002	0.0119165	0.021667500000000003	0.0205578	0.011038	0.0105325	0.013396000000000002	0.341672	0.021257299999999996
88	0.101149	0.0236727	0.0227262	0.019476900000000002	0.0294464	0.168874	0.015045300000000001	0.00890941	0.00919113	0.00712448	0.019601900000000002	0.0101986	0.0265793	0.024694099999999997	0.007809	0.41250600000000004	0.0146939	0.00914279	0.0441861	0.024972799999999996
89	0.0108506	0.036950199999999996	0.0261475	0.010256900000000001	0.0427299	0.0161567	0.0315451	0.00770868	0.0193562	0.0115524	0.0193045	0.023338499999999998	0.0121204	0.024641299999999998	0.0161066	0.028218299999999998	0.0182042	0.012380799999999999	0.019275999999999998	0.613155
90	0.00801311	0.0378846	0.013404	0.0118123	0.030621699999999998	0.00949902	0.015906899999999998	0.438385	0.0103159	0.0751398	0.0240812	0.027505599999999998	0.00763881	0.020311199999999998	0.00918812	0.0228375	0.023087200000000002	0.174191	0.0281971	0.0119801
91	0.07415269999999999	0.023003400000000004	0.025210800000000002	0.030724	0.0107089	0.0116303	0.030737900000000002	0.195633	0.012742100000000001	0.026866	0.0255196	0.014422299999999999	0.008851600000000001	0.0162059	0.00584914	0.00891237	0.020346	0.42189099999999996	0.023884299999999997	0.0127104
92	0.011573299999999998	0.0158523	0.0445048	0.42122	0.0351681	0.031563299999999996	0.0121137	0.0823025	0.023453400000000003	0.028225599999999997	0.027649599999999996	0.0125964	0.013353799999999999	0.08335060000000001	0.00864942	0.018952599999999997	0.019719	0.075547	0.0188446	0.015360399999999998
93	0.102505	0.00861316	0.07704710000000001	0.08919919999999999	0.00997299	0.0251231	0.0472577	0.0183966	0.0279471	0.052726	0.00815282	0.0270065	0.029427099999999994	0.147836	0.0654877	0.0846951	0.0739697	0.0458659	0.0358041	0.0229673
94	0.0787433	0.0038414	0.049759500000000005	0.0575677	0.0339795	0.06377959999999999	0.0777794	0.052792599999999995	0.027071699999999997	0.0414983	0.05182230000000001	0.030786200000000003	0.0927559	0.06286169999999999	0.0345185	0.0327144	0.0310209	0.0596596	0.075032	0.0420162
95	0.0412185	0.026412900000000003	0.183157	0.0426653	0.09367189999999999	0.11083	0.023655799999999998	0.036086	0.025461	0.0537656	0.029778	0.103371	0.00771821	0.0332016	0.056294500000000004	0.045852	0.0215828	0.023686099999999998	0.0193649	0.0222265
96	0.0574085	0.033478100000000004	0.0102128	0.0163023	0.022096200000000003	0.0983134	0.00753615	0.00884221	0.00421333	0.00290101	0.015603299999999999	0.100886	0.104898	0.164768	0.0077296000000000005	0.125719	0.08931010000000002	0.0834807	0.0188201	0.027482299999999998
97	0.04030619999999999	0.028181499999999998	0.062190999999999996	0.133026	0.0252477	0.0360987	0.0570382	0.0905844	0.031170499999999997	0.0388334	0.036876599999999995	0.053122	0.0615055	0.0737389	0.025679400000000005	0.030926099999999998	0.054117700000000005	0.0711892	0.0261238	0.024044
98	0.0365584	0.0376535	0.0164138	0.11232400000000001	0.10082	0.0109612	0.143811	0.052588	0.0255768	0.042441	0.0220299	0.0667771	0.00285842	0.0516672	0.016079200000000002	0.0327348	0.0223278	0.0543995	0.0855248	0.0664548
99	0.07477560000000001	0.0187013	0.030891000000000002	0.0341144	0.0208549	0.441325	0.0288923	0.00753282	0.046959	0.0065848	0.025649400000000003	0.02992	0.0185396	0.0122768	0.0305597	0.0686362	0.010701299999999999	0.027320099999999996	0.0352066	0.030559199999999998
100	0.0180811	0.594649	0.014780100000000001	0.0137924	0.0209419	0.010732700000000001	0.015802700000000003	0.016883000000000002	0.022287099999999997	0.00829759	0.0589903	0.0167447	0.0105877	0.013351499999999999	0.0164222	0.025717	0.016041999999999997	0.0102118	0.0513635	0.0443217
101	0.020743400000000002	0.0237518	0.0176877	0.0134071	0.0755637	0.0148441	0.0286909	0.0254144	0.013109	0.0199192	0.0340077	0.0259083	0.012189	0.0201979	0.011773	0.0165545	0.0252172	0.0280485	0.0506351	0.522338
102	0.019300099999999997	0.0158387	0.0164053	0.0233571	0.0133344	0.0118341	0.021765700000000002	0.011970999999999999	0.013736600000000002	0.0441837	0.0199455	0.015121	0.5630069999999999	0.023456099999999997	0.014931299999999998	0.0185903	0.023632499999999997	0.05878	0.0471795	0.0236304
103	0.013693899999999998	0.03316	0.0159253	0.0655545	0.0281132	0.532253	0.0106304	0.0132313	0.0189475	0.00557469	0.0523746	0.013776499999999999	0.014267199999999999	0.014471799999999998	0.0317786	0.016314099999999998	0.015435599999999999	0.0376985	0.0408404	0.025959500000000003
104	0.08051230000000001	0.0212675	0.143177	0.0962232	0.024194	0.054673599999999996	0.0269505	0.040304900000000005	0.0303976	0.0530754	0.0341839	0.0599361	0.062679	0.035049199999999996	0.0220668	0.0475723	0.0459077	0.0550928	0.019584900000000002	0.0471513
105	0.00467961	0.013055500000000001	0.013028399999999999	0.00960221	0.07881160000000001	0.00432074	0.0288806	0.182989	0.00831716	0.270676	0.0712205	0.0122781	0.00887712	0.0114981	0.00721508	0.009034499999999999	0.048315199999999996	0.10915899999999999	0.10015299999999999	0.0078872
106	0.118301	0.0432657	0.0408015	0.025620900000000002	0.058007	0.0529788	0.0858981	0.057683500000000006	0.035083800000000005	0.0408186	0.052533800000000005	0.0514794	0.0021106	0.05972909999999999	0.022198	0.0822313	0.07002230000000001	0.0238489	0.026799299999999998	0.0505889
107	0.11817799999999999	0.0138707	0.233779	0.0931282	0.0250182	0.018079400000000002	0.0720164	0.00441833	0.00849417	0.0731607	0.055382799999999996	0.0628746	0.00919456	0.071607	0.00559829	0.0678296	0.00770372	0.00464485	0.0237793	0.0312422
108	0.046108300000000005	0.0219796	0.0146149	0.0100188	0.0467521	0.0355886	0.020486	0.133838	0.0098038	0.0805157	0.056997000000000006	0.028477699999999998	0.0364403	0.0476256	0.0133761	0.10711300000000001	0.0515548	0.028940300000000002	0.0176912	0.192078
109	0.0995047	0.021617400000000002	0.0220988	0.30448800000000004	0.0382789	0.050582800000000004	0.0465023	0.00680052	0.0228145	0.010260600000000002	0.0248239	0.00760495	0.09897439999999999	0.14540999999999998	0.00615785	0.0194913	0.00725094	0.0221893	0.0199887	0.0251613
110	0.0199912	0.013713999999999999	0.0321377	0.507886	0.0243917	0.0244098	0.022475400000000003	0.034194199999999994	0.052639099999999994	0.00762649	0.0414759	0.0249076	0.020599400000000004	0.021812	0.010253	0.0161971	0.049291800000000004	0.013250999999999999	0.0495504	0.013196000000000001
111	0.012861000000000001	0.015691899999999998	0.025387200000000002	0.013014600000000001	0.033032599999999995	0.00902741	0.00844959	0.0552558	0.0130905	0.5823550000000001	0.05475069999999999	0.013717400000000001	0.0235314	0.0408136	0.00925574	0.00639765	0.0126255	0.025103099999999996	0.0220054	0.0236333
112	0.013156999999999999	0.0285406	0.00659562	0.0113339	0.0897391	0.0109629	0.11540999999999998	0.05715830000000001	0.05733680000000001	0.0319058	0.026663299999999997	0.020849	0.00567782	0.010166799999999998	0.230541	0.0108833	0.0369408	0.0393384	0.0503974	0.146402
113	0.027287400000000003	0.0233116	0.038551300000000004	0.47436300000000003	0.0267647	0.023021299999999998	0.0295755	0.015580799999999999	0.0815694	0.013628200000000002	0.0356879	0.030777099999999995	0.00691787	0.0239344	0.0217172	0.029107799999999996	0.0130428	0.014131399999999999	0.0396367	0.031394200000000004
114	0.0251429	0.0213675	0.0216236	0.0226854	0.0259608	0.012720100000000002	0.117568	0.0205459	0.031617900000000004	0.0218632	0.0285572	0.0249768	0.00609484	0.34543	0.0886303	0.042622900000000005	0.0400874	0.019056	0.0359382	0.0475117
115	0.0155856	0.014015399999999999	0.022626900000000002	0.0157083	0.034766399999999996	0.00497298	0.019364799999999998	0.16683800000000001	0.0180872	0.438547	0.039718699999999996	0.0115774	0.009878399999999999	0.020098500000000002	0.00761506	0.05824780000000001	0.012620000000000001	0.0486598	0.0275471	0.0135238
116	0.0531365	0.05882330000000001	0.0141441	0.03946	0.0641358	0.141714	0.039223400000000005	0.047799699999999994	0.026056799999999998	0.030334899999999998	0.0471183	0.06666910000000001	0.00617916	0.0500365	0.0309098	0.111256	0.084083	0.0325878	0.01694	0.0393916
117	0.0857467	0.0141829	0.043317900000000006	0.0768232	0.0469635	0.0839955	0.019028299999999998	0.0525391	0.00992176	0.05885800000000001	0.0469074	0.0181856	0.00893991	0.089242	0.0365327	0.1391	0.0420848	0.0585154	0.015489500000000002	0.05362619999999999
118	0.126398	0.0473955	0.00792253	0.0102858	0.041328	0.00759045	0.00764172	0.184506	0.00977985	0.050729500000000004	0.04075719999999999	0.00943702	0.00363825	0.00755806	0.0046126000000000006	0.045358300000000004	0.180514	0.179674	0.018975400000000003	0.0158971
119	0.0316268	0.00977144	0.06698989999999999	0.0586187	0.056750800000000004	0.045242000000000004	0.0143341	0.0899049	0.0450432	0.092054	0.0297931	0.0328751	0.0105314	0.0625309	0.0551023	0.0820816	0.0955856	0.0488826	0.024084	0.048197699999999996
120	0.0549492	0.0109462	0.0825804	0.0720034	0.0403346	0.0466536	0.0263064	0.010218099999999999	0.08118	0.051705600000000004	0.0295497	0.0305788	0.00862322	0.133522	0.059855	0.09459630000000001	0.0611394	0.0504705	0.0154355	0.0393514
121	0.11989200000000001	0.013045300000000001	0.009924299999999999	0.00684103	0.05624439999999999	0.0283086	0.027818700000000002	0.0961901	0.0146261	0.167705	0.130422	0.00456441	0.00581863	0.0167393	0.00372234	0.039112	0.0751566	0.06227719999999999	0.0903117	0.0312796
122	0.0296851	0.0112263	0.0990873	0.29040900000000003	0.0112286	0.0134469	0.0707709	0.034192400000000005	0.0439939	0.0231459	0.0766415	0.0263527	0.011648299999999999	0.020178400000000003	0.00982464	0.056473699999999995	0.067746	0.054534000000000006	0.0175993	0.031814499999999996
123	0.022041099999999997	0.0364141	0.033775099999999995	0.0189252	0.462179	0.00830485	0.0179107	0.030656	0.0269512	0.023346000000000002	0.109548	0.0160497	0.00781259	0.015173500000000001	0.009626799999999998	0.0194571	0.012872100000000001	0.0178803	0.0330358	0.07804169999999999
124	0.0410831	0.00826568	0.243152	0.0881228	0.019641400000000003	0.0264078	0.0195649	0.00951191	0.078944	0.00679604	0.00977843	0.0873328	0.140719	0.052158800000000005	0.0256047	0.0701688	0.023962	0.0170422	0.0124648	0.0192793
125	0.06047280000000001	0.018786599999999997	0.04933030000000001	0.055261000000000005	0.127415	0.0373035	0.0200793	0.0180977	0.0950291	0.0715916	0.0309062	0.0112489	0.039576099999999996	0.0417202	0.0284928	0.0544664	0.051985300000000005	0.07379930000000001	0.0430797	0.0713587
126	0.11800899999999999	0.00287408	0.118979	0.16303800000000002	0.0239541	0.050597699999999995	0.038519300000000006	0.031230900000000002	0.00955818	0.0343183	0.040711699999999997	0.094563	0.019567599999999997	0.0220342	0.00307258	0.07769019999999999	0.06442540000000001	0.0417515	0.0248098	0.0202951
127	0.063044	0.00588594	0.02586	0.0567525	0.0330141	0.10679000000000001	0.029960300000000002	0.076513	0.0154261	0.05642330000000001	0.053852300000000006	0.146872	0.0219288	0.0443835	0.025970799999999995	0.0671216	0.0364693	0.034345099999999996	0.0386509	0.060735800000000006
128	0.22366399999999997	0.0129719	0.00543398	0.00513273	0.036821	0.0386761	0.032629700000000005	0.023034400000000003	0.0221802	0.011531200000000002	0.0465839	0.0346762	0.00260732	0.0653347	0.0161444	0.0856945	0.0953053	0.0654812	0.147715	0.028381200000000002
129	0.0113334	0.0345837	0.00994303	0.011798399999999999	0.16458599999999998	0.0192645	0.0265356	0.00869571	0.00984812	0.0172659	0.0463913	0.00861063	0.00434234	0.0102166	0.00951459	0.00538169	0.0102899	0.013689400000000001	0.45752200000000004	0.12018800000000002
130	0.030509300000000003	0.0331426	0.0248433	0.08629060000000001	0.025975799999999997	0.0428233	0.00998969	0.0405116	0.0192824	0.0352788	0.0842178	0.03184240000000001	0.195663	0.11211900000000001	0.0381339	0.0602091	0.0613188	0.0413193	0.0107777	0.015751499999999998
131	0.00846272	0.0200056	0.0259212	0.0261444	0.00914291	0.0178616	0.044056	0.0213327	0.0252856	0.024758099999999998	0.0152256	0.574086	0.020659200000000003	0.040639499999999995	0.0145025	0.029935200000000002	0.0113133	0.012521899999999999	0.026775099999999996	0.0313702
132	0.017544	0.00548427	0.0121942	0.0119223	0.0969762	0.00291613	0.18018199999999998	0.0179387	0.00566122	0.0233585	0.04222290000000001	0.0734733	0.00367493	0.0380665	0.012298100000000001	0.0804205	0.07762419999999999	0.042949400000000006	0.019183000000000002	0.235908
133	0.024910299999999996	0.0116224	0.0370255	0.023890900000000003	0.0168358	0.222131	0.012909499999999999	0.035069699999999995	0.1136	0.0103799	0.0174979	0.0106841	0.014629900000000001	0.0166637	0.00772924	0.0412244	0.351526	0.00635671	0.0145541	0.0107576
134	0.0809063	0.025233900000000004	0.175016	0.276064	0.0903995	0.023468799999999998	0.018710900000000003	0.023103400000000003	0.00743933	0.0166815	0.034036199999999996	0.0416041	0.004259300000000001	0.0274735	0.00755026	0.0323592	0.0159244	0.0211313	0.0525581	0.0260793
135	0.0632259	0.010393799999999998	0.0688187	0.0759165	0.06989930000000001	0.046487099999999996	0.0625781	0.0173278	0.0181846	0.0196733	0.0385287	0.0712582	0.0278806	0.13783900000000002	0.0337239	0.017454900000000002	0.0190269	0.0622415	0.014513900000000001	0.125027
136	0.060658699999999996	0.016092099999999998	0.047746300000000005	0.0424143	0.0304968	0.28423899999999996	0.0466486	0.0421214	0.05878200000000001	0.0334016	0.0213547	0.0486181	0.0230902	0.045145199999999996	0.030243	0.0314294	0.033064300000000005	0.034011900000000005	0.0443241	0.0261185
137	0.0503419	0.0037570999999999998	0.0226059	0.0244655	0.015051599999999998	0.0187875	0.0373345	0.179733	0.0549497	0.0251206	0.03306	0.0427271	0.016819999999999998	0.0180674	0.0515496	0.10590799999999999	0.16872	0.10333900000000001	0.0091929	0.018468900000000003
138	0.013283600000000001	0.0202024	0.0119897	0.0175636	0.00815321	0.011286	0.0287796	0.027499799999999998	0.0166088	0.00632172	0.0246862	0.0212548	0.014095400000000001	0.0138709	0.00695824	0.49426000000000003	0.206858	0.0146968	0.0207341	0.020896599999999998
139	0.195681	0.00723055	0.011028	0.0169333	0.104547	0.0327982	0.0206144	0.0209715	0.00818943	0.0669956	0.0224692	0.0237648	0.00742933	0.11337699999999999	0.00423879	0.157554	0.0451069	0.0312252	0.069621	0.0402245
140	0.193605	0.0377717	0.022296	0.019082	0.029414799999999998	0.028675299999999997	0.0328102	0.0108589	0.033487199999999995	0.11926400000000001	0.0484514	0.025098500000000003	0.00969517	0.021944400000000003	0.023274200000000002	0.238211	0.055403499999999994	0.0219357	0.011294499999999999	0.0174264
141	0.029401	0.468459	0.0258762	0.027901299999999997	0.0371008	0.038239800000000004	0.0180574	0.0106824	0.0297707	0.0198762	0.0205509	0.0136131	0.030566000000000003	0.022868400000000004	0.019985	0.0397615	0.0272807	0.0238242	0.040855	0.0553311
142	0.0263665	0.00958069	0.016509700000000002	0.0782798	0.026954400000000003	0.0721145	0.037456800000000005	0.07650989999999999	0.0402906	0.041069699999999994	0.021955099999999998	0.0998745	0.09469169999999999	0.0775926	0.0407768	0.0344752	0.0884661	0.0482651	0.0136401	0.055129700000000004
143	0.122494	0.0301243	0.08555839999999999	0.0636908	0.0189073	0.00769216	0.0425101	0.0460163	0.0197884	0.021406	0.0606024	0.0479685	0.00769422	0.047351599999999994	0.0489218	0.0659541	0.122011	0.0753172	0.0364384	0.029553199999999998
144	0.056628099999999994	0.00430924	0.0114868	0.055187400000000005	0.0299024	0.0565072	0.0628055	0.065745	0.0412622	0.0676717	0.0404692	0.0794628	0.00242779	0.0728076	0.0561131	0.055011300000000006	0.050563699999999996	0.0587602	0.0213818	0.111497
145	0.102845	0.0161371	0.134757	0.0706435	0.0134232	0.0915555	0.051696900000000004	0.00752438	0.0568317	0.00807208	0.05922619999999999	0.0579064	0.00637025	0.0910898	0.021419099999999996	0.108373	0.0342897	0.020344900000000003	0.022975	0.0245202
146	0.0325339	0.00641517	0.0678373	0.0914455	0.0218801	0.0874956	0.061152	0.06293380000000001	0.0490944	0.0368373	0.0639032	0.050230800000000006	0.007350700000000001	0.0530039	0.0207867	0.06130119999999999	0.133472	0.044694	0.0111096	0.036522900000000004
147	0.13986500000000002	0.00505293	0.029569099999999997	0.0192155	0.012740000000000001	0.0100763	0.0759054	0.0340011	0.06226519999999999	0.106396	0.0660244	0.017648900000000002	0.100121	0.05575369999999999	0.0185396	0.056849000000000004	0.106573	0.015669100000000002	0.0138725	0.053861400000000004
148	0.0907442	0.00855582	0.07939210000000001	0.128091	0.0128346	0.147594	0.08096139999999999	0.00784809	0.0444252	0.017204499999999998	0.0309551	0.0320887	0.00769227	0.0918855	0.011031299999999999	0.106679	0.06930789999999999	0.00682915	0.0160701	0.00981064
149	0.0216493	0.0253806	0.0237028	0.0146285	0.522284	0.019273699999999998	0.039367400000000004	0.0127814	0.0144852	0.0143028	0.09609580000000001	0.0156997	0.013578899999999998	0.011282200000000001	0.011384299999999998	0.0194728	0.0147023	0.0343366	0.0357121	0.0398798
150	0.00806789	0.024233900000000003	0.0330649	0.029444	0.17178800000000002	0.00895566	0.0486783	0.0126149	0.00910285	0.011339100000000001	0.0196636	0.0163792	0.012243799999999999	0.0217808	0.00783314	0.011271	0.021756499999999998	0.00948411	0.035620099999999995	0.486678
151	0.0173687	0.020341099999999997	0.014148599999999999	0.0201858	0.00934871	0.028431900000000003	0.128626	0.00857014	0.152327	0.00610518	0.017299000000000002	0.12353399999999999	0.00633182	0.0211263	0.271448	0.0886254	0.027122800000000002	0.00716365	0.0146278	0.0172683
152	0.010901799999999998	0.0204893	0.0423454	0.0165831	0.0125949	0.00803036	0.03978230000000001	0.0278276	0.0486325	0.00462426	0.0193144	0.577221	0.00752643	0.0176002	0.00606946	0.0344079	0.055027099999999995	0.009518	0.0225202	0.018984
153	0.00515685	0.023447700000000002	0.0125905	0.0113283	0.0507252	0.00951212	0.011862000000000001	0.202191	0.0141129	0.360089	0.100471	0.013724799999999999	0.00857194	0.0130827	0.00531486	0.019429599999999998	0.00714692	0.091649	0.029979099999999998	0.00961533
154	0.0495924	0.0177922	0.0201988	0.023168400000000002	0.0874046	0.0436158	0.05143480000000001	0.0401413	0.018013099999999997	0.266549	0.029899900000000004	0.0421627	0.00794058	0.023025099999999996	0.014502000000000001	0.026681299999999998	0.010348600000000001	0.153788	0.022759400000000003	0.05098219999999999
155	0.014516299999999998	0.0384792	0.0162934	0.0219386	0.0257409	0.016231799999999998	0.0246507	0.0102442	0.011855500000000001	0.017708599999999998	0.0347824	0.0126226	0.017396099999999998	0.015438	0.0582726	0.022293900000000002	0.014625	0.013219899999999998	0.602521	0.0111697
156	0.0130101	0.0184008	0.00793847	0.0114404	0.00527367	0.00555815	0.00524041	0.213562	0.00913308	0.25509299999999996	0.0273349	0.0118714	0.0239896	0.015524200000000002	0.00508994	0.00283729	0.0239641	0.321236	0.0141686	0.00933306
157	0.0243132	0.0308339	0.0162089	0.022897400000000002	0.0318305	0.0642514	0.0255531	0.0346207	0.036249699999999996	0.0978446	0.0402035	0.0234049	0.00335053	0.08034169999999999	0.0322405	0.05438330000000001	0.22989400000000002	0.0299418	0.012162799999999998	0.109474
158	0.145202	0.031809	0.00298715	0.060641999999999995	0.00965455	0.0788553	0.039442000000000005	0.020982	0.0804597	0.035800599999999995	0.0508484	0.028643099999999998	0.00628739	0.07557749999999999	0.06255509999999999	0.104979	0.07577669999999999	0.0782339	0.00816305	0.00310023
159	0.10875599999999999	0.0134963	0.039142800000000005	0.0527707	0.0453811	0.024399200000000003	0.041835699999999997	0.0307926	0.0802154	0.0530943	0.09237150000000001	0.0559784	0.00528501	0.0382746	0.08558980000000001	0.06548179999999999	0.0359271	0.0250935	0.028413400000000002	0.07770149999999999
160	0.058735199999999994	0.00473286	0.0970146	0.0740715	0.060603899999999995	0.0783928	0.030178500000000004	0.0132357	0.0173626	0.0718556	0.041637099999999996	0.142523	0.00475953	0.0935617	0.00572513	0.0868343	0.0538626	0.0162322	0.010276	0.038405
161	0.0500759	0.00653548	0.155119	0.287931	0.00656007	0.0169303	0.021977700000000003	0.0625322	0.00711523	0.018080900000000004	0.0312139	0.043381499999999996	0.0526975	0.0384005	0.00341017	0.054636000000000004	0.0691669	0.0460524	0.00710597	0.0210776
162	0.0242576	0.00183264	0.132171	0.108129	0.0621057	0.020950299999999998	0.054635	0.0312014	0.00462527	0.0320403	0.0214635	0.07899149999999999	0.0117207	0.0252018	0.010488299999999999	0.052027300000000005	0.080585	0.11419100000000001	0.0501438	0.0832392
163	0.00840561	0.0253862	0.050707499999999996	0.018956099999999997	0.0904008	0.0105895	0.0259454	0.0132119	0.0108895	0.0079915	0.034364099999999995	0.031229900000000005	0.00772764	0.0136501	0.010054	0.0162126	0.011165799999999998	0.00741989	0.180582	0.42511099999999996
164	0.0730757	0.019340400000000004	0.057711900000000003	0.050588	0.0194712	0.0676862	0.052105399999999996	0.0322595	0.09555620000000001	0.042534300000000004	0.0642937	0.0426469	0.0299283	0.0502226	0.0512764	0.0800097	0.038633600000000004	0.045170300000000004	0.0237181	0.0637717
165	0.035413099999999996	0.0149809	0.017378900000000003	0.032586500000000004	0.0605188	0.019852	0.13150499999999998	0.044802800000000004	0.056873	0.09071180000000001	0.0846479	0.0289835	0.06414600000000001	0.0525198	0.026238900000000002	0.041119499999999996	0.0653644	0.045237900000000004	0.0212835	0.0658358
166	0.145053	0.0153179	0.003961	0.00526438	0.0416781	0.00620587	0.0203333	0.1083	0.00478126	0.104208	0.0567569	0.00674392	0.00252961	0.0057528	0.00379185	0.0394984	0.10288499999999999	0.283463	0.0215229	0.021953200000000003
167	0.142097	0.0103845	0.0237851	0.056895	0.0632099	0.024484400000000003	0.057160300000000004	0.0375614	0.024812	0.10363900000000001	0.0229386	0.028492200000000002	0.00294385	0.0228646	0.020234000000000002	0.08662510000000001	0.100772	0.07173510000000001	0.0530007	0.046364999999999996
168	0.0666332	0.018386000000000003	0.0253939	0.038066199999999994	0.0745702	0.07472739999999999	0.0144286	0.0247494	0.044534699999999997	0.026953500000000002	0.0450754	0.103675	0.0175885	0.07756560000000001	0.0185857	0.15815099999999999	0.073603	0.07255419999999999	0.00909338	0.015665000000000002
169	0.0577298	0.0104798	0.033217699999999996	0.114593	0.06771669999999999	0.030382099999999995	0.024977799999999998	0.0269197	0.03656	0.0324818	0.0440906	0.07336419999999999	0.00853046	0.0511498	0.0354375	0.0978632	0.0663322	0.07435	0.0634958	0.0503275
170	0.0073697	0.030306599999999996	0.0236149	0.0109466	0.15229	0.00555235	0.0232955	0.00880622	0.015152299999999999	0.00812338	0.026494099999999996	0.0178139	0.022633700000000003	0.012664700000000001	0.00562281	0.00966503	0.00699497	0.0076237	0.232057	0.37297199999999997
171	0.0489757	0.0485726	0.0208552	0.0220584	0.055636	0.00878466	0.030542400000000004	0.0487117	0.034502	0.0429635	0.07822639999999999	0.0366809	0.00939277	0.0811029	0.0409647	0.033869199999999995	0.10736099999999998	0.0740482	0.122607	0.0541462
172	0.0181394	0.07257419999999999	0.0305443	0.026955400000000004	0.0247422	0.00931915	0.037001599999999996	0.018978099999999998	0.04998590000000001	0.00761744	0.0247827	0.519679	0.0133316	0.0150828	0.00850891	0.039644599999999995	0.025364400000000002	0.010887799999999998	0.026249599999999998	0.0206117
173	0.0268606	0.0169097	0.07575660000000001	0.0617325	0.0135672	0.0480033	0.023605200000000003	0.0305339	0.06628110000000001	0.0668117	0.0528696	0.06693589999999999	0.00225201	0.0667928	0.0295748	0.124828	0.0916679	0.0754227	0.019353	0.0402416
174	0.0585101	0.015379399999999998	0.0125676	0.0427802	0.0759238	0.0349408	0.0197085	0.0677974	0.13583499999999998	0.0780033	0.09334830000000001	0.0451621	0.00612861	0.10373199999999999	0.0623191	0.00798981	0.00978744	0.0716675	0.0333721	0.0250459
175	0.0678666	0.00652289	0.0904833	0.110829	0.013086600000000002	0.136669	0.0364405	0.00765301	0.0558976	0.0528206	0.025784500000000002	0.0145389	0.035772399999999996	0.015304499999999999	0.0921379	0.10603599999999999	0.0826815	0.0188917	0.0226779	0.00790622
176	0.0381309	0.0737645	0.00895869	0.045070400000000004	0.0124403	0.0215965	0.023246799999999998	0.0631924	0.135358	0.0574975	0.034324099999999996	0.0914288	0.00326594	0.0846539	0.09184860000000002	0.0408061	0.08415800000000001	0.0703711	0.00964583	0.0102415
177	0.029520400000000002	0.00902546	0.10504100000000001	0.12708699999999998	0.0597571	0.015766899999999997	0.060834400000000004	0.0273863	0.0225752	0.0678663	0.026469200000000002	0.0159995	0.10594500000000001	0.0773413	0.0316233	0.059391	0.0394909	0.055554	0.0423784	0.020947099999999996
178	0.028286400000000003	0.030528700000000002	0.0149314	0.0141988	0.0145205	0.023882900000000002	0.012025	0.179535	0.011119799999999999	0.07907919999999999	0.043961099999999996	0.0105551	0.008072	0.0118501	0.00874421	0.00948733	0.0297306	0.43803800000000004	0.017353900000000002	0.014099500000000001
179	0.033434399999999996	0.014152600000000001	0.0141297	0.023482	0.0437255	0.00831255	0.022853400000000003	0.0331007	0.00981004	0.534652	0.0926156	0.0171004	0.0247234	0.024350999999999998	0.00964169	0.00836132	0.0118602	0.042237300000000005	0.019355200000000003	0.0121006
180	0.027046800000000003	0.033881800000000004	0.00807585	0.020478200000000002	0.0270745	0.00893652	0.0135835	0.216915	0.00614926	0.198928	0.060546800000000005	0.00850996	0.00556255	0.0107226	0.0090237	0.00568367	0.00966604	0.291437	0.0184946	0.019283500000000002
181	0.021055599999999997	0.0122822	0.0103572	0.0116808	0.07171960000000001	0.009208	0.0116224	0.146919	0.010919400000000001	0.324945	0.0839438	0.00981269	0.0235537	0.030043200000000003	0.011339499999999999	0.00692829	0.029851999999999997	0.125772	0.0243631	0.0236828
182	0.0116273	0.023129300000000002	0.014666	0.0161993	0.152203	0.0191844	0.0175301	0.00886563	0.027938799999999996	0.022399900000000004	0.0254817	0.0108703	0.0121616	0.016596200000000002	0.017997299999999997	0.0133947	0.0103988	0.0260259	0.475087	0.078243
183	0.26010900000000003	0.0237333	0.0338791	0.017573500000000002	0.0111772	0.47328400000000004	0.011983	0.00871798	0.014006999999999999	0.00597833	0.0171103	0.0139932	0.0108691	0.0197143	0.00608137	0.020540700000000002	0.00601238	0.016893099999999998	0.0181711	0.010172
184	0.0469325	0.0316065	0.0271079	0.010624	0.0478203	0.013191499999999998	0.00791103	0.167517	0.00900829	0.112278	0.06165269999999999	0.00921671	0.00769719	0.0100813	0.00449483	0.00540428	0.0135493	0.36861700000000003	0.0273432	0.017948
185	0.014769399999999999	0.018962700000000002	0.025582499999999998	0.019712599999999997	0.0217623	0.013136700000000001	0.5841529999999999	0.011894700000000001	0.013762700000000001	0.013252100000000001	0.018107400000000003	0.035524	0.0111442	0.0393408	0.06674379999999999	0.00977203	0.0131763	0.0100538	0.0313789	0.0277702
186	0.0606514	0.0274546	0.13939200000000002	0.041350300000000006	0.060599900000000005	0.0124248	0.0888926	0.0371726	0.00733688	0.0245355	0.072604	0.160848	0.00234801	0.061707200000000004	0.0114395	0.0561087	0.0162725	0.021554499999999997	0.0461314	0.0511754
187	0.0522671	0.0401517	0.029173700000000004	0.028187	0.0275167	0.0244873	0.048943099999999996	0.0267156	0.018216999999999997	0.030231900000000003	0.0380633	0.0247111	0.33808499999999997	0.0307293	0.0172222	0.06637080000000001	0.0227014	0.0611109	0.044833	0.030281400000000003
188	0.023531	0.033287	0.0284929	0.0674564	0.199766	0.0501902	0.0367919	0.036541500000000005	0.026651799999999996	0.010556200000000002	0.041704000000000005	0.029263799999999996	0.042957800000000004	0.032358	0.028298200000000003	0.156479	0.0300652	0.044422500000000004	0.044762199999999995	0.0364246
189	0.0354127	0.056469399999999996	0.0235085	0.0337729	0.026215199999999998	0.105169	0.0379565	0.0344909	0.06767469999999999	0.0443149	0.0362235	0.05039	0.0206139	0.031531	0.0337016	0.21001	0.061073	0.0301272	0.0375653	0.023780000000000003
190	0.111642	0.028238799999999998	0.0654556	0.0414349	0.027089	0.0450036	0.09707439999999999	0.0577077	0.021106299999999998	0.10538299999999999	0.032078300000000004	0.0372803	0.0223533	0.0646829	0.023946400000000003	0.0562095	0.0486313	0.0229174	0.0410776	0.050688
191	0.0434735	0.00694698	0.164629	0.27915100000000004	0.026426599999999995	0.0287738	0.027434300000000002	0.0667183	0.026700599999999998	0.0356468	0.0233512	0.0379829	0.0109185	0.0397783	0.007958400000000001	0.0682615	0.022753	0.0412506	0.012285700000000002	0.0295586
192	0.031049700000000003	0.0320513	0.0355162	0.5070899999999999	0.00980696	0.0196636	0.029886700000000002	0.0241904	0.0380306	0.017118599999999998	0.029020499999999998	0.014922799999999998	0.00686527	0.0358944	0.0432585	0.010604	0.0414894	0.020053599999999998	0.038301800000000004	0.015185299999999999
193	0.159532	0.016038399999999998	0.015137200000000002	0.05205359999999999	0.0129231	0.00850276	0.0543263	0.00824477	0.029681799999999998	0.00971204	0.0431832	0.0180997	0.0083152	0.46831000000000006	0.0114038	0.027851599999999997	0.0115978	0.0129656	0.0204093	0.0117119
194	0.0915355	0.00542258	0.107375	0.11697300000000001	0.021516900000000002	0.0175597	0.0272623	0.14056300000000002	0.0233044	0.030187000000000002	0.041424800000000005	0.111019	0.00334378	0.0648596	0.0107024	0.0321252	0.0302966	0.0518553	0.0269149	0.0457616
195	0.0447483	0.0316816	0.10694100000000001	0.21156	0.0297825	0.07100419999999999	0.036720800000000005	0.0442607	0.011855899999999999	0.035790800000000005	0.0441339	0.0326421	0.00183335	0.027959699999999997	0.00406472	0.0943594	0.059334300000000006	0.05396469999999999	0.00608079	0.0512807
196	0.0142495	0.054496300000000004	0.00955852	0.0192203	0.0170239	0.00535866	0.06840460000000001	0.0666066	0.042742800000000004	0.36556500000000003	0.13952699999999998	0.0137539	0.00623865	0.0216492	0.025644999999999998	0.0105897	0.0167953	0.0371394	0.0307893	0.0346457
197	0.00901834	0.0257616	0.0243791	0.016593599999999997	0.028350099999999996	0.0125858	0.0480488	0.013486600000000001	0.0182855	0.00949988	0.0243442	0.030942200000000003	0.0102791	0.0163518	0.0105135	0.019916	0.010056200000000001	0.00983153	0.026584899999999998	0.635171
198	0.111346	0.014128899999999998	0.0649981	0.0451542	0.0327283	0.13468	0.0322843	0.0255167	0.0145589	0.049619199999999995	0.0626073	0.0674391	0.0542274	0.0460578	0.024406200000000003	0.0679342	0.0781415	0.0229118	0.015296100000000002	0.0359642
199	0.0822357	0.00573003	0.032028100000000004	0.035838	0.0263762	0.0657995	0.0585266	0.101204	0.053136199999999995	0.0299142	0.0547134	0.045517800000000004	0.0382026	0.0479638	0.0568495	0.0683146	0.0911442	0.0644354	0.0161065	0.0259632
200	0.0949572	0.00563146	0.056191099999999994	0.030861799999999998	0.04112	0.08344700000000001	0.048707099999999996	0.034694199999999994	0.0366837	0.0529019	0.0442155	0.058450300000000004	0.145842	0.0214058	0.00941104	0.0655196	0.08026939999999999	0.0297411	0.030056	0.029893
201	0.07889299999999999	0.00368718	0.040429	0.12807000000000002	0.07990839999999999	0.049500999999999996	0.0542788	0.0334583	0.0441013	0.0341302	0.036221699999999996	0.0725841	0.0795508	0.08119989999999999	0.0226051	0.014402000000000002	0.0132566	0.07605869999999999	0.026909	0.0307546
202	0.0900258	0.040350199999999996	0.026317700000000003	0.00504924	0.020360800000000002	0.0429985	0.058854	0.020641099999999996	0.0915306	0.0109951	0.032138099999999996	0.061630399999999995	0.09090430000000001	0.0117725	0.0380944	0.131787	0.0691621	0.129251	0.00772665	0.0204109
203	0.021922999999999998	0.0375735	0.018759900000000003	0.142404	0.049471100000000004	0.0151982	0.060903	0.05708330000000001	0.0412108	0.029850599999999998	0.06979289999999999	0.022987900000000002	0.00810279	0.0584308	0.0280846	0.040031800000000006	0.014959100000000001	0.09752369999999999	0.031104200000000002	0.154606
204	0.055524300000000006	0.016675400000000003	0.0188364	0.017849599999999997	0.038123699999999996	0.00822373	0.013422100000000001	0.172211	0.0158148	0.0572115	0.037326599999999995	0.012598200000000002	0.00649257	0.0194863	0.0079943	0.00705103	0.023896599999999997	0.42942600000000003	0.026132599999999995	0.0157029
205	0.06920219999999999	0.0161064	0.044788	0.00437828	0.0692044	0.011218299999999999	0.0134665	0.094044	0.016826400000000002	0.0418666	0.0727168	0.012462899999999999	0.007326600000000001	0.11540299999999999	0.06623839999999999	0.0988737	0.0453916	0.0692607	0.0383408	0.09288439999999999
206	0.0218184	0.0257329	0.0242523	0.0288483	0.020132900000000002	0.0165474	0.031748	0.06284580000000001	0.0167122	0.026280500000000002	0.041112300000000004	0.017480700000000002	0.011528700000000001	0.0215636	0.0128863	0.00953729	0.0212709	0.539486	0.0295909	0.020624299999999998
207	0.0689222	0.0421065	0.012644200000000001	0.0255227	0.0586855	0.010271899999999999	0.103806	0.0390744	0.00776747	0.04737430000000001	0.0435325	0.010588600000000002	0.00281366	0.0385511	0.0109479	0.102255	0.0502826	0.0541038	0.23140500000000003	0.039344199999999996
208	0.132806	0.0609062	0.030905000000000002	0.012323299999999999	0.0240793	0.0816698	0.034833800000000005	0.016721299999999998	0.059436	0.0150305	0.027430700000000002	0.013163399999999999	0.00915445	0.0531178	0.00701399	0.209806	0.0827535	0.038087	0.06934270000000001	0.021419099999999996
209	0.0360626	0.011630799999999998	0.0376825	0.026719	0.058158100000000004	0.0475944	0.053568700000000004	0.011394	0.057153300000000004	0.0657614	0.13083699999999998	0.0722659	0.0639491	0.0466458	0.14066199999999998	0.0396356	0.036846300000000005	0.024591	0.0142238	0.024618200000000003
210	0.07241569999999999	0.0292682	0.12111500000000001	0.0403076	0.0134464	0.0763182	0.0460015	0.00788244	0.0322769	0.106454	0.0242311	0.08057710000000001	0.0070444	0.0389551	0.0616971	0.042830099999999996	0.0768386	0.0184583	0.0473656	0.0565168
211	0.020893900000000003	0.0284632	0.018363	0.0141151	0.157596	0.00484147	0.06878789999999999	0.0634904	0.021452900000000004	0.060303300000000004	0.10887100000000001	0.00949661	0.00205947	0.02273	0.0216812	0.037839300000000006	0.04706130000000001	0.050875300000000005	0.0872683	0.153811
212	0.0427799	0.024436199999999998	0.0571461	0.10546900000000001	0.166351	0.037525300000000004	0.07542560000000001	0.08070369999999999	0.00762719	0.0630981	0.012966299999999998	0.057503399999999996	0.00063335	0.0268255	0.00931632	0.00766104	0.00464676	0.0626741	0.0157564	0.141455
213	0.0749122	0.0294505	0.00952286	0.029200599999999997	0.034191	0.09661900000000001	0.12136300000000001	0.0185044	0.0695475	0.031943200000000005	0.0269894	0.08337180000000001	0.00281454	0.07893380000000001	0.11181400000000001	0.0583745	0.0333469	0.028680599999999997	0.0404833	0.0199383
214	0.0314671	0.028720099999999995	0.015437200000000002	0.0138474	0.060417200000000004	0.0264589	0.027536400000000003	0.046360900000000003	0.0900777	0.109207	0.07289910000000001	0.019647400000000002	0.00521229	0.0763187	0.233296	0.016842	0.0101451	0.0379601	0.0303817	0.0477666
215	0.011481100000000001	0.0492351	0.0524967	0.0421955	0.11930199999999999	0.00622426	0.0578101	0.115427	0.00571621	0.0480735	0.07873619999999999	0.00845362	0.00199565	0.031068099999999998	0.00553271	0.0407138	0.043296100000000004	0.14944200000000002	0.050464999999999996	0.08233539999999999
216	0.0552492	0.0240399	0.00835014	0.0400148	0.067753	0.013932399999999998	0.029142500000000002	0.157975	0.0613439	0.064016	0.055010199999999995	0.028830099999999997	0.00258452	0.0363529	0.0349208	0.0518466	0.07082460000000002	0.0781529	0.06016030000000001	0.0595005
217	0.123589	0.0230971	0.00893908	0.0163734	0.0081843	0.0338538	0.011116899999999999	0.15378599999999998	0.0156913	0.025441599999999998	0.016667599999999998	0.0688856	0.165277	0.00605702	0.0127613	0.08539769999999999	0.06901560000000001	0.12295899999999998	0.00888254	0.0240237
218	0.037199300000000005	0.0355025	0.035905599999999996	0.0842587	0.115922	0.06072	0.0457851	0.0125792	0.00712874	0.022276900000000002	0.013013299999999998	0.0146673	0.00916699	0.041244300000000005	0.0215501	0.0731652	0.0906565	0.0350022	0.15066	0.09359630000000001
219	0.0315662	0.051023900000000004	0.0102584	0.0134013	0.0476555	0.00839317	0.044015399999999996	0.131543	0.0248155	0.0804965	0.0340105	0.0373519	0.0390698	0.05527959999999999	0.019939	0.033696199999999996	0.046641	0.210788	0.022411900000000002	0.0576436
220	0.052485699999999996	0.0269252	0.0241821	0.00216223	0.05315319999999999	0.0109321	0.0465017	0.020213400000000003	0.0110869	0.077725	0.039562099999999996	0.017255	0.00154194	0.0982137	0.019993200000000003	0.0569185	0.0970495	0.14793	0.10646199999999999	0.089706
221	0.030176599999999998	0.024430700000000003	0.026405200000000004	0.0783994	0.111141	0.019525	0.04233630000000001	0.09249299999999999	0.031054400000000003	0.0806623	0.07056230000000001	0.0327476	0.0396383	0.029676499999999998	0.0228725	0.0272024	0.018859900000000002	0.0601039	0.08239500000000001	0.0793172
222	0.031372500000000005	0.0138089	0.026138799999999997	0.0211725	0.0329587	0.014913999999999998	0.049761599999999996	0.026107599999999998	0.156122	0.0178125	0.0216015	0.033254	0.00733821	0.0150053	0.40519	0.0226162	0.014398300000000001	0.014552299999999999	0.0414125	0.034462900000000005
223	0.048646499999999995	0.0185435	0.0036905	0.016505000000000002	0.057582400000000006	0.0150088	0.0407635	0.055825599999999996	0.0999531	0.080819	0.05742959999999999	0.061350199999999994	0.08862139999999999	0.0356064	0.0679566	0.0365668	0.0612839	0.0900015	0.0264568	0.037389599999999995
224	0.0697732	0.0447713	0.00989661	0.0233865	0.0465747	0.012518600000000001	0.00934789	0.0583796	0.054135	0.146698	0.043999199999999995	0.0266587	0.037690100000000004	0.0316496	0.10463299999999999	0.048887599999999996	0.0554899	0.119831	0.022928900000000002	0.0327504
225	0.08066439999999998	0.021991	0.0397568	0.034998400000000006	0.0530677	0.00555737	0.0443897	0.134458	0.04051969999999999	0.0692427	0.078952	0.0524491	0.0038955999999999995	0.06975419999999999	0.0409725	0.05525019999999999	0.0349601	0.0808475	0.041567599999999996	0.016705
226	0.024732900000000002	0.013005100000000002	0.021546700000000002	0.00659342	0.0732696	0.028872000000000002	0.0921234	0.0227711	0.0290925	0.152284	0.105859	0.107671	0.0022172	0.07091499999999999	0.05483919999999999	0.0431161	0.0170159	0.022476	0.0401301	0.07147
227	0.0159196	0.0117539	0.26961799999999997	0.16113	0.0163088	0.0448918	0.0258236	0.015422899999999998	0.0229912	0.00840127	0.0383164	0.0362328	0.00679793	0.027323000000000004	0.00961325	0.0270025	0.195437	0.0142262	0.0337174	0.0190733
228	0.0567274	0.020386599999999998	0.027004700000000003	0.0222423	0.0172901	0.00647355	0.159143	0.051934400000000006	0.030544599999999998	0.0361115	0.182996	0.06840030000000001	0.008174500000000001	0.143558	0.024542500000000002	0.0313741	0.0346516	0.0499054	0.017973	0.0105672
229	0.0390516	0.009352	0.0218983	0.0691326	0.0185645	0.032140300000000004	0.034715300000000004	0.146315	0.0135582	0.0613888	0.10829200000000001	0.0582364	0.06791010000000001	0.0909285	0.0304464	0.0386395	0.08208789999999999	0.0382502	0.014297200000000001	0.024795400000000002
230	0.0132399	0.0225078	0.0378983	0.048529199999999995	0.023288200000000002	0.46875200000000006	0.045115499999999996	0.0169046	0.021066099999999997	0.021268900000000004	0.037433600000000004	0.055240599999999994	0.013747899999999999	0.0241422	0.0214454	0.0301861	0.019528900000000002	0.0294209	0.025870999999999998	0.024412700000000002
231	0.0177035	0.013100799999999998	0.0222318	0.0160954	0.0343357	0.0155024	0.021286000000000003	0.044507	0.0397445	0.0436202	0.033137	0.0161333	0.00531153	0.0236335	0.422667	0.028528700000000004	0.027429900000000004	0.0337758	0.117122	0.0241328
232	0.00779337	0.018913	0.0177862	0.030969299999999998	0.11876400000000001	0.00879297	0.0206751	0.0700904	0.030310400000000005	0.030321499999999998	0.463789	0.0219169	0.00941922	0.0369704	0.0174758	0.0243348	0.026568500000000002	0.0168111	0.0133238	0.0149749
233	0.058121900000000004	0.0104494	0.020679200000000002	0.0383054	0.0910952	0.026607599999999995	0.0980218	0.054337800000000006	0.029151299999999998	0.07003469999999999	0.057197300000000006	0.0972201	0.00775286	0.117346	0.035929699999999995	0.028571100000000002	0.015266299999999998	0.0282077	0.0344478	0.0812563
234	0.0274003	0.0173269	0.0237805	0.011223	0.0699478	0.0111831	0.0748355	0.015836799999999998	0.0179641	0.0102413	0.048505599999999996	0.0239231	0.015049200000000002	0.0124116	0.0228609	0.025645299999999996	0.0393601	0.0202735	0.027118400000000004	0.485113
235	0.04440619999999999	0.0365966	0.0109301	0.013946200000000002	0.0578059	0.0337389	0.289604	0.0180316	0.006669400000000001	0.06230419999999999	0.031135500000000003	0.02475	0.00615356	0.0199362	0.00399154	0.00493125	0.00725281	0.00739273	0.021249599999999997	0.299174
236	0.00745669	0.0339469	0.0176578	0.00934591	0.0346555	0.0135064	0.00993296	0.00674995	0.0105793	0.0112712	0.0176716	0.012581499999999999	0.00690258	0.012823300000000001	0.0106602	0.0059007	0.00784241	0.00633238	0.727546	0.036637
237	0.0735253	0.0419801	0.026921800000000003	0.0286045	0.029673900000000003	0.00470363	0.12729300000000002	0.0788185	0.0226059	0.0609755	0.06838380000000001	0.019743200000000002	0.00289207	0.028289599999999995	0.0250912	0.06934030000000001	0.124017	0.07253539999999999	0.0333341	0.06127180000000001
238	0.0135619	0.022518	0.00517093	0.00948852	0.0350663	0.00795681	0.00593598	0.206379	0.027679099999999998	0.234015	0.121598	0.00953994	0.00461522	0.010307700000000001	0.022568900000000003	0.0161095	0.0768201	0.14775	0.0172828	0.00563639
239	0.0109176	0.0145857	0.0111337	0.010188	0.00900647	0.00517881	0.00626632	0.174497	0.00848536	0.315247	0.038401300000000006	0.00548548	0.0250563	0.0163069	0.00353734	0.00479503	0.0124387	0.300308	0.0206926	0.00747266
240	0.0670336	0.012137799999999999	0.0327961	0.07030639999999999	0.0373225	0.0522401	0.0490623	0.0258853	0.051113	0.06939780000000001	0.0507634	0.0393458	0.0636826	0.0835776	0.06524719999999999	0.0585534	0.059557900000000004	0.0357545	0.024157599999999998	0.05206469999999999
241	0.0989974	0.00904472	0.0641524	0.0862207	0.0210296	0.0271495	0.08569	0.044677499999999995	0.0330327	0.0119497	0.021005700000000002	0.018958199999999998	0.26897600000000005	0.0694793	0.031759300000000004	0.0409095	0.0162161	0.026214799999999996	0.0145257	0.0100116
242	0.051842599999999996	0.00952942	0.036685300000000004	0.13234300000000002	0.0349758	0.150361	0.042291	0.00334616	0.0433538	0.0454524	0.0872883	0.054850499999999996	0.00352494	0.0332433	0.0396904	0.0624121	0.0572192	0.018394	0.048065199999999995	0.0451315
243	0.12578599999999998	0.019178099999999997	0.11581099999999998	0.135819	0.011531999999999999	0.0882279	0.0680292	0.00681475	0.0478858	0.00215028	0.015502100000000001	0.028638599999999997	0.00196632	0.201489	0.00370301	0.067768	0.00856217	0.0057872	0.0164644	0.028885200000000003
244	0.050119	0.029474599999999997	0.022062799999999997	0.0897765	0.0691609	0.0329204	0.0945266	0.0322365	0.037639599999999995	0.0120065	0.0362934	0.059825300000000005	0.00403143	0.05524119999999999	0.0244663	0.0687637	0.08262610000000001	0.0997886	0.0422629	0.0567774
245	0.0111555	0.0115836	0.0101085	0.00745727	0.0159543	0.012107799999999998	0.00542345	0.355129	0.0181435	0.199638	0.10209800000000001	0.0109869	0.00605938	0.0120019	0.013842700000000003	0.00565678	0.0174137	0.156814	0.00985066	0.0185744
246	0.06105419999999999	0.0339142	0.0286094	0.0279399	0.0743473	0.028821299999999998	0.023129	0.06299249999999999	0.051305399999999994	0.0683582	0.08330950000000001	0.027519799999999997	0.000964151	0.07014830000000001	0.00778309	0.0505144	0.0422392	0.050769199999999994	0.15261	0.053671
247	0.00590087	0.010731200000000002	0.00720734	0.0105869	0.36712100000000003	0.00602912	0.0201583	0.119397	0.0106794	0.19265	0.0239546	0.00971552	0.00772693	0.013465200000000002	0.00438841	0.0196636	0.00868239	0.0478839	0.0573107	0.0567472
248	0.023897	0.028055400000000005	0.0611747	0.30685500000000004	0.017002	0.0310918	0.0708991	0.0313324	0.035412900000000004	0.00587212	0.0456696	0.024859299999999997	0.005315	0.0382121	0.04729559999999999	0.0904425	0.046161400000000005	0.05748969999999999	0.0198164	0.0131463
249	0.354863	0.0326805	0.02445	0.028680900000000002	0.016723	0.07556689999999999	0.0524549	0.0185088	0.0280217	0.0338538	0.034988	0.026757099999999995	0.00614011	0.0172214	0.00590135	0.12113199999999999	0.0423458	0.0254617	0.0358664	0.018383
250	0.0455723	0.00802885	0.0190871	0.0610535	0.0602393	0.020662200000000002	0.012844399999999999	0.0231067	0.0191793	0.039548900000000005	0.0425743	0.07539889999999999	0.00395195	0.0649692	0.013749	0.175323	0.20670100000000002	0.0539712	0.021987299999999998	0.0320508
251	0.025377700000000003	0.0416776	0.0310025	0.0453809	0.0231111	0.6001810000000001	0.0152733	0.014955000000000001	0.0159343	0.012086399999999999	0.0272789	0.0133477	0.0152888	0.013453399999999999	0.0055277	0.0225116	0.00722538	0.014961799999999999	0.0432196	0.0122049
252	0.0361021	0.015472299999999998	0.0352425	0.0373917	0.028436799999999998	0.0215199	0.018746000000000002	0.0163169	0.017394999999999997	0.00620568	0.0196237	0.612432	0.011246700000000002	0.00947989	0.00639593	0.0259568	0.0156525	0.0101887	0.0282817	0.0279133
253	0.010499600000000001	0.0186417	0.00745623	0.011518	0.0956776	0.00619136	0.011277299999999999	0.07316030000000001	0.00914812	0.341765	0.0621451	0.00944662	0.017208599999999998	0.0105101	0.00485099	0.00570317	0.00373931	0.0268751	0.18321300000000001	0.0909734
254	0.0998703	0.00951449	0.0230292	0.00754936	0.006823399999999999	0.00501345	0.0149339	0.274919	0.010745900000000001	0.27960999999999997	0.0706283	0.00723227	0.00509668	0.00933098	0.00432009	0.00396187	0.017196700000000002	0.124885	0.0087873	0.0165524
255	0.40277399999999997	0.043146199999999996	0.0243512	0.0277156	0.013073500000000002	0.0151561	0.0278974	0.029234899999999998	0.018852900000000002	0.0180772	0.06719860000000001	0.014252	0.018097	0.0277336	0.00837773	0.043035199999999996	0.0434577	0.108677	0.0318018	0.0170921
256	0.021996	0.018958700000000002	0.017434599999999998	0.014910099999999999	0.0315291	0.00773179	0.014259	0.018081299999999998	0.021691099999999998	0.044548199999999996	0.0465438	0.0465957	0.562916	0.0188739	0.0262974	0.023382	0.013132900000000001	0.0165358	0.023328900000000003	0.0112535
257	0.0448706	0.0567151	0.010877600000000001	0.0465974	0.0247704	0.0495707	0.0888087	0.0330851	0.0195799	0.07452310000000001	0.0769059	0.0706491	0.00355697	0.031629000000000004	0.0335111	0.0488477	0.0425046	0.07286530000000001	0.133078	0.0370538
258	0.00843334	0.0423325	0.00860222	0.00790678	0.12433599999999999	0.00907704	0.164399	0.019146400000000004	0.0292851	0.00863433	0.0631161	0.0331554	0.00391109	0.0468116	0.0105684	0.00881414	0.016766800000000002	0.014475	0.0956977	0.284531
259	0.41422600000000004	0.012026	0.0287421	0.0112249	0.0079872	0.27015300000000003	0.010737799999999999	0.00615417	0.00790538	0.00538106	0.022994099999999996	0.0131904	0.00645042	0.011463	0.00405684	0.08758760000000002	0.0198493	0.021778400000000003	0.0241148	0.013978299999999999
260	0.010518000000000001	0.012297399999999998	0.0126476	0.028196699999999998	0.367359	0.00559395	0.110725	0.014464099999999999	0.034750699999999995	0.0406045	0.03337380000000001	0.0113057	0.00310697	0.00949337	0.00518987	0.015001599999999999	0.0112815	0.00982796	0.142598	0.12166400000000001
261	0.0951376	0.012198200000000001	0.00619918	0.1062	0.010175799999999999	0.052705600000000005	0.0119131	0.0626794	0.07351519999999999	0.0650083	0.0650231	0.00230817	0.0012158	0.061935199999999996	0.021759099999999996	0.11661400000000001	0.10788800000000001	0.0924827	0.00636656	0.0286752
262	0.04887380000000001	0.059809400000000006	0.00842662	0.010997100000000001	0.0463876	0.00471823	0.00514211	0.170905	0.00591053	0.21043499999999998	0.0480635	0.00676858	0.00982417	0.0161646	0.00638441	0.00434125	0.032512400000000004	0.283339	0.0127901	0.00820574
263	0.057830200000000005	0.0130495	0.057681100000000006	0.0524059	0.025386900000000004	0.0492571	0.054564499999999995	0.035749699999999995	0.0384038	0.0361608	0.059000199999999996	0.0496165	0.00135848	0.033236800000000004	0.0427076	0.08475880000000001	0.06172819999999999	0.11550899999999999	0.0870224	0.0445723
264	0.0204196	0.012962799999999998	0.0124147	0.014984200000000001	0.0273291	0.0232954	0.065876	0.019848599999999997	0.11773499999999999	0.010180100000000001	0.0314658	0.0311784	0.0292404	0.0333305	0.37836	0.039669199999999995	0.035860500000000003	0.0156672	0.0133798	0.066802
265	0.0687439	0.045242000000000004	0.0668363	0.0469163	0.0137906	0.09308480000000001	0.036804500000000004	0.012001799999999998	0.035986199999999996	0.020671099999999998	0.0491048	0.17221	0.00346326	0.05703430000000001	0.0482545	0.117576	0.0533144	0.0169357	0.019776	0.0222539
266	0.0637182	0.013618	0.0984437	0.0631614	0.034493	0.047812400000000005	0.0500615	0.037026199999999995	0.0518442	0.05784059999999999	0.0143536	0.0747699	0.07679789999999999	0.052576300000000006	0.042857599999999996	0.0402901	0.0369548	0.0249791	0.0367721	0.0816294
267	0.11043599999999999	0.025861500000000003	0.027779599999999998	0.019274400000000004	0.0229078	0.0956117	0.0726362	0.0126023	0.0181658	0.0457357	0.0238426	0.18368199999999998	0.014234299999999998	0.0396172	0.031714099999999995	0.126773	0.0453875	0.0450235	0.0256163	0.013098199999999999
268	0.129138	0.0254079	0.0195423	0.0136917	0.013297899999999998	0.33866199999999996	0.0245025	0.0227947	0.016097399999999998	0.016291200000000002	0.0234201	0.0485109	0.028800599999999996	0.028148700000000002	0.023262400000000003	0.0639123	0.07976710000000001	0.0315225	0.022675999999999998	0.0305536
269	0.0122591	0.011738799999999999	0.020643599999999998	0.00831629	0.155186	0.010271299999999999	0.00998171	0.378134	0.0115697	0.0973325	0.027458299999999998	0.017329400000000002	0.00766279	0.00960566	0.00951743	0.0100382	0.024896	0.12411300000000001	0.019399200000000002	0.034546
270	0.013541899999999999	0.0172024	0.026979900000000005	0.035517099999999996	0.105736	0.00630408	0.00974085	0.31758200000000003	0.0194507	0.145599	0.0985178	0.0188229	0.010012100000000001	0.022374599999999998	0.00818069	0.013256899999999999	0.0278654	0.0668346	0.019529599999999998	0.0169512
271	0.0490794	0.034965699999999995	0.0102504	0.0441165	0.0443832	0.00575185	0.028391399999999997	0.0376009	0.0294399	0.102584	0.0589085	0.048134300000000005	0.00439014	0.0927901	0.0565035	0.07847710000000001	0.0928926	0.131448	0.00934773	0.040544800000000006
272	0.06644080000000001	0.00829903	0.00767677	0.00740785	0.0146221	0.0223491	0.016644299999999997	0.012523999999999999	0.011631200000000001	0.0106728	0.0173773	0.029294499999999998	0.021406400000000003	0.018137599999999997	0.00814704	0.46913999999999995	0.190984	0.0339088	0.0235362	0.00979984
273	0.07407180000000001	0.00922657	0.0559255	0.0962691	0.028508999999999996	0.04846	0.0478342	0.04263	0.0243476	0.0355185	0.0222008	0.113098	0.0196737	0.043608999999999995	0.0415102	0.0509478	0.0910454	0.0999803	0.020190700000000002	0.034951800000000005
274	0.09258200000000001	0.0370972	0.0107104	0.0321763	0.0299405	0.0175606	0.0397165	0.07700939999999999	0.0880427	0.162276	0.08466219999999999	0.0332015	0.00332385	0.041298800000000004	0.08282080000000001	0.0326491	0.0543006	0.0450522	0.0182378	0.0173415
275	0.0521575	0.00516683	0.0451545	0.13513499999999998	0.0222402	0.06010890000000001	0.0344682	0.0545612	0.0529134	0.054073300000000005	0.0270522	0.0267545	0.10688800000000001	0.040851900000000003	0.043429	0.10169	0.07451289999999999	0.0311055	0.0127894	0.018947799999999997
276	0.0287405	0.0210283	0.00474946	0.0217125	0.071728	0.0233401	0.0473936	0.055157000000000005	0.0144506	0.139721	0.09871310000000001	0.0173632	0.06231849999999999	0.023950400000000004	0.034300199999999996	0.030375599999999996	0.07441310000000001	0.0843244	0.030975700000000002	0.115244
277	0.0687409	0.013711700000000002	0.09698630000000001	0.0656247	0.054296699999999996	0.099652	0.09454850000000001	0.0260144	0.0197139	0.0321601	0.044812	0.03517580000000001	0.00189199	0.0669991	0.0204423	0.0796292	0.0662025	0.05058680000000001	0.011201899999999999	0.0516092
278	0.0465402	0.0045858999999999995	0.109395	0.166882	0.0330277	0.0522984	0.0148679	0.0334245	0.0149786	0.0414931	0.0364719	0.070003	0.08661100000000001	0.0623275	0.004155699999999999	0.07224900000000001	0.06839719999999999	0.0254037	0.0203016	0.03658719999999999
279	0.014980799999999999	0.650586	0.020263999999999997	0.022829	0.013859200000000002	0.013749899999999999	0.0203453	0.0252761	0.0151118	0.0112712	0.034744800000000006	0.0174006	0.00942865	0.0175648	0.0117586	0.010874	0.012501100000000001	0.0154189	0.028397500000000003	0.0336376
280	0.011996799999999998	0.0154063	0.0977349	0.06880939999999999	0.035038599999999996	0.00645092	0.0615556	0.047796	0.00978347	0.0177012	0.037458	0.18386	0.00274086	0.0424695	0.00697946	0.112016	0.08389189999999999	0.053958400000000004	0.0329967	0.071357
281	0.199444	0.042783999999999996	0.0213499	0.010790899999999999	0.00893914	0.015909899999999998	0.0156862	0.010429	0.017529	0.00651498	0.047449	0.0174321	0.0091688	0.00617075	0.0125105	0.09209930000000001	0.39613400000000004	0.0464416	0.0127771	0.0104402
282	0.11348299999999999	0.00660571	0.0293319	0.026725	0.0451771	0.0309344	0.05543819999999999	0.049958999999999996	0.08459939999999999	0.0563179	0.022596	0.06959850000000001	0.0219803	0.060214699999999996	0.11507200000000001	0.0885994	0.0299883	0.0433719	0.023619099999999997	0.0263895
283	0.00873097	0.624034	0.015626599999999997	0.0155388	0.022425900000000002	0.016137000000000002	0.012956899999999999	0.013912	0.013694	0.0105765	0.018153299999999997	0.037142900000000006	0.0223083	0.0378065	0.016570500000000002	0.0154226	0.013842600000000002	0.018959900000000002	0.0226527	0.0435079
284	0.0174366	0.015585299999999998	0.029367	0.0547561	0.041469400000000003	0.0147082	0.045300400000000005	0.0415187	0.031335400000000006	0.0103464	0.0703595	0.028414099999999998	0.017790599999999997	0.452399	0.020811700000000002	0.018884	0.0152833	0.022477900000000002	0.0264547	0.025302900000000003
285	0.0437209	0.0232186	0.0120585	0.0127036	0.013993	0.0121762	0.020749700000000003	0.0340696	0.0291277	0.0400585	0.0151481	0.024375099999999997	0.0213764	0.0224063	0.013516	0.264987	0.346328	0.0132862	0.018994099999999996	0.017706
286	0.0656549	0.04540569999999999	0.0168012	0.0291349	0.0190027	0.0243828	0.039771600000000004	0.011176799999999999	0.0198339	0.0123116	0.028672700000000002	0.0131222	0.441759	0.035555800000000005	0.0103061	0.0530928	0.0457839	0.035549000000000004	0.0287253	0.023956599999999998
287	0.029370499999999997	0.03920119999999999	0.052667399999999996	0.0299178	0.0426484	0.014091	0.0655121	0.0775557	0.0190556	0.0511907	0.100232	0.0448811	0.0321219	0.047890300000000004	0.022967599999999998	0.0459856	0.061870600000000005	0.0823714	0.0462787	0.0941899
288	0.0108164	0.00925888	0.0178165	0.0645566	0.0110788	0.58803	0.0345707	0.0285014	0.013844	0.0149931	0.0330086	0.014788399999999998	0.0162202	0.0236503	0.0192259	0.0126661	0.029584	0.030998500000000002	0.014764500000000002	0.0116271
289	0.433855	0.00937803	0.0298724	0.0384884	0.00860409	0.0261844	0.00818773	0.0164983	0.00806718	0.0080454	0.0168697	0.028732499999999998	0.00971718	0.0491903	0.017491800000000002	0.18611	0.0314356	0.027339299999999997	0.0163958	0.029536400000000004
290	0.0226834	0.0383655	0.013774100000000001	0.0084801	0.0406611	0.00714229	0.0191258	0.325874	0.06622080000000001	0.139247	0.046140499999999994	0.00721589	0.00541247	0.00651182	0.00840891	0.00883216	0.024430700000000003	0.129386	0.0481528	0.0339341
291	0.105051	0.0107336	0.057965199999999995	0.09759	0.053682600000000004	0.0346445	0.046910900000000005	0.0252416	0.0285955	0.055109500000000006	0.0401039	0.0694453	0.0314826	0.049419599999999994	0.0380129	0.0354663	0.102351	0.055499400000000004	0.0132421	0.0494524
292	0.0899431	0.0127971	0.0177497	0.029362700000000002	0.018586000000000002	0.11685899999999999	0.023594	0.0378455	0.024358900000000003	0.0209852	0.0199112	0.0534436	0.015463299999999998	0.0199045	0.021159999999999998	0.32745799999999997	0.0888304	0.00856447	0.0202146	0.032968300000000006
293	0.0927461	0.00934246	0.124247	0.0152537	0.044048800000000006	0.106648	0.038210400000000005	0.03281269999999999	0.0332341	0.0879388	0.0322034	0.0979971	0.0283749	0.016084	0.06642089999999999	0.0761477	0.0351014	0.0356749	0.010412200000000002	0.017100599999999997
294	0.0690759	0.124197	0.00778431	0.0186947	0.0349017	0.00295928	0.0510769	0.0323053	0.06694270000000001	0.154443	0.0230209	0.0081886	0.00875198	0.021539199999999998	0.194886	0.0842742	0.0205851	0.0180903	0.012439	0.045844800000000005
295	0.0251872	0.0226949	0.0112177	0.0155172	0.013764600000000002	0.02185	0.016197299999999998	0.0235525	0.034117800000000004	0.055178899999999996	0.0262464	0.0166774	0.570842	0.016628900000000002	0.0170003	0.0432102	0.0123891	0.02267	0.0175105	0.0175469
296	0.0264961	0.013238499999999999	0.00872715	0.021052900000000003	0.515171	0.0110817	0.0128619	0.021334799999999998	0.0198615	0.0427693	0.061701099999999995	0.0094428	0.0105792	0.019249799999999997	0.013899799999999999	0.0213498	0.0227745	0.024296099999999998	0.0365356	0.0875765
297	0.013645600000000003	0.0152345	0.0153505	0.029958799999999997	0.0133626	0.00906941	0.0353895	0.0158276	0.014325799999999998	0.011636	0.031102299999999996	0.025372	0.025519299999999998	0.645466	0.0267966	0.017866299999999998	0.0153475	0.00677224	0.0124111	0.019546400000000002
298	0.0140278	0.0314215	0.0239187	0.014219799999999998	0.023234099999999997	0.012019799999999999	0.0426825	0.0127186	0.0418783	0.0185615	0.0475991	0.44910900000000004	0.014828999999999998	0.0251241	0.0142881	0.0451336	0.0132249	0.10296400000000001	0.0236463	0.0294
299	0.00729699	0.050225599999999995	0.0124197	0.014526400000000002	0.0107031	0.00537077	0.0199218	0.361838	0.015393200000000001	0.044275999999999996	0.0356404	0.0377968	0.00929699	0.0127823	0.0166614	0.00963024	0.019857200000000002	0.28279299999999996	0.017651	0.0159191
300	0.121234	0.0277466	0.11030799999999999	0.0105098	0.017374	0.056550199999999995	0.14876099999999998	0.006371	0.00502361	0.00301888	0.00924626	0.0753157	0.00792466	0.00780671	0.00826244	0.254949	0.087375	0.00892922	0.015330200000000002	0.0179652
301	0.188052	0.00593373	0.00903967	0.023552299999999998	0.0186818	0.0178432	0.106331	0.0102034	0.0963278	0.00989881	0.0154486	0.00637447	0.191136	0.0288092	0.09543099999999999	0.0268383	0.022928999999999998	0.013308799999999999	0.0829779	0.030883400000000002
302	0.0173937	0.0103614	0.051115100000000004	0.0142756	0.054107	0.00820647	0.0753598	0.0514442	0.0267293	0.038941199999999995	0.10339100000000001	0.103539	0.00212432	0.053182299999999995	0.040934500000000006	0.032987699999999995	0.0350958	0.0887141	0.021965000000000002	0.170131
303	0.0783435	0.0573248	0.00443584	0.0041918	0.047826099999999996	0.134684	0.0374169	0.031113099999999998	0.00835857	0.0127963	0.0127242	0.023518999999999998	0.00348554	0.0216623	0.0154286	0.07351419999999999	0.142985	0.114455	0.0165347	0.159199
304	0.011078	0.0172261	0.021299400000000003	0.00895635	0.016821	0.013115700000000001	0.0105338	0.377779	0.035436199999999994	0.102325	0.05136280000000001	0.0114296	0.0177764	0.0189632	0.0164678	0.010621799999999999	0.017744299999999998	0.21075	0.012659100000000001	0.0176545
305	0.00926322	0.014854399999999999	0.0174888	0.035330400000000005	0.0176431	0.638179	0.0105319	0.0188475	0.036573800000000004	0.017588299999999998	0.019562799999999998	0.0266317	0.013355500000000001	0.0218774	0.016709599999999998	0.013110900000000002	0.0195386	0.010248299999999998	0.0313563	0.0113083
306	0.0489681	0.011079299999999999	0.08790089999999999	0.117976	0.0188378	0.0108008	0.105225	0.029649099999999998	0.0383455	0.0294243	0.0443822	0.06871619999999999	0.0027697	0.08864630000000001	0.0624129	0.0848563	0.105065	0.027966700000000004	0.010965899999999999	0.00601186
307	0.029103399999999998	0.5658810000000001	0.0288378	0.013897999999999999	0.0381281	0.0100257	0.021366800000000002	0.0212755	0.0200155	0.019852	0.026023	0.025302099999999998	0.0180889	0.0215761	0.0186217	0.0144893	0.012669	0.0240334	0.037493599999999995	0.0333193
308	0.120727	0.019626499999999998	0.012905600000000001	0.013319200000000002	0.0186523	0.0678429	0.011262399999999999	0.00849899	0.013268700000000001	0.018958900000000004	0.0265961	0.0102175	0.515105	0.0291972	0.014965700000000002	0.019591400000000002	0.014917700000000002	0.0289868	0.0150375	0.020321900000000004
309	0.0277316	0.0127277	0.00846417	0.00945786	0.00974309	0.014284799999999999	0.037373199999999995	0.0971496	0.16464	0.060526699999999996	0.042974599999999995	0.019089500000000002	0.00282205	0.0376896	0.24799000000000002	0.0313111	0.085529	0.0729793	0.012351899999999999	0.00516457
310	0.0166812	0.023300900000000003	0.016354499999999998	0.0125045	0.32679	0.007225399999999999	0.051701	0.0193245	0.0120826	0.00938741	0.0310747	0.0100477	0.0091281	0.016222399999999998	0.00425487	0.00971491	0.011940799999999998	0.00766416	0.0324012	0.37219800000000003
311	0.013344799999999999	0.0107108	0.0158303	0.00922089	0.00982341	0.0176448	0.011256	0.314511	0.00936386	0.156141	0.014405700000000002	0.0229828	0.017692700000000002	0.00982104	0.00428016	0.010574	0.0238247	0.30711700000000003	0.0133765	0.00807966
312	0.0500529	0.00744604	0.0105708	0.01457	0.0125353	0.014249000000000001	0.0955438	0.00433855	0.193201	0.05192000000000001	0.0225173	0.0149053	0.010710299999999999	0.0398182	0.29630300000000004	0.01671	0.100035	0.00693382	0.0156662	0.0219734
313	0.06657339999999999	0.0562375	0.0476786	0.00727211	0.013782399999999998	0.0204003	0.0121234	0.031938299999999996	0.0281091	0.0783128	0.014001900000000001	0.0202346	0.011040399999999999	0.018711000000000002	0.00691908	0.45908999999999994	0.06380359999999999	0.0122451	0.010954299999999998	0.020572200000000002
314	0.0889331	0.016925400000000004	0.026981	0.0379844	0.0379406	0.0696745	0.027388799999999998	0.0669423	0.033130400000000004	0.0555274	0.11216199999999998	0.0235302	0.035745599999999995	0.0764605	0.06634630000000001	0.0496376	0.09356189999999999	0.0459748	0.012604299999999999	0.022548699999999998
315	0.16343	0.015106200000000002	0.0128222	0.0195066	0.00509571	0.0294772	0.065232	0.0175681	0.249752	0.00500547	0.0307377	0.0671155	0.00501558	0.0776466	0.0658808	0.0716757	0.0628304	0.0117318	0.010681	0.013688999999999998
316	0.00653524	0.012271500000000001	0.016026099999999998	0.0175645	0.0260015	0.0161667	0.011742	0.15978	0.0108962	0.565567	0.029126999999999997	0.0122679	0.0103207	0.0149704	0.0053403	0.0188679	0.0109804	0.017946700000000003	0.013598500000000001	0.0240291
317	0.0470611	0.0237749	0.008744	0.0183789	0.00822553	0.0281137	0.031958299999999995	0.0122693	0.0706196	0.0193392	0.026503500000000003	0.023757900000000002	0.00814762	0.011392200000000002	0.41579499999999997	0.05846849999999999	0.0423041	0.056281700000000004	0.05700369999999999	0.0318618
318	0.011446600000000001	0.0239327	0.0250026	0.012882499999999998	0.0492547	0.022047999999999998	0.00901121	0.030697199999999997	0.018747299999999998	0.151159	0.48403100000000004	0.0280346	0.00687859	0.013435800000000001	0.017479400000000003	0.00997103	0.022006900000000003	0.0350351	0.016782400000000003	0.012162799999999998
319	0.172679	0.1047	0.0196913	0.020924500000000002	0.0154175	0.026329400000000003	0.0149966	0.024807299999999997	0.0163638	0.00863335	0.018912900000000003	0.0180465	0.00883061	0.0292015	0.00561373	0.0269397	0.0121429	0.41956499999999997	0.020459900000000003	0.0157443
320	0.021769999999999998	0.0167694	0.0149766	0.0146392	0.017333900000000003	0.00958678	0.0221566	0.0540373	0.0384519	0.0388274	0.0258608	0.0109262	0.010449	0.03451969999999999	0.0182791	0.0181177	0.524569	0.0494906	0.0425919	0.0166467
321	0.0140208	0.0281873	0.0310058	0.0368413	0.0129033	0.57217	0.019296900000000002	0.0137243	0.031189299999999996	0.00741415	0.0260997	0.0133768	0.0124961	0.0236835	0.06135	0.00821698	0.024461	0.023775400000000002	0.0221851	0.017602
322	0.00700497	0.010865999999999999	0.0211042	0.00797699	0.0101608	0.00490249	0.00748721	0.014688999999999999	0.0199649	0.38708400000000004	0.0811896	0.019743	0.11642000000000001	0.0270046	0.00705342	0.0048021999999999995	0.0191335	0.170799	0.051556399999999995	0.0110569
323	0.014426900000000001	0.0196457	0.0244429	0.0322667	0.0263318	0.022999400000000003	0.0412533	0.0328196	0.0608634	0.016402200000000002	0.0218718	0.0180873	0.0158636	0.021368599999999998	0.528058	0.0202642	0.020068	0.015084299999999998	0.029636700000000002	0.018245599999999997
324	0.0114291	0.0177544	0.0379	0.027432599999999998	0.019481900000000003	0.00830087	0.023095599999999997	0.0416085	0.0363616	0.0102589	0.024512400000000004	0.574037	0.022500299999999997	0.0292964	0.0146185	0.021127200000000002	0.0267235	0.00959564	0.025114700000000004	0.0188506
325	0.052259	0.022640900000000002	0.0459958	0.030477299999999995	0.0222931	0.0142899	0.038049400000000004	0.0444462	0.153935	0.085938	0.030020599999999995	0.11381	0.00236078	0.046294	0.0802145	0.07402080000000001	0.074297	0.024646400000000002	0.00606776	0.0379431
326	0.0972263	0.0284493	0.0201254	0.0389349	0.011806	0.0338867	0.178233	0.00980257	0.0424449	0.018430099999999998	0.0215298	0.029828800000000003	0.220471	0.0536189	0.034028699999999995	0.0134125	0.00742925	0.0309036	0.018235499999999998	0.0912034
327	0.13436199999999998	0.0111807	0.0124721	0.0133779	0.013393299999999999	0.064434	0.0268574	0.06985620000000001	0.016197299999999998	0.0352616	0.029292900000000004	0.014111600000000002	0.0729203	0.189025	0.0757569	0.0895844	0.05330880000000001	0.050611199999999995	0.00506751	0.022929400000000003
328	0.016149700000000003	0.019839700000000002	0.00884613	0.011902	0.0317375	0.00395906	0.032217	0.11414500000000001	0.151597	0.0663485	0.120869	0.0123367	0.016002600000000002	0.07409960000000002	0.1811	0.00788491	0.0210653	0.0839815	0.0070873	0.018831900000000002
329	0.0760028	0.015231	0.022828599999999998	0.103343	0.0177581	0.0265892	0.0811842	0.023157900000000002	0.0260341	0.0110824	0.024604	0.0357284	0.00902736	0.31165	0.0453371	0.055643399999999996	0.07016489999999999	0.011900200000000001	0.016161000000000002	0.0165735
330	0.020600599999999997	0.044514599999999994	0.00952771	0.00950017	0.0968581	0.00537195	0.0716113	0.022565	0.0308937	0.0325375	0.018304499999999998	0.040965499999999995	0.0137049	0.020291	0.036006800000000005	0.0113979	0.0586298	0.024299099999999997	0.0617597	0.37066
331	0.010340899999999998	0.00975592	0.00895202	0.019142	0.00695169	0.0208682	0.0070742	0.0223908	0.47008599999999995	0.00699491	0.0355298	0.00678708	0.0129834	0.0168523	0.29589499999999996	0.00502771	0.0195513	0.00382621	0.014063399999999998	0.00692753
332	0.09643049999999999	0.028762299999999998	0.030697500000000003	0.04404330000000001	0.035717	0.515197	0.0247708	0.00820516	0.015223500000000001	0.0111408	0.0170859	0.0236372	0.011493999999999999	0.0148604	0.017573	0.0210046	0.0114583	0.0249749	0.029348900000000004	0.0183751
333	0.0179405	0.00953107	0.0085325	0.011910700000000001	0.021593200000000003	0.00517881	0.0140613	0.14893399999999998	0.00582628	0.299915	0.165675	0.0059723	0.023791299999999998	0.023176699999999998	0.00642994	0.0140819	0.00934831	0.171343	0.012495000000000001	0.0242629
334	0.016364700000000003	0.013174799999999999	0.00877473	0.00936825	0.44560900000000003	0.011199899999999999	0.05489159999999999	0.056416999999999995	0.00657968	0.13808099999999998	0.044931	0.014688900000000001	0.00942679	0.0108454	0.0112363	0.012838299999999999	0.00845083	0.0476704	0.0281494	0.0513019
335	0.08403060000000001	0.0265688	0.00967698	0.0202734	0.0134524	0.202051	0.048557800000000005	0.00718486	0.044396	0.07916569999999999	0.0448695	0.05305019999999999	0.00536303	0.0620639	0.0675763	0.07220069999999999	0.07428989999999999	0.0376506	0.017734299999999998	0.0298433
336	0.539862	0.017426499999999998	0.0311736	0.0129039	0.020264599999999997	0.0271569	0.018594799999999998	0.012431399999999999	0.0263282	0.0185181	0.0794709	0.028077699999999997	0.01113	0.0192283	0.007997	0.027698400000000005	0.0295079	0.033674199999999994	0.0253321	0.0132232
337	0.026405200000000004	0.025654000000000003	0.014880299999999999	0.010602799999999999	0.0122491	0.00751191	0.0110609	0.386338	0.00961622	0.0525076	0.08326080000000001	0.0111345	0.00479108	0.00675506	0.00289346	0.00785223	0.0228282	0.28455	0.0107616	0.00834597
338	0.43900600000000006	0.0265119	0.0279504	0.0141382	0.0267622	0.0345263	0.022565900000000003	0.0172581	0.0222615	0.00936869	0.0199063	0.0101302	0.00639904	0.011275799999999999	0.00936593	0.17785399999999998	0.027407599999999997	0.019649	0.051852499999999996	0.0258113
339	0.011550200000000002	0.0261684	0.021305200000000003	0.026265300000000002	0.0196082	0.6027859999999999	0.022166099999999998	0.012057799999999999	0.0203765	0.011769	0.0219888	0.026933600000000002	0.015507900000000002	0.016874599999999997	0.015412299999999999	0.0184008	0.0345328	0.021225099999999997	0.0400286	0.015042400000000001
340	0.027942400000000003	0.014672	0.011754	0.010697	0.625875	0.021867700000000004	0.0113822	0.0270629	0.00705187	0.0336984	0.0165952	0.00941008	0.033937	0.00951665	0.00667565	0.010189100000000001	0.00914696	0.0206375	0.0550127	0.0368759
341	0.011265299999999999	0.0105008	0.014785900000000001	0.00718086	0.0251486	0.0115796	0.0160093	0.38718800000000003	0.00549089	0.137294	0.047243099999999996	0.0151018	0.00508177	0.00930903	0.00817618	0.00951443	0.023778999999999998	0.23657399999999998	0.0113382	0.00743992
342	0.018883	0.0280978	0.017287900000000002	0.54343	0.0136672	0.015481	0.0153316	0.0309815	0.028328700000000002	0.035372	0.0355336	0.0165288	0.0101677	0.029774400000000003	0.0234659	0.0185625	0.0213736	0.0535664	0.01932	0.024847
343	0.0158953	0.018267	0.0154363	0.0304968	0.022726	0.6453	0.015386600000000002	0.014244799999999998	0.0217329	0.00710555	0.0200195	0.0326092	0.0083807	0.0180572	0.031445799999999996	0.0139565	0.0127447	0.0160571	0.017468400000000002	0.02267
344	0.0184028	0.0141458	0.0756001	0.0313508	0.00806713	0.6165619999999999	0.0105246	0.00970996	0.011965	0.00998885	0.0246812	0.036311500000000003	0.017362799999999998	0.011157299999999998	0.020319900000000002	0.0235241	0.00848568	0.020566	0.016958900000000002	0.014315200000000002
345	0.00689745	0.0294418	0.0368617	0.0149292	0.0170285	0.017842700000000003	0.0103441	0.022135299999999997	0.00768105	0.0174355	0.0877136	0.0102545	0.007776899999999999	0.00971542	0.0293221	0.00672982	0.00696102	0.00860003	0.62469	0.027639099999999996
346	0.010487999999999999	0.041293199999999995	0.061000099999999995	0.030447000000000002	0.019945400000000002	0.00157567	0.0942901	0.131358	0.0049946999999999995	0.128467	0.00465629	0.0243017	0.0957955	0.0175285	0.00659615	0.0584826	0.182153	0.0386431	0.00301711	0.044966900000000004
347	0.125548	0.0218952	0.0152405	0.0498708	0.015629399999999998	0.444047	0.0128988	0.0149813	0.0220905	0.0115007	0.0307709	0.0104547	0.00563305	0.059448	0.0257363	0.0321803	0.021256900000000002	0.0146202	0.0435419	0.022655599999999998
348	0.0110697	0.0126376	0.010186	0.00520921	0.00904305	0.00420573	0.011676899999999999	0.0180493	0.0196023	0.502929	0.31097199999999997	0.00730717	0.008879799999999998	0.00360871	0.00561084	0.00253408	0.0150736	0.0222358	0.013342500000000002	0.00582743
349	0.0165175	0.016659999999999998	0.00961196	0.016434999999999998	0.024278900000000003	0.00481638	0.0371047	0.127823	0.407562	0.0619987	0.0321342	0.00472654	0.00180096	0.026074700000000003	0.026336400000000003	0.020005000000000002	0.0322778	0.09585089999999999	0.021306	0.0166793
350	0.0221679	0.014369499999999999	0.536326	0.038515600000000004	0.019571900000000003	0.020875799999999996	0.0133632	0.0163035	0.026202299999999998	0.017419	0.025483099999999998	0.0623577	0.00921354	0.027005900000000003	0.0101581	0.028410900000000003	0.025203200000000002	0.0187013	0.0306806	0.0376715
351	0.00942247	0.00898744	0.0154005	0.025711	0.0269656	0.499064	0.0130267	0.019904599999999998	0.020540700000000002	0.0158093	0.0450567	0.00908769	0.0186715	0.0647179	0.0856845	0.0195421	0.0116464	0.028295400000000002	0.0347494	0.0277166
352	0.00973956	0.050047900000000006	0.0152629	0.016600099999999996	0.0636125	0.0234118	0.010434200000000001	0.0304388	0.0185128	0.0292776	0.031104900000000005	0.021491299999999998	0.00734155	0.0102682	0.0156336	0.00736907	0.0146549	0.0144219	0.51946	0.0909165
353	0.027656299999999998	0.031311900000000004	0.026598300000000002	0.0127105	0.043895800000000006	0.026145799999999997	0.0373677	0.013397899999999999	0.014709200000000002	0.0138543	0.031128500000000003	0.026864099999999995	0.007788	0.0221772	0.0081672	0.0273611	0.016580200000000003	0.0446908	0.0329291	0.534666
354	0.00735141	0.0220128	0.039225199999999995	0.019334	0.0191505	0.501521	0.027898000000000003	0.018301599999999998	0.0421917	0.00727693	0.021849900000000002	0.0327117	0.0141464	0.026319	0.013031399999999999	0.0220146	0.0115538	0.0101744	0.043332300000000004	0.100604
355	0.0106278	0.033610400000000006	0.023761400000000002	0.014162000000000001	0.144347	0.00900973	0.026882099999999996	0.0156931	0.021115799999999997	0.0119128	0.13251300000000002	0.0383524	0.011039499999999999	0.0105647	0.00817585	0.016159	0.0144668	0.013144	0.0107647	0.433698
356	0.0612499	0.05346	0.012897200000000001	0.011755	0.081856	0.0064395	0.22564299999999998	0.00504848	0.0160125	0.08058639999999999	0.06490459999999999	0.0242268	0.00477312	0.0609011	0.0829674	0.0100675	0.00875366	0.0084723	0.0625358	0.117449
357	0.00409922	0.141574	0.00648584	0.00331727	0.106307	0.00345474	0.10683	0.066452	0.0116971	0.00707197	0.139478	0.0258032	0.00462564	0.119217	0.00704142	0.0188887	0.0936694	0.0841262	0.015803	0.0340574
358	0.030992400000000003	0.055309699999999996	0.028740300000000003	0.0766434	0.0192643	0.00225056	0.033612	0.0758324	0.0683659	0.0399952	0.0332079	0.0470912	0.00442427	0.08840310000000001	0.0357766	0.0883673	0.050661199999999997	0.103779	0.0570276	0.0602557
359	0.010046700000000002	0.0138727	0.045435500000000004	0.033293	0.011812200000000002	0.00735721	0.032883800000000005	0.018518700000000003	0.0324972	0.0222021	0.0200199	0.5893109999999999	0.018290599999999997	0.0186158	0.008938799999999998	0.0323553	0.0194593	0.0278459	0.0190243	0.0182196
360	0.10855	0.0183104	0.187099	0.227629	0.0125838	0.0578	0.0119682	0.00908832	0.0282721	0.0329284	0.0534611	0.0149827	0.00400374	0.016684400000000002	0.00830798	0.145921	0.029253199999999997	0.00562866	0.00812269	0.0194061
361	0.0725584	0.013290999999999999	0.0501479	0.11263800000000002	0.0964021	0.014493100000000002	0.017855700000000002	0.00872646	0.0144487	0.06321639999999999	0.05594980000000001	0.018037	0.00867142	0.288968	0.0196652	0.021255	0.0111843	0.00962568	0.023094	0.0797716
362	0.0087863	0.0203408	0.0231114	0.0255979	0.00936645	0.627695	0.0253407	0.0180739	0.0119194	0.0223829	0.0199747	0.0324581	0.0226666	0.018056799999999998	0.016850200000000003	0.0274235	0.0241183	0.014949700000000002	0.019519400000000003	0.011367799999999999
363	0.0829081	0.0527595	0.0497669	0.0856297	0.0358316	0.014356	0.048378	0.0213897	0.0199471	0.0111787	0.0852472	0.0364871	0.00668901	0.0652844	0.0261742	0.189625	0.0559423	0.0415468	0.0225317	0.0483271
364	0.12986	0.0241399	0.029357799999999996	0.038941	0.0312349	0.287629	0.018666400000000003	0.0223169	0.0213491	0.031299099999999996	0.0376136	0.0358156	0.00631604	0.036055000000000004	0.0281045	0.06464840000000001	0.0301807	0.0547246	0.0131138	0.0586331
365	0.014855000000000002	0.0253571	0.0178357	0.00719928	0.21124400000000002	0.014923500000000001	0.024430900000000002	0.0238979	0.0175846	0.011252400000000001	0.017524400000000002	0.0117145	0.00674015	0.0148339	0.00528076	0.00944162	0.00979111	0.00947778	0.029517099999999998	0.517098
366	0.30147199999999996	0.107869	0.00375463	0.024759200000000002	0.042325800000000004	0.00682288	0.0127458	0.0453397	0.00713578	0.0116311	0.025976	0.00787665	0.00817301	0.0065421	0.00483425	0.128666	0.018716299999999998	0.172398	0.0104161	0.0525461
367	0.627638	0.022561	0.00841043	0.0283508	0.0107645	0.021947400000000002	0.00864752	0.013538399999999999	0.0160022	0.0152471	0.018358199999999998	0.008097	0.0103391	0.0111736	0.017950999999999998	0.08404650000000001	0.027525	0.0225605	0.0117773	0.015064
368	0.0236377	0.014550200000000001	0.557132	0.033047	0.0127228	0.0320132	0.030989299999999997	0.104653	0.0246025	0.0102362	0.0214982	0.0351513	0.00837341	0.016802900000000003	0.00913175	0.00735483	0.00960786	0.0127227	0.0165406	0.0192326
369	0.076361	0.013075100000000001	0.00340063	0.0387224	0.0321427	0.00470014	0.119824	0.11395699999999999	0.07637949999999999	0.0622	0.0871439	0.00319784	0.00254666	0.09680230000000001	0.0817832	0.00760882	0.022130599999999997	0.0725945	0.034209199999999995	0.051220400000000006
370	0.07010830000000001	0.0212026	0.0404619	0.0685258	0.030800599999999997	0.032019099999999995	0.038886699999999996	0.0229775	0.11922200000000001	0.0393673	0.0411129	0.0101127	0.030030599999999998	0.126403	0.12113399999999999	0.0427748	0.0431595	0.0552648	0.0243853	0.022050900000000002
371	0.131749	0.0880321	0.00674595	0.033504900000000004	0.00773558	0.0164186	0.00708697	0.028776200000000002	0.0644228	0.00829783	0.011706999999999999	0.028632599999999998	0.00544322	0.019696599999999998	0.010914799999999999	0.24948800000000002	0.256563	0.00664712	0.0113586	0.00677964
372	0.0128743	0.046770099999999995	0.0138388	0.015173500000000001	0.00807352	0.0112064	0.0684967	0.014553299999999998	0.0152762	0.00933231	0.0193878	0.0559249	0.00846754	0.009154700000000002	0.019934	0.0941707	0.532856	0.0199609	0.014224899999999999	0.0103229
373	0.135607	0.0125185	0.045645599999999995	0.0986744	0.00981238	0.00749361	0.0167577	0.00963741	0.014335399999999998	0.0195828	0.028342900000000004	0.0374606	0.0126256	0.408528	0.0167515	0.035887300000000004	0.029886000000000003	0.0282349	0.019154400000000002	0.0130632
374	0.0399163	0.016596	0.067739	0.0387226	0.0287115	0.0254058	0.0666725	0.077959	0.0812556	0.08484810000000001	0.052999199999999996	0.0655634	0.00205912	0.0833269	0.121155	0.051485300000000005	0.043444800000000006	0.0312132	0.00427415	0.0166515
375	0.576558	0.021093599999999997	0.029439499999999997	0.022241900000000002	0.014656799999999998	0.0147156	0.0216742	0.013848599999999999	0.0197109	0.011706900000000001	0.0212765	0.023323	0.020506299999999998	0.0228843	0.012110600000000001	0.0341776	0.0340821	0.0436796	0.0200608	0.0222533
376	0.018656	0.0113432	0.012144799999999999	0.00913949	0.0722091	0.007501100000000001	0.00901137	0.318943	0.00656717	0.0922771	0.141678	0.0231476	0.00747424	0.0161201	0.0042738	0.00506272	0.023134000000000002	0.150087	0.0160672	0.055162
377	0.06506469999999999	0.0137006	0.0493167	0.0524274	0.0270618	0.00726396	0.0448944	0.0423518	0.0344647	0.0336245	0.00903309	0.16489	0.00237388	0.101172	0.09901239999999999	0.07249270000000001	0.101159	0.026985200000000004	0.035433099999999995	0.0172783
378	0.0441708	0.0260876	0.00198763	0.0168362	0.0249114	0.0290075	0.047494999999999996	0.057948400000000004	0.08924460000000001	0.0771202	0.06209590000000001	0.00498155	0.000766964	0.14411400000000002	0.11585899999999999	0.15804	0.048898699999999996	0.0356911	0.012175	0.00256953
379	0.0142252	0.027379300000000002	0.0214024	0.0240141	0.0182742	0.0116401	0.0128659	0.388231	0.026735400000000003	0.0772865	0.0446967	0.0210625	0.00895834	0.0110991	0.00660493	0.019374000000000002	0.0179312	0.220675	0.0154679	0.0120758
380	0.09533760000000001	0.00769519	0.0161022	0.0666137	0.00733116	0.019622999999999998	0.0680158	0.0291527	0.043897900000000004	0.019798	0.029175299999999998	0.0617932	0.00544292	0.08539479999999999	0.0858082	0.0761296	0.186616	0.0129345	0.010319799999999999	0.072818
381	0.028686700000000002	0.0375967	0.032804599999999996	0.014684299999999999	0.013616899999999998	0.0196292	0.0615856	0.0396297	0.0179526	0.018272	0.0618317	0.262387	0.00577408	0.07780939999999999	0.0970595	0.020914500000000003	0.11783699999999998	0.037219300000000004	0.020354300000000002	0.0143553
382	0.009057299999999999	0.0105597	0.0116224	0.0628591	0.010169200000000002	0.015622899999999999	0.024023	0.014782	0.37748200000000004	0.011263200000000001	0.113376	0.022767	0.00909117	0.0328579	0.19301400000000002	0.0249298	0.018374099999999997	0.00672142	0.0174473	0.0139805
383	0.0111161	0.0131423	0.00633419	0.0138166	0.016373500000000003	0.00632125	0.028864299999999996	0.349177	0.00699052	0.0800066	0.050668	0.00730971	0.0109397	0.0328857	0.0071935	0.00662725	0.00741704	0.308772	0.00885474	0.027190699999999998
384	0.0166578	0.021683400000000002	0.0318183	0.021610499999999998	0.0157683	0.0110387	0.0372922	0.014059700000000001	0.0287726	0.0308322	0.0298089	0.314303	0.00642176	0.0248717	0.0419246	0.226829	0.06260249999999999	0.0242316	0.021422999999999998	0.0180504
385	0.110919	0.08178830000000001	0.00938404	0.035486000000000004	0.0257839	0.042038	0.0249597	0.02217	0.026808600000000002	0.015241899999999997	0.04099269999999999	0.0897386	0.00996741	0.09013760000000001	0.0213443	0.15989	0.120137	0.025843	0.0212357	0.026134300000000003
386	0.018093599999999998	0.0632706	0.027880000000000002	0.0106126	0.0817852	0.012910499999999998	0.0124584	0.171068	0.010464200000000002	0.0590349	0.0246815	0.0529252	0.00506237	0.0219459	0.00527998	0.0159796	0.00874968	0.300081	0.023554	0.0741618
387	0.0169868	0.0202285	0.011769	0.0125348	0.0169014	0.00591258	0.0101285	0.402841	0.00866811	0.123674	0.06549289999999999	0.0133936	0.0159741	0.018683	0.0191635	0.0101542	0.017222	0.18706099999999998	0.0101879	0.013020600000000002
388	0.115276	0.009228700000000001	0.0537826	0.17677	0.019374400000000003	0.0293515	0.048448000000000005	0.0376527	0.0202697	0.019205200000000002	0.047769900000000004	0.0366434	0.00460976	0.157864	0.033663	0.0869123	0.04388909999999999	0.016909200000000003	0.0284634	0.013915899999999998
389	0.0871966	0.0244116	0.00654869	0.019584999999999998	0.00868044	0.00743851	0.0511627	0.103756	0.188917	0.0333786	0.0778415	0.0218261	0.00813482	0.0550355	0.084222	0.030844999999999997	0.0676409	0.095578	0.018702299999999998	0.00909852
390	0.0262676	0.030125799999999998	0.0234908	0.00746852	0.035611199999999996	0.00588936	0.00974845	0.187155	0.0197852	0.140651	0.262425	0.0281658	0.00613992	0.00960139	0.00950065	0.00567215	0.0230183	0.0959824	0.04694469999999999	0.0263568
391	0.07345560000000001	0.019629499999999998	0.0250549	0.015590200000000002	0.0315397	0.0640689	0.0463741	0.037372	0.0337941	0.00796	0.0325503	0.192545	0.00664798	0.07569069999999999	0.0660598	0.11875799999999999	0.0668758	0.0154504	0.0122755	0.058307200000000003
392	0.10379000000000001	0.0244156	0.00852024	0.0194088	0.0480623	0.0925	0.043245599999999995	0.0228548	0.0411173	0.0794702	0.0752119	0.0434	0.025603300000000002	0.0580698	0.08131580000000001	0.0800408	0.0766391	0.039418699999999994	0.0196795	0.017236
393	0.12353299999999999	0.0523524	0.0190365	0.0470669	0.037011300000000004	0.150241	0.0898529	0.00871315	0.0407404	0.00353868	0.0303411	0.017012700000000002	0.00999971	0.19286	0.11496700000000001	0.00561517	0.011222	0.035045599999999996	0.00571872	0.00513225
394	0.0591525	0.0116005	0.0245518	0.00893953	0.19093800000000002	0.0391523	0.0170483	0.0747419	0.00814135	0.09412849999999999	0.103398	0.0682906	0.00512914	0.0245225	0.0284177	0.0206297	0.013909799999999998	0.0270314	0.07653689999999999	0.10373900000000001
395	0.0382093	0.0499435	0.00816388	0.0295914	0.0210666	0.0203137	0.053051999999999995	0.032113	0.032321499999999996	0.0370829	0.019955200000000003	0.09099310000000001	0.0311279	0.0547943	0.10870899999999999	0.0773082	0.112508	0.09529800000000001	0.028265	0.059182500000000006
396	0.0693394	0.0345748	0.0294829	0.030446800000000003	0.0485066	0.028830900000000003	0.019087299999999998	0.0393575	0.044506199999999996	0.0450111	0.132692	0.00692596	0.0140483	0.0724477	0.0535217	0.0659107	0.0740574	0.0798039	0.0503162	0.0611331
397	0.160511	0.0734511	0.0212988	0.0103131	0.029731999999999998	0.0331545	0.023256	0.0533225	0.029959100000000002	0.079908	0.0306724	0.024369599999999998	0.00680594	0.07613450000000001	0.0709265	0.0412561	0.054578699999999994	0.14385599999999998	0.012838200000000001	0.0236551
398	0.0333635	0.0126521	0.0960928	0.0177834	0.018208000000000002	0.112752	0.0161307	0.0137716	0.0183854	0.043786900000000004	0.0167391	0.0371515	0.0382129	0.043770300000000005	0.188352	0.11108699999999999	0.045033699999999996	0.0348429	0.0254338	0.076451
399	0.0591686	0.0252262	0.00840829	0.025160299999999997	0.0244094	0.130668	0.0700425	0.0306349	0.181539	0.0207265	0.0193243	0.024065700000000002	0.018152	0.0857117	0.0107132	0.0631715	0.0585692	0.0639324	0.0417335	0.0386431
400	0.0716189	0.026336400000000003	0.049033	0.052724	0.0871313	0.0125897	0.040744199999999994	0.0711932	0.0671489	0.0379713	0.0236953	0.027164999999999998	0.00192635	0.09453869999999999	0.040896100000000005	0.0343279	0.0985745	0.110918	0.017462599999999998	0.034004599999999996
401	0.011467399999999999	0.0203474	0.016568400000000004	0.012946100000000002	0.43132200000000004	0.0301702	0.018356400000000002	0.032514999999999995	0.0160795	0.0155627	0.02023	0.0205387	0.0222313	0.021046000000000002	0.00845738	0.0288358	0.010783200000000001	0.015971	0.16866	0.0779122
402	0.0826099	0.011640799999999998	0.0240201	0.00778649	0.00672681	0.20733000000000001	0.036966399999999996	0.00995693	0.045296800000000005	0.00250922	0.014985299999999998	0.216691	0.0112499	0.0205816	0.00821128	0.149576	0.10565799999999999	0.010044899999999999	0.014837600000000001	0.013321200000000002
403	0.0578775	0.0224542	0.035477800000000004	0.051535300000000006	0.061619299999999995	0.032894599999999996	0.0211681	0.08675189999999999	0.027807799999999997	0.0684564	0.0384366	0.0655185	0.017265700000000002	0.0484666	0.05349109999999999	0.0530797	0.0632812	0.0723033	0.058715300000000005	0.063399
404	0.00942324	0.023484400000000002	0.0097203	0.0158112	0.147568	0.00787939	0.016418000000000002	0.0381828	0.054523699999999994	0.21214299999999997	0.0833439	0.0258225	0.00820938	0.03743869999999999	0.13736500000000001	0.010992100000000001	0.0100514	0.036655900000000005	0.0253487	0.08961749999999999
405	0.020344499999999998	0.0262554	0.0447041	0.470028	0.0213092	0.0270249	0.02721	0.0240236	0.0529133	0.0139048	0.03319280000000001	0.0173281	0.0203133	0.0307627	0.0465406	0.016514400000000002	0.019979300000000002	0.029030700000000003	0.031508299999999996	0.0271119
406	0.0364846	0.030612599999999997	0.016388099999999996	0.0379064	0.058611199999999995	0.010241	0.027889999999999998	0.020182	0.25403000000000003	0.101364	0.023621299999999998	0.045299900000000004	0.011628399999999999	0.025267500000000002	0.201516	0.0160232	0.027135900000000004	0.0125331	0.0245042	0.0187618
407	0.021349599999999996	0.0245544	0.0258173	0.034460199999999996	0.0260194	0.05239	0.028039799999999997	0.024854499999999998	0.0429332	0.020234799999999997	0.0180748	0.029251099999999995	0.026682499999999998	0.0303481	0.389675	0.0331518	0.0623346	0.0158743	0.0641543	0.029800099999999996
408	0.021736000000000002	0.019053099999999996	0.0655608	0.020938599999999998	0.08947630000000001	0.012587899999999999	0.0268837	0.07366349999999999	0.0293882	0.131407	0.257365	0.0254933	0.0143518	0.049666300000000004	0.0111529	0.0218353	0.029459	0.025050599999999996	0.055548900000000005	0.0193812
409	0.051019800000000004	0.020021599999999997	0.0416765	0.183912	0.0398271	0.05257230000000001	0.030829099999999998	0.0156189	0.0561637	0.0206875	0.0318401	0.0347485	0.00838427	0.21236100000000002	0.027019400000000002	0.092703	0.012689299999999999	0.0199935	0.019590299999999998	0.0283425
410	0.0711472	0.016288900000000002	0.03665209999999999	0.027804099999999998	0.024634599999999996	0.051665800000000005	0.03399	0.032506400000000005	0.034694300000000004	0.0249641	0.041682	0.249346	0.0173937	0.0244593	0.0141934	0.10498900000000001	0.11603699999999999	0.0201097	0.031064299999999996	0.0263783
411	0.0233234	0.024968999999999998	0.026556299999999998	0.027683199999999998	0.04863819999999999	0.0199165	0.021906099999999998	0.030902600000000002	0.0382069	0.42355600000000004	0.0566299	0.019778	0.026781700000000002	0.0249083	0.00862994	0.0311137	0.0195929	0.067006	0.035255	0.024646599999999998
412	0.05750890000000001	0.0442361	0.039661699999999994	0.0191304	0.0361844	0.0204059	0.0674368	0.0782919	0.0347892	0.0126698	0.0338538	0.297713	0.0368586	0.0403394	0.00888577	0.0131961	0.018061	0.0133983	0.0760269	0.0513518
413	0.0530635	0.00970409	0.0223276	0.030858999999999998	0.0114678	0.00571545	0.045796699999999996	0.012843	0.272648	0.0158615	0.0186226	0.08471519999999999	0.0064392	0.06907730000000001	0.202988	0.030312099999999998	0.0290277	0.0541842	0.016373099999999998	0.00797413
414	0.020966400000000003	0.014732399999999998	0.0221408	0.048352	0.026059699999999998	0.013201300000000001	0.0328015	0.0206663	0.465192	0.0170398	0.0373551	0.037764400000000004	0.00971504	0.035024599999999996	0.0981142	0.0219227	0.0236864	0.018922	0.021193	0.015150499999999999
415	0.023384400000000003	0.0306872	0.026433699999999997	0.0149811	0.0247361	0.016796099999999998	0.0151967	0.128001	0.0365572	0.04016	0.0760326	0.0125032	0.0179697	0.0148785	0.014271200000000001	0.027831599999999998	0.0330336	0.297167	0.036899699999999994	0.112479
416	0.022591099999999996	0.0169453	0.351365	0.0719813	0.028100099999999996	0.0172791	0.0239143	0.0152245	0.0246672	0.0104099	0.0468081	0.07345080000000001	0.0208718	0.0316221	0.0124634	0.027288200000000002	0.10239	0.032902600000000004	0.029557299999999998	0.040168300000000004
417	0.040721600000000004	0.015846100000000002	0.36596799999999996	0.055855999999999996	0.022311599999999997	0.0326101	0.030410400000000004	0.0220179	0.0202378	0.012493899999999999	0.036331800000000004	0.071529	0.0174465	0.0975304	0.017359799999999998	0.0300149	0.0242672	0.020701	0.0323015	0.034044599999999994
418	0.0234275	0.017977299999999998	0.028769	0.0534928	0.0147571	0.47043999999999997	0.0176357	0.034129599999999996	0.024687900000000002	0.0308992	0.052607400000000006	0.0260578	0.012922399999999999	0.0542823	0.020483599999999998	0.0213894	0.016173	0.0176969	0.02837	0.0338019
419	0.015631100000000002	0.0206058	0.0183013	0.0221164	0.385125	0.027580900000000002	0.0164651	0.0327383	0.014106700000000002	0.242686	0.0361644	0.032006599999999996	0.0125404	0.0141658	0.012767	0.0124772	0.00915727	0.023818400000000003	0.022946400000000002	0.028599400000000004
420	0.0117661	0.0195554	0.013127000000000002	0.0346246	0.062479599999999996	0.0172873	0.0521887	0.0653257	0.025995400000000002	0.222315	0.0346089	0.031503500000000004	0.015659	0.10694400000000001	0.0280938	0.014581700000000001	0.058233400000000005	0.0670863	0.07088610000000001	0.0477376
421	0.0547808	0.0484445	0.277462	0.112561	0.0114413	0.0439669	0.0454464	0.0173925	0.013430500000000001	0.012369799999999999	0.0254642	0.0392399	0.00857879	0.0777684	0.0113486	0.0941375	0.032351599999999994	0.0181991	0.022764799999999998	0.032851099999999994
422	0.012600299999999998	0.0118867	0.0139287	0.0161515	0.0904025	0.00836891	0.0102949	0.280549	0.0134732	0.24387199999999998	0.0415196	0.0126559	0.00756886	0.0152654	0.00807725	0.00856694	0.01035	0.150802	0.027638299999999998	0.0160279
423	0.0168778	0.0397158	0.0272524	0.028479700000000004	0.0209643	0.017891999999999998	0.0464085	0.0345647	0.020602099999999998	0.015175399999999999	0.0274633	0.0188082	0.034395999999999996	0.0166665	0.0380214	0.00882788	0.020709	0.0162431	0.52259	0.0283422
424	0.0242312	0.0269197	0.0252279	0.0454096	0.0349677	0.0231307	0.030288799999999998	0.0292149	0.0250179	0.011535799999999999	0.0339023	0.0211253	0.0110462	0.0669261	0.045533199999999996	0.0444801	0.417242	0.011572200000000001	0.0364495	0.0357787
425	0.05574439999999999	0.0452956	0.0296293	0.019847200000000002	0.035648400000000004	0.0232292	0.0348521	0.024736	0.0152225	0.025331299999999998	0.03416	0.0474148	0.0214535	0.019037400000000003	0.0130262	0.0569444	0.017281099999999997	0.0213702	0.0604629	0.39931300000000003
426	0.012026100000000001	0.0200767	0.056438800000000004	0.0536663	0.0210326	0.00984184	0.06605470000000001	0.0150215	0.020746	0.0394048	0.020719099999999997	0.299759	0.00842032	0.173939	0.00687214	0.0384748	0.035071	0.020007900000000002	0.047099	0.0353292
427	0.24081599999999997	0.0226078	0.0173553	0.062178899999999995	0.010952799999999999	0.0125992	0.0203687	0.177903	0.014436500000000001	0.046573199999999995	0.0222378	0.125095	0.014415200000000001	0.012766	0.00636926	0.0647048	0.044081800000000004	0.0495299	0.021128599999999997	0.013880700000000001
428	0.0317719	0.0200348	0.0375335	0.528434	0.0185231	0.0181542	0.034655	0.0266382	0.0289214	0.00886848	0.0288113	0.0305829	0.0137291	0.041272500000000004	0.014622399999999999	0.0470575	0.01683	0.012187700000000001	0.0264159	0.014956
429	0.00966428	0.0253946	0.0178721	0.021686900000000002	0.0832658	0.0078572	0.028354200000000003	0.08747360000000001	0.014736	0.308758	0.09662280000000001	0.019682599999999998	0.016986599999999998	0.0448417	0.031958799999999996	0.019874799999999998	0.0367525	0.0429799	0.0494529	0.035783999999999996
430	0.05908290000000001	0.010902	0.0111095	0.0905962	0.09691	0.012961000000000002	0.07639270000000001	0.129825	0.0127965	0.21283400000000002	0.0635825	0.0123824	0.015445799999999999	0.016171	0.013682299999999998	0.020272400000000003	0.0360349	0.0816505	0.012587799999999998	0.014780000000000001
431	0.016810299999999997	0.030808299999999997	0.026384300000000003	0.0203424	0.0358852	0.043187699999999996	0.019221400000000003	0.162826	0.051677999999999995	0.036278	0.055934199999999996	0.0253866	0.0114444	0.034598699999999996	0.0086634	0.016082	0.0765291	0.293139	0.017285599999999998	0.017515799999999998
432	0.030624900000000004	0.0163946	0.018343	0.0255987	0.016761	0.0187151	0.0200743	0.0344633	0.0122212	0.519999	0.029836900000000003	0.0354364	0.0520086	0.029721499999999998	0.010260600000000002	0.00837117	0.032118799999999996	0.0482395	0.0301377	0.0106734
433	0.0255442	0.015982800000000002	0.0151537	0.026204599999999998	0.10716099999999999	0.012869799999999997	0.0161603	0.0678294	0.0375927	0.223512	0.09280189999999999	0.0259622	0.0251397	0.034109	0.0154495	0.0160591	0.0664453	0.0163197	0.08391760000000001	0.07578560000000001
434	0.0167607	0.0141255	0.06945520000000001	0.442272	0.016738999999999997	0.026409500000000002	0.0284235	0.0154845	0.037755199999999996	0.00994195	0.0287753	0.0673517	0.025194099999999997	0.063051	0.0182084	0.017177200000000004	0.0257935	0.0214246	0.0293462	0.0263101
435	0.01461	0.0159266	0.028427800000000003	0.022514799999999998	0.012666799999999999	0.027905400000000004	0.042745599999999995	0.047372500000000005	0.0603174	0.00763028	0.117349	0.440713	0.011747399999999998	0.0339267	0.00817166	0.0232333	0.0248362	0.014668700000000002	0.0229959	0.0222414
436	0.024654699999999998	0.015339199999999999	0.0487349	0.283828	0.014822799999999999	0.0412011	0.0374173	0.0111622	0.0348352	0.0251588	0.023079099999999998	0.0142414	0.0226012	0.040561599999999996	0.0369649	0.0599382	0.0835784	0.0247484	0.0283046	0.128829
437	0.0172207	0.0223305	0.0423974	0.0279635	0.0163799	0.0262408	0.06783739999999999	0.0555	0.042332800000000004	0.00812536	0.0313298	0.0237235	0.0171419	0.0301955	0.363127	0.027696699999999998	0.0424914	0.00906527	0.11085899999999999	0.0180421
438	0.0329778	0.02081	0.06436599999999999	0.023900099999999997	0.0171885	0.010949200000000001	0.0265966	0.0334158	0.0151102	0.0133579	0.030482099999999998	0.019088	0.0210547	0.014749600000000002	0.06449869999999999	0.020288	0.5108090000000001	0.019840700000000003	0.014029900000000001	0.026486799999999998
439	0.00780952	0.014856799999999998	0.014344899999999999	0.025122400000000003	0.028795799999999996	0.0168415	0.020076499999999997	0.020476400000000002	0.0159191	0.447006	0.0387124	0.0730051	0.0122179	0.017900700000000002	0.0883413	0.035818199999999994	0.0141817	0.025422099999999996	0.0443336	0.0388174
440	0.0594316	0.013643899999999999	0.299507	0.0306327	0.030360200000000004	0.0256226	0.027537	0.0538418	0.0265116	0.00887504	0.0298685	0.05152090000000001	0.0166738	0.026418900000000002	0.0157662	0.150134	0.0385121	0.0352795	0.025802099999999994	0.0340611
441	0.00942346	0.028471899999999998	0.022115299999999997	0.025705000000000002	0.361325	0.0503149	0.0203072	0.0402379	0.0157023	0.0809114	0.0503018	0.0167864	0.0261909	0.029535200000000005	0.0102103	0.034714	0.0205016	0.0192657	0.0903435	0.047636000000000005
442	0.014002100000000002	0.0180055	0.024282299999999996	0.0258502	0.0287642	0.0191907	0.4164	0.0259055	0.0318069	0.0213438	0.0361646	0.020390400000000003	0.014908500000000002	0.032434500000000005	0.018237	0.017364599999999997	0.169984	0.0150999	0.021557299999999998	0.0283087
443	0.047997399999999996	0.010224200000000001	0.23166399999999998	0.175557	0.015431499999999999	0.0248276	0.033937800000000004	0.020771599999999998	0.0231226	0.0609264	0.049550300000000005	0.042612699999999996	0.0132061	0.0262231	0.022808099999999998	0.06642139999999999	0.034564199999999996	0.034158999999999995	0.0264279	0.0395674
444	0.035194	0.00883354	0.0429771	0.0320467	0.0878135	0.0593961	0.08772260000000001	0.0509165	0.046009100000000004	0.10326700000000001	0.07083869999999999	0.055540099999999995	0.00707937	0.0392821	0.0694488	0.0357394	0.0815292	0.034798	0.017331299999999997	0.0342366
445	0.0404089	0.012876599999999998	0.0303796	0.016658000000000003	0.0142709	0.011645200000000001	0.023157499999999998	0.0163721	0.0578436	0.021690900000000003	0.08033860000000001	0.384513	0.00834303	0.161885	0.00814816	0.027048700000000002	0.039715600000000004	0.0147168	0.0153625	0.014625
446	0.0267182	0.0186355	0.0133755	0.028114599999999997	0.0123743	0.00579884	0.0275584	0.16078	0.0318201	0.148578	0.0427311	0.0178239	0.0165203	0.0706974	0.012686399999999999	0.019606000000000002	0.0176751	0.301806	0.014383700000000001	0.0123174
447	0.027261200000000003	0.0168364	0.0530403	0.0424217	0.012037299999999999	0.0280825	0.0406225	0.0083584	0.314117	0.023375299999999998	0.0517722	0.0552707	0.0577303	0.0420207	0.115048	0.010300700000000001	0.0301207	0.00971368	0.0353286	0.026541000000000002
448	0.113793	0.0143719	0.0314193	0.0383654	0.00781611	0.0270334	0.0365078	0.0106546	0.151002	0.00897937	0.0355448	0.127027	0.0065697	0.11695699999999999	0.030548900000000004	0.10653599999999999	0.0849159	0.026084800000000002	0.014249200000000002	0.011621600000000001
449	0.0132654	0.017856900000000002	0.021519	0.0231123	0.0371802	0.011104600000000001	0.024803	0.22655100000000003	0.0174127	0.35329299999999997	0.030691700000000002	0.0233243	0.033215499999999995	0.040211699999999996	0.0148922	0.016035499999999998	0.015241399999999999	0.028803199999999998	0.0260099	0.025477700000000002
450	0.0148332	0.0231002	0.033022199999999995	0.0190867	0.180392	0.0136881	0.035601	0.0574129	0.027253700000000002	0.0159811	0.0272042	0.0204872	0.0166965	0.0248809	0.0272336	0.0101568	0.011165999999999999	0.012211	0.0229038	0.40668899999999997
451	0.0329334	0.00872886	0.150472	0.150327	0.0324089	0.029624900000000003	0.024026	0.0198385	0.027381700000000002	0.0124403	0.0615	0.08878530000000001	0.00528456	0.0843323	0.012725499999999999	0.0652129	0.0708783	0.0217581	0.027337599999999997	0.0740049
452	0.0770654	0.00989925	0.026530599999999998	0.0806078	0.0289995	0.07674149999999999	0.0253569	0.031542099999999997	0.20867	0.015578799999999999	0.032951	0.09620189999999999	0.013983500000000001	0.06612689999999999	0.0750437	0.035802	0.0413917	0.015091899999999998	0.0200833	0.022331999999999998
453	0.0880641	0.075704	0.016260399999999998	0.025164	0.020684599999999997	0.010679799999999998	0.022683599999999998	0.0440378	0.0257539	0.047247199999999996	0.0376715	0.0202836	0.018238	0.0201852	0.0119891	0.0342818	0.13628099999999999	0.305632	0.020296500000000002	0.0188615
454	0.0849916	0.0431752	0.0202102	0.030632299999999998	0.033407599999999996	0.07439810000000001	0.0534994	0.0159678	0.25231	0.017277900000000002	0.0317846	0.046260699999999995	0.0172769	0.0386065	0.115351	0.026482	0.0253543	0.0135256	0.033449400000000004	0.026037900000000003
455	0.10884300000000001	0.0292596	0.0372788	0.0513651	0.00586029	0.07771499999999999	0.0258927	0.0330006	0.075998	0.027554099999999998	0.0220667	0.0521631	0.00726951	0.034085199999999996	0.0981646	0.0927005	0.095601	0.089679	0.0223197	0.013183799999999999
456	0.051424300000000006	0.10712999999999999	0.0116041	0.0217372	0.0094996	0.011704299999999999	0.0174014	0.06903569999999999	0.025320500000000003	0.11666900000000001	0.134244	0.034451	0.00414418	0.104771	0.0811053	0.0902191	0.041022699999999995	0.050550599999999994	0.00790404	0.0100615
457	0.010846399999999999	0.023374900000000004	0.0200458	0.016290799999999998	0.0293394	0.0152748	0.0324163	0.128469	0.013615299999999999	0.398663	0.030652699999999998	0.021978900000000003	0.032052	0.026797199999999997	0.0105576	0.0343536	0.042325800000000004	0.0660503	0.030463900000000002	0.016432299999999997
458	0.0572866	0.0143555	0.0449655	0.0240825	0.0551312	0.06553989999999998	0.0301742	0.0382549	0.11701199999999999	0.0366995	0.037096699999999996	0.10949600000000001	0.00832849	0.06365169999999999	0.0913955	0.0387106	0.053971000000000005	0.0255336	0.065493	0.0228215
459	0.048126	0.014953999999999999	0.0451048	0.050604500000000004	0.0250098	0.047863499999999996	0.0151041	0.0102899	0.0237296	0.038493599999999996	0.0398317	0.160994	0.00647634	0.126661	0.0249671	0.0579528	0.103755	0.0414339	0.0737618	0.0448866
460	0.0420745	0.0869082	0.0304511	0.013940200000000002	0.013375299999999998	0.0208045	0.044049	0.018478599999999998	0.0673699	0.00575259	0.0280993	0.422091	0.012284	0.017350400000000002	0.0063866999999999995	0.0520709	0.0561732	0.0198117	0.020755000000000003	0.0217728
461	0.337066	0.0175081	0.0230939	0.0198396	0.120428	0.0845064	0.0152484	0.0131333	0.0161994	0.0105765	0.0298512	0.0119497	0.00965664	0.0136261	0.0147916	0.020591599999999998	0.024158000000000002	0.09421	0.014195900000000001	0.109368
462	0.072768	0.0110593	0.0143976	0.127855	0.049824400000000005	0.022215900000000004	0.041098699999999995	0.0294502	0.058002099999999994	0.07235319999999999	0.142097	0.0890148	0.00638465	0.0695465	0.054250400000000004	0.00221382	0.006669499999999999	0.0282066	0.026429700000000004	0.0761628
463	0.0442372	0.0119314	0.06792419999999999	0.283638	0.0137341	0.014982800000000001	0.0123828	0.0898586	0.0324041	0.026116300000000002	0.018722	0.06947510000000001	0.06812889999999999	0.0453986	0.0104691	0.034444300000000004	0.0320485	0.0991204	0.0157105	0.0092727
464	0.0297125	0.0318407	0.0266777	0.018454599999999998	0.0198832	0.0139839	0.0442574	0.0919751	0.06586460000000001	0.0925741	0.1009	0.032845400000000004	0.009542700000000001	0.052705499999999995	0.0379994	0.083735	0.0731965	0.11513699999999999	0.0295467	0.0291673
465	0.0179343	0.0307214	0.026144499999999998	0.033384500000000004	0.0641947	0.314179	0.0452287	0.00670471	0.037970300000000005	0.0414174	0.031679900000000004	0.048667	0.0202989	0.0395724	0.0499994	0.0406424	0.043106	0.0168975	0.025717900000000002	0.06553880000000001
466	0.042397000000000004	0.014362799999999998	0.042410199999999995	0.015711199999999998	0.019781200000000002	0.0273811	0.11080599999999999	0.0323154	0.0519765	0.0382499	0.0380619	0.288821	0.00927502	0.0399665	0.05165019999999999	0.0214192	0.0452323	0.013481899999999998	0.022511	0.0741897
467	0.0100615	0.0321757	0.0212139	0.0357766	0.0176227	0.297593	0.032503899999999995	0.0479417	0.052110300000000005	0.09225789999999999	0.0421918	0.031358699999999996	0.00806117	0.0510816	0.0921182	0.00915162	0.013273599999999998	0.00943167	0.0400099	0.06406519999999999
468	0.011909999999999999	0.407092	0.01353	0.0137346	0.07207039999999999	0.021432200000000002	0.0156966	0.014106299999999999	0.034853800000000004	0.021008900000000004	0.026575799999999997	0.0190118	0.020600999999999998	0.016277299999999998	0.143182	0.0137725	0.0159873	0.037097000000000005	0.044657499999999996	0.0374033
469	0.00874503	0.0365917	0.0211713	0.0154781	0.299626	0.018763099999999998	0.028754000000000002	0.0217468	0.0161371	0.13414600000000002	0.0390479	0.0176723	0.015808199999999998	0.0148232	0.050125800000000005	0.030340699999999998	0.0173725	0.14795	0.0126698	0.0530304
470	0.0367664	0.00700888	0.21137199999999998	0.11658099999999999	0.014393799999999998	0.0439169	0.0181338	0.047092800000000004	0.07554119999999999	0.070656	0.020694499999999998	0.06501699999999999	0.00912498	0.0325625	0.0372099	0.042089999999999995	0.0498496	0.0410971	0.030820599999999997	0.0300704
471	0.00737944	0.0152297	0.030721699999999998	0.0224636	0.363816	0.0158255	0.0683959	0.019288999999999997	0.05644830000000001	0.0674544	0.0265219	0.0191111	0.0505615	0.0676337	0.0130005	0.0278101	0.0197324	0.0322224	0.0160092	0.060373
472	0.020784200000000003	0.031509800000000004	0.0188304	0.0159861	0.0710814	0.0105584	0.09633989999999999	0.016007499999999997	0.013209299999999998	0.15778	0.099071	0.0412431	0.0110198	0.021893700000000002	0.08031039999999999	0.00773547	0.0169646	0.00820966	0.0678909	0.193575
473	0.027995599999999995	0.041643099999999995	0.0266358	0.0429647	0.0178845	0.0127814	0.355221	0.014274	0.0390679	0.0274061	0.0195065	0.026345599999999997	0.0337935	0.0342076	0.047516699999999995	0.014447100000000001	0.0365503	0.052352499999999996	0.013477700000000002	0.115928
474	0.06784	0.0185212	0.05334439999999999	0.0402405	0.0236372	0.0429985	0.033723699999999995	0.113052	0.107117	0.0677295	0.0322361	0.013280100000000001	0.021552900000000003	0.08402280000000001	0.0650715	0.0727135	0.034893400000000005	0.0533665	0.00663315	0.04802530000000001
475	0.0207386	0.47462299999999996	0.023623500000000002	0.0450847	0.0247326	0.0238227	0.0183812	0.0145871	0.017177099999999997	0.020879599999999998	0.021424099999999998	0.0237316	0.012571200000000001	0.0229485	0.04970669999999999	0.048387900000000005	0.065097	0.00884816	0.0342759	0.029359500000000004
476	0.030561500000000002	0.0246468	0.21854400000000002	0.020997	0.00867004	0.0252043	0.0308121	0.0104823	0.0143312	0.0143132	0.015614700000000002	0.151746	0.0840687	0.0174657	0.0851434	0.130693	0.0366322	0.00806412	0.014786700000000002	0.057223500000000004
477	0.0196405	0.025393000000000002	0.0598683	0.013356	0.024487599999999998	0.0124178	0.0314084	0.022132	0.0242381	0.0105934	0.0253936	0.386993	0.033777999999999996	0.08307830000000001	0.00909901	0.023161900000000003	0.100469	0.040762900000000005	0.0320606	0.0216698
478	0.0830602	0.015858700000000003	0.06452659999999999	0.06848939999999999	0.0173725	0.0462384	0.068923	0.05884640000000001	0.0190953	0.0480173	0.0568442	0.133404	0.0401	0.023819	0.0515497	0.045307099999999996	0.055149800000000006	0.034229199999999994	0.0506026	0.018566
479	0.0154763	0.378002	0.0211449	0.0248882	0.0371474	0.0208196	0.0257497	0.0294855	0.023718700000000002	0.026898200000000004	0.160575	0.0247826	0.0199343	0.024847400000000002	0.0136511	0.021286000000000003	0.0297306	0.014438399999999999	0.049581599999999997	0.0378426
480	0.0112227	0.012620600000000001	0.0153489	0.021828999999999998	0.0158792	0.012246	0.0390344	0.0983503	0.033502199999999996	0.0410247	0.369711	0.0224809	0.016100299999999998	0.135295	0.00867568	0.0162795	0.0491569	0.0520749	0.014577200000000002	0.014590299999999999
481	0.108203	0.015537899999999999	0.0913615	0.105833	0.017769	0.138962	0.0820826	0.0173514	0.031077800000000003	0.0146306	0.049281599999999995	0.055697300000000005	0.0070196	0.0391052	0.0379932	0.06775160000000001	0.024896500000000002	0.018586500000000002	0.0435029	0.0333572
482	0.09437899999999999	0.0218987	0.0232755	0.09067389999999999	0.0223425	0.0197775	0.0659805	0.0176051	0.0618133	0.016010800000000002	0.0670075	0.0811948	0.00817051	0.055985900000000005	0.0642568	0.146231	0.116526	0.00681156	0.010961	0.00909862
483	0.0360562	0.021787	0.015652600000000003	0.022506900000000003	0.0173739	0.0660966	0.0227989	0.106102	0.0165732	0.028007099999999997	0.0256097	0.017947400000000002	0.0403732	0.0194239	0.0458315	0.0679207	0.0209705	0.359699	0.0193822	0.029887999999999998
484	0.019977	0.034931	0.0221359	0.07287389999999999	0.0246046	0.0133203	0.013281399999999999	0.0263627	0.270813	0.0099718	0.04388	0.0175806	0.0142507	0.0340818	0.26656199999999997	0.0192355	0.018673	0.0422388	0.0141989	0.0210264
485	0.0522778	0.0192879	0.0177988	0.0639505	0.0364518	0.061600300000000004	0.037311300000000006	0.104637	0.0605904	0.047549	0.10906300000000001	0.0421291	0.000832029	0.0991679	0.034475099999999995	0.0876758	0.051609800000000004	0.048794199999999996	0.00681971	0.017978900000000003
486	0.0754828	0.0116118	0.0395949	0.0584957	0.0200435	0.24840700000000002	0.0521413	0.0318584	0.0282761	0.0255802	0.054328699999999994	0.0526409	0.010421799999999998	0.0431016	0.0419633	0.06795219999999999	0.0373119	0.017689	0.0342051	0.0488948
487	0.0217222	0.0360725	0.0605086	0.0570184	0.031882799999999996	0.0276863	0.0156379	0.102145	0.043099	0.0773303	0.11530399999999999	0.013528299999999998	0.00399198	0.103932	0.026494900000000002	0.0815944	0.043743300000000006	0.0929558	0.012081200000000002	0.03326969999999999
488	0.0133297	0.0478409	0.0219137	0.028322900000000005	0.034638499999999996	0.010992	0.0421825	0.0165308	0.0211453	0.0651603	0.047349800000000004	0.0258061	0.0378355	0.035062199999999995	0.0106345	0.037527	0.0200457	0.0117385	0.0712908	0.40065300000000004
489	0.0532849	0.0181315	0.08630360000000001	0.033380400000000005	0.016459400000000003	0.00964009	0.0694027	0.030320999999999997	0.0788153	0.046038699999999995	0.0937051	0.10018400000000001	0.020993400000000002	0.0288137	0.0339226	0.13346	0.0270784	0.0324861	0.0431765	0.0444036
490	0.0892089	0.033727999999999994	0.021440099999999997	0.031183600000000002	0.0368703	0.0767224	0.11800999999999999	0.016621	0.0131142	0.0559198	0.020519299999999997	0.036361300000000006	0.0455236	0.0410434	0.025125099999999997	0.036136	0.041701300000000004	0.0396085	0.0633992	0.15776300000000001
491	0.0388688	0.10605	0.033900099999999996	0.054638900000000004	0.0566519	0.0358303	0.047365	0.0817722	0.0520899	0.052316999999999995	0.07985060000000001	0.031831200000000004	0.0945198	0.0143547	0.0574952	0.032809	0.0399391	0.0446475	0.0222686	0.022799400000000004
492	0.043439599999999995	0.013650399999999998	0.0174085	0.022252	0.0462432	0.0474432	0.0673677	0.0365649	0.108873	0.11371400000000001	0.048474800000000005	0.0200484	0.00557979	0.0370313	0.14652300000000001	0.057913900000000004	0.03277290000000001	0.0356353	0.024403	0.0746607
493	0.0199702	0.032506	0.0247053	0.0239535	0.0628274	0.0120172	0.047497000000000004	0.0456682	0.031803700000000004	0.0122989	0.0394098	0.0347841	0.02056	0.0749102	0.03610669999999999	0.017433900000000002	0.056090499999999995	0.00900897	0.0837982	0.31465
494	0.0856357	0.030877699999999998	0.00741416	0.0493253	0.042091500000000004	0.0300988	0.10991600000000001	0.034759899999999996	0.0230518	0.14008299999999999	0.01444	0.031591	0.0115278	0.0346067	0.0311738	0.063286	0.0556255	0.0447901	0.101333	0.0583735
495	0.0685247	0.0348709	0.053291399999999996	0.07364710000000001	0.043925900000000004	0.0665445	0.032504200000000004	0.11118299999999999	0.046306599999999996	0.10268900000000002	0.019461900000000004	0.021438099999999998	0.0383049	0.0241263	0.0586442	0.036483499999999995	0.0478481	0.0444291	0.0446485	0.031127999999999996
496	0.158967	0.0216347	0.0688342	0.107985	0.05805980000000001	0.015399600000000001	0.019453900000000003	0.0766425	0.02106	0.10924400000000001	0.027688900000000002	0.015288	0.0231263	0.06698899999999999	0.00826517	0.048300499999999996	0.032303700000000005	0.059808900000000005	0.0355036	0.025446299999999998
497	0.0996479	0.059267099999999996	0.00663011	0.00483085	0.00727124	0.09402410000000001	0.00429958	0.11673199999999999	0.0208848	0.130722	0.039809199999999996	0.00817196	0.00428833	0.0142191	0.0261264	0.09167460000000001	0.182758	0.0722722	0.00663997	0.00973097
498	0.0802362	0.0148865	0.0229979	0.056420000000000005	0.0550129	0.061865699999999996	0.05420980000000001	0.0402652	0.0682637	0.056716699999999995	0.053015	0.056350599999999994	0.00650931	0.04316180000000001	0.0421356	0.07116839999999999	0.0417658	0.06511689999999999	0.06399780000000001	0.0459042
499	0.0711118	0.0392041	0.015326	0.041554900000000006	0.0337406	0.0633063	0.0301805	0.0302195	0.03235	0.131157	0.106502	0.043290300000000004	0.045424900000000004	0.0255443	0.0323309	0.08388330000000001	0.0652749	0.07229189999999999	0.0190203	0.0182865
500	0.0397608	0.027651099999999998	0.030607299999999997	0.0329783	0.029463999999999997	0.032872399999999996	0.0241423	0.178072	0.09535310000000001	0.0377004	0.0485141	0.0666395	0.00887049	0.0638484	0.0731973	0.058027999999999996	0.0374935	0.0639719	0.0184858	0.0323483
501	0.047327600000000004	0.0155506	0.0251347	0.030514999999999997	0.0394521	0.0160129	0.061195400000000004	0.0676462	0.0799827	0.0447392	0.0368928	0.0351085	0.014459	0.0581852	0.12236099999999998	0.0484967	0.04581319999999999	0.028795799999999996	0.141493	0.040838400000000004
502	0.026460900000000002	0.00887653	0.0349395	0.11474300000000001	0.034691900000000005	0.0455796	0.024401	0.182199	0.034962400000000005	0.0333345	0.0427777	0.06583739999999999	0.0374904	0.028672500000000004	0.102001	0.0708567	0.053238	0.0139457	0.0154365	0.0295553
503	0.033686400000000005	0.0064443	0.0439147	0.03753309999999999	0.0314082	0.0791763	0.0299335	0.0461747	0.07075319999999999	0.024250099999999997	0.052147000000000006	0.160885	0.059097500000000004	0.0437896	0.0274028	0.056760000000000005	0.0624543	0.0697263	0.0186509	0.0458116
504	0.00883935	0.00678393	0.013803999999999999	0.024505900000000004	0.00730637	0.0142208	0.0135047	0.31701999999999997	0.158467	0.0661582	0.0422185	0.0288895	0.00866985	0.017307	0.0182689	0.00862614	0.0164138	0.20517399999999997	0.0151338	0.00868929
505	0.0457584	0.0673645	0.0735187	0.027672500000000003	0.047793199999999994	0.0399658	0.0590871	0.0384468	0.07448400000000001	0.064858	0.0403595	0.020438400000000002	0.0182794	0.0801282	0.0762067	0.07231280000000001	0.044782300000000004	0.0365226	0.0171314	0.0548895
506	0.0737147	0.00156636	0.026403199999999998	0.029314099999999996	0.030301599999999998	0.04935730000000001	0.0453375	0.0930726	0.0184298	0.040613800000000005	0.0866688	0.039252800000000004	0.0571362	0.08559510000000001	0.050432599999999994	0.0633024	0.07879560000000001	0.0523757	0.0491556	0.029172900000000005
507	0.0754993	0.012999200000000002	0.0122095	0.0282909	0.0500286	0.012529	0.0172553	0.0913732	0.0169065	0.141244	0.0397694	0.020657400000000003	0.0290469	0.026272399999999998	0.0366752	0.00860336	0.08155319999999999	0.25483	0.01378	0.0304768
508	0.0324943	0.0075125	0.035681199999999996	0.167673	0.019021299999999998	0.0166979	0.190646	0.028238299999999997	0.07118830000000001	0.026014699999999998	0.04283119999999999	0.047954699999999996	0.0307292	0.0280922	0.064856	0.06635869999999999	0.0417607	0.0428781	0.024067099999999998	0.015305299999999999
509	0.020899400000000002	0.00739893	0.00830856	0.0127186	0.027833899999999998	0.022553999999999998	0.032820499999999996	0.0936369	0.00999303	0.111805	0.08267469999999999	0.0120085	0.0105459	0.119209	0.0189848	0.08059680000000001	0.115763	0.16208	0.037115499999999996	0.013053
510	0.0774321	0.010334399999999999	0.028741000000000003	0.146921	0.0219987	0.0410895	0.0239709	0.00810843	0.047243900000000005	0.0868937	0.039684500000000004	0.053617399999999996	0.00534932	0.0308473	0.036615800000000004	0.0856123	0.06182180000000001	0.06956060000000001	0.0855342	0.038623000000000005
511	0.0313244	0.0124977	0.0702462	0.026274099999999998	0.0410898	0.0319978	0.0832243	0.0889028	0.056147	0.027911000000000002	0.036743300000000007	0.0188685	0.076541	0.0352263	0.125546	0.083891	0.0408155	0.052448	0.019243	0.041063499999999996
512	0.0417117	0.037690100000000004	0.041532099999999995	0.035312699999999995	0.0189682	0.0472228	0.027286400000000002	0.0443366	0.0214905	0.0690819	0.0862605	0.0775271	0.0715267	0.10216	0.0205245	0.0417296	0.0642278	0.0964831	0.025094599999999998	0.0298335
513	0.0379779	0.0260873	0.110633	0.0438231	0.0629494	0.145066	0.0373586	0.028341900000000003	0.0194848	0.0230055	0.0231524	0.00844732	0.123833	0.0274587	0.027658299999999997	0.126026	0.0390073	0.024971900000000002	0.0234157	0.0413014
514	0.0595639	0.0151299	0.0260589	0.028077099999999997	0.0505022	0.0306632	0.024426	0.101129	0.034055199999999994	0.0991698	0.06382180000000001	0.0356747	0.0779974	0.036102499999999996	0.0215282	0.0298762	0.0283847	0.08853810000000001	0.0634385	0.08586289999999999
515	0.0250965	0.0223952	0.017551	0.061554399999999995	0.08117569999999999	0.042533800000000004	0.0883428	0.060613400000000005	0.010440799999999998	0.0362058	0.04587569999999999	0.0149739	0.027931	0.0259594	0.0262374	0.0485305	0.0981818	0.0702795	0.0507793	0.145342
516	0.0538145	0.00993286	0.108051	0.0627235	0.0357255	0.175559	0.07011039999999999	0.0177213	0.026452499999999997	0.0177295	0.0330871	0.031400599999999994	0.041405300000000006	0.093407	0.0474095	0.053658199999999996	0.030786200000000003	0.0439106	0.0339119	0.0132031
517	0.0237166	0.058996900000000005	0.0153811	0.0152065	0.0987197	0.0371408	0.06327719999999999	0.15645799999999999	0.0388055	0.0524909	0.07319389999999999	0.0245387	0.0124397	0.049532599999999996	0.0134577	0.0329536	0.0518966	0.0401015	0.0935179	0.0481745
518	0.0491981	0.0710447	0.0142941	0.030149799999999997	0.0657497	0.00724746	0.0185093	0.0319237	0.031417900000000006	0.434634	0.0383591	0.013485399999999998	0.0125182	0.0205796	0.0272608	0.0107146	0.04413	0.017971599999999997	0.0353291	0.0254834
519	0.37567	0.0505861	0.021960900000000002	0.028962799999999997	0.0100929	0.0424411	0.023484900000000003	0.048641199999999996	0.0264365	0.050767400000000004	0.019611700000000003	0.0228908	0.0124522	0.0181458	0.00901517	0.112821	0.0631091	0.0374657	0.014407399999999999	0.0110374
520	0.0403429	0.025291099999999997	0.023661500000000002	0.0397065	0.0694266	0.0525661	0.07653099999999999	0.222617	0.039218300000000005	0.0385108	0.048940199999999996	0.0321805	0.0251433	0.0322857	0.048889300000000004	0.024777700000000003	0.0552355	0.0376655	0.0423793	0.0246304
521	0.03876369999999999	0.0340934	0.0311762	0.07280360000000001	0.023057499999999998	0.048672900000000005	0.0305414	0.06717419999999999	0.0388953	0.06707439999999999	0.0416681	0.031079000000000002	0.030518299999999998	0.0770342	0.0173865	0.229127	0.04157430000000001	0.0150086	0.040672900000000005	0.0236793
522	0.0515984	0.0659779	0.021148300000000002	0.040779199999999995	0.0409941	0.1263	0.043132800000000006	0.0306868	0.08488899999999999	0.0291816	0.036196	0.0289	0.0444504	0.019524700000000002	0.00765728	0.06491319999999999	0.148582	0.0687975	0.033284100000000004	0.013006700000000001
523	0.0835349	0.0858244	0.026801	0.00588877	0.09685060000000001	0.017225099999999997	0.0348147	0.0923997	0.00522683	0.0610125	0.0211812	0.07640169999999999	0.00348364	0.00529488	0.00543119	0.00736994	0.0510819	0.288844	0.018703900000000002	0.012629000000000001
524	0.43562799999999996	0.0828308	0.0261555	0.0126568	0.00770601	0.016574400000000003	0.0179945	0.0522065	0.0125455	0.0426619	0.0430224	0.0125241	0.00753386	0.014279499999999999	0.00718403	0.033535300000000004	0.09079069999999999	0.0595	0.013396799999999999	0.0112732
525	0.13055799999999998	0.050930800000000005	0.082104	0.00772289	0.00777226	0.035694699999999996	0.00715675	0.0188692	0.0215067	0.057786199999999996	0.0157719	0.0629266	0.011076299999999999	0.0157077	0.0108934	0.26542899999999997	0.0944811	0.0839607	0.0101296	0.0095215
526	0.10646900000000001	0.027990499999999998	0.0192152	0.0108958	0.0158183	0.041723199999999995	0.018011700000000002	0.0136093	0.0221785	0.061529099999999996	0.027164999999999998	0.025344400000000003	0.025365900000000004	0.019190000000000002	0.00957236	0.386918	0.0901535	0.0320571	0.0270335	0.019759799999999998
527	0.071451	0.030515499999999997	0.00403113	0.00735292	0.11545699999999999	0.023163200000000002	0.00961765	0.11235099999999999	0.00422315	0.14385699999999998	0.074327	0.0111552	0.0104468	0.016052700000000003	0.023437	0.0724289	0.0706972	0.120296	0.046380199999999996	0.0327594
528	0.0266168	0.0346409	0.0170638	0.013172	0.0791495	0.00777378	0.0128439	0.18747	0.00799969	0.0703213	0.049006400000000006	0.013132	0.0433045	0.014003100000000001	0.0052848999999999995	0.00784836	0.13434000000000001	0.184621	0.0681626	0.0232443
529	0.0839152	0.039423400000000004	0.015532599999999999	0.0191144	0.045012699999999996	0.0486735	0.016850099999999996	0.0677887	0.0145398	0.171652	0.153817	0.00673649	0.0191844	0.0242137	0.00551054	0.0466089	0.09334450000000001	0.0532384	0.00926412	0.0655778
530	0.21672399999999997	0.0300499	0.00964892	0.00648598	0.0343765	0.0364696	0.00936529	0.0678398	0.0787847	0.137486	0.042174699999999996	0.0197795	0.00501908	0.00690768	0.00382831	0.130186	0.0379792	0.0592631	0.0272046	0.040426300000000005
531	0.0529803	0.0129999	0.0205801	0.0146719	0.0309788	0.028312900000000002	0.0123595	0.0297934	0.0145275	0.00829018	0.0315546	0.0525857	0.0133417	0.011423899999999999	0.00638087	0.0522915	0.0764723	0.386449	0.06520369999999999	0.0788025
532	0.057570800000000005	0.0144136	0.149855	0.0103424	0.0735697	0.00609039	0.0266476	0.00632047	0.0123427	0.0805206	0.018933099999999998	0.013261600000000002	0.0520518	0.027195	0.024486400000000002	0.27461399999999997	0.09565189999999998	0.011812200000000002	0.020891800000000002	0.023428400000000002
533	0.0199317	0.013813800000000001	0.033597699999999994	0.010152600000000001	0.0572558	0.0144656	0.0115536	0.0138304	0.00829126	0.503488	0.0252442	0.00709889	0.032193599999999996	0.0194003	0.019140099999999997	0.011809	0.022390200000000002	0.0386264	0.056442	0.081275
534	0.07896449999999999	0.011595399999999999	0.016537700000000002	0.052505899999999994	0.012899100000000002	0.43117799999999995	0.013985	0.015121	0.0178142	0.0124251	0.10650599999999999	0.017097900000000003	0.009789200000000001	0.0186705	0.0272262	0.0137281	0.07918120000000001	0.0262587	0.02393	0.014586700000000001
535	0.562094	0.0231193	0.017345199999999998	0.03561690000000001	0.010862799999999999	0.0243693	0.020275	0.00965499	0.0108432	0.00838695	0.019862	0.012545299999999999	0.00669885	0.031010400000000004	0.00897386	0.0314762	0.0615178	0.0213603	0.0531602	0.0308273
536	0.0883053	0.08300360000000001	0.014171600000000001	0.010494799999999999	0.0301725	0.0165549	0.0896955	0.269714	0.0097678	0.124548	0.03743730000000001	0.022740299999999998	0.00627064	0.011297	0.00700718	0.0274474	0.0259343	0.0756365	0.029964099999999997	0.0198356
537	0.07630239999999999	0.0969565	0.0111963	0.013605100000000002	0.045968	0.111052	0.011027200000000001	0.0242037	0.0114948	0.11239	0.06658589999999999	0.034259899999999996	0.0118053	0.08173939999999999	0.011246700000000002	0.130234	0.08153989999999998	0.0373725	0.0226342	0.00838575
538	0.0595544	0.0203565	0.0108189	0.0796075	0.144782	0.0524273	0.025724200000000003	0.0814213	0.00989738	0.0669827	0.0203841	0.0340867	0.017113299999999998	0.041995	0.00352236	0.0310703	0.0483041	0.131426	0.0248046	0.0957211
539	0.0404167	0.031624900000000004	0.0314259	0.020712099999999997	0.135999	0.04575630000000001	0.0190384	0.0578219	0.0198017	0.0229831	0.0843777	0.020986900000000003	0.00915133	0.0356064	0.018024599999999998	0.014761199999999999	0.0196381	0.03954880000000001	0.250198	0.0821268
540	0.124752	0.00978395	0.0136095	0.0145775	0.019738	0.125845	0.0392573	0.0492541	0.021555099999999997	0.0282172	0.237565	0.025912	0.00904302	0.0176667	0.09618919999999999	0.0807113	0.04643080000000001	0.0094874	0.0233743	0.00702986
541	0.0814258	0.201595	0.0159213	0.0124637	0.04768030000000001	0.0136606	0.013683	0.151083	0.012543	0.0957703	0.05645700000000001	0.013411000000000001	0.00925381	0.032621	0.0192507	0.034094400000000004	0.0343195	0.103379	0.031049900000000002	0.020337900000000003
542	0.0752529	0.00853668	0.0592942	0.08678419999999999	0.0263833	0.0247482	0.0295019	0.0276827	0.0234838	0.055558699999999996	0.0600567	0.0262277	0.00537731	0.123142	0.024896500000000002	0.103395	0.0407149	0.048604800000000004	0.041703500000000004	0.108655
543	0.021034099999999997	0.013847499999999999	0.0324386	0.0123867	0.0145042	0.00752919	0.0430134	0.0912001	0.048164900000000004	0.06232180000000001	0.06607339999999999	0.150631	0.00338572	0.016666900000000002	0.035327	0.0634577	0.0699548	0.0807657	0.0239554	0.143342
544	0.0530538	0.00860282	0.032718000000000004	0.0374234	0.023899599999999997	0.365911	0.0359365	0.00976395	0.039821499999999996	0.015735299999999997	0.0173882	0.07792160000000001	0.00756369	0.115578	0.0449423	0.023321500000000002	0.013563399999999998	0.0367964	0.0264592	0.0135999
545	0.0467849	0.00974769	0.00856956	0.0508448	0.0866615	0.00784776	0.0183525	0.0345042	0.012983199999999999	0.0657725	0.0376076	0.0325425	0.00954199	0.176708	0.0093565	0.179064	0.106419	0.060056200000000004	0.0149649	0.0316721
546	0.0189038	0.0755647	0.00895301	0.011002799999999998	0.0312878	0.00707338	0.0159244	0.0387215	0.0213356	0.38547800000000004	0.04764790000000001	0.0106602	0.00810668	0.0990364	0.00659483	0.012576	0.0208319	0.13003900000000002	0.0354766	0.0147851
547	0.0334911	0.0220325	0.0170052	0.0338743	0.0109939	0.0475231	0.0284291	0.014355600000000001	0.0419468	0.0257615	0.0925572	0.0280129	0.0312459	0.25152199999999997	0.0564764	0.06706000000000001	0.06578339999999999	0.10304400000000001	0.0158894	0.012996
548	0.0674981	0.224886	0.011208599999999999	0.011944799999999998	0.09621489999999999	0.019518	0.015408799999999999	0.11645499999999999	0.014615799999999998	0.0914008	0.0380212	0.0170798	0.00742711	0.0316826	0.0141484	0.00664059	0.014305799999999999	0.092346	0.0345677	0.0746306
549	0.059468499999999994	0.013112	0.0415017	0.042874300000000004	0.0166323	0.0238382	0.0504249	0.0412964	0.0534878	0.0488594	0.06866219999999999	0.0444175	0.00719163	0.08142089999999999	0.181754	0.056593700000000004	0.0974745	0.041252	0.014661700000000001	0.015075700000000001
550	0.160492	0.0218232	0.0177115	0.0360878	0.0312789	0.008869	0.015703	0.358108	0.0201255	0.0797337	0.0481196	0.014545500000000001	0.0139401	0.016720099999999998	0.00622414	0.0106973	0.01963	0.0857346	0.0199266	0.0145283
551	0.024737000000000002	0.325324	0.023775900000000003	0.0240915	0.052550599999999996	0.026514	0.0467665	0.0596336	0.0194595	0.03687580000000001	0.035725400000000004	0.11871099999999998	0.0159294	0.0209442	0.0153399	0.030353500000000002	0.0327253	0.0215993	0.0351652	0.0337788
552	0.0374276	0.0421035	0.0191113	0.014250200000000001	0.042527499999999996	0.00637482	0.0139871	0.269732	0.0104043	0.244285	0.0534062	0.022231	0.00683824	0.017063099999999998	0.00586661	0.00994165	0.038930400000000004	0.06556630000000001	0.0366763	0.043277499999999997
