# Supplementary material for: Modeling site-specific amino-acid preferences deepens phylogenetic estimates of viral sequence divergence
Source: Virus Evol. 2018 Nov 6;4(2):vey033. doi: 10.1093/ve/vey033 (PMC6220371; doi:10.1093/ve/vey033)
Supplement: Supplementary File 3 [file vey033_supplementary_file_3.txt]

site	A	C	D	E	F	G	H	I	K	L	M	N	P	Q	R	S	T	V	W	Y
1	0.011791028	0.025042117000000003	0.02515904	0.019326862	0.056789264000000006	0.008572966999999999	0.054617994	0.104718054	0.12453505699999999	0.063275443	0.023570702000000002	0.082833753	0.012239655	0.043017282999999996	0.062031996	0.022181512	0.0333875	0.061715861	0.077797294	0.087396616
2	0.06584828599999999	0.10214310199999999	0.01421046	0.042074142	0.042121622000000004	0.076203831	0.053961829	0.072072785	0.011555237	0.030913712000000003	0.038892261000000004	0.042678117	0.034740476	0.076620092	0.013311825	0.09656968199999999	0.047099264	0.043806664	0.036546404	0.058630209
3	0.046647345	0.034613644	0.08696401599999999	0.046504394000000004	0.041310343	0.045504626	0.015009346000000002	0.037264157	0.062110505	0.048166782000000005	0.069946389	0.030564904	0.060558587000000004	0.032223026	0.058134197	0.04108446	0.049585921	0.069695918	0.068853413	0.055258025999999995
4	0.031135112000000003	0.054316319	0.02026891	0.076016865	0.062490770999999994	0.059210974000000006	0.046059595	0.047228698	0.020522353	0.037223902	0.071336098	0.11525582300000001	0.06232327	0.052991377	0.017522213000000002	0.020038993999999997	0.09066226599999999	0.011324551	0.069838919	0.034232989
5	0.031347682	0.045168466	0.051842865	0.046065817	0.045189219	0.053145726	0.067463719	0.115319056	0.078558794	0.052834102	0.057916652	0.035457628	0.071076189	0.053416385999999996	0.040183681	0.023670128999999998	0.023087034	0.035253248	0.029661279	0.043342327
6	0.042735407	0.039539661000000004	0.069167341	0.052387498	0.071806095	0.028663415	0.024367062999999998	0.055880362999999995	0.088274104	0.047040947	0.043364747	0.045493978	0.055552133	0.041113903	0.044742740999999996	0.060684910999999994	0.062134458	0.025730894	0.047403035999999996	0.053917304000000006
7	0.030497746000000003	0.046893744	0.108239606	0.04714104	0.054597805	0.028377944	0.042499685	0.045266562999999996	0.050737463	0.033352396	0.058587228	0.042200018	0.026572152999999998	0.051476180999999996	0.07767004799999999	0.046787892000000005	0.04210801	0.07613576	0.039740122	0.051118597
8	0.05965425	0.057488633	0.03655639	0.018383601	0.012868738999999999	0.101245587	0.020404266	0.071287541	0.009644007	0.04623773	0.031958307000000005	0.08084424700000001	0.014336907	0.01802348	0.028407767999999996	0.11926970199999999	0.12259794199999999	0.108358138	0.017075451000000002	0.025357315
9	0.051104539000000004	0.053558972	0.051096354000000004	0.046790509	0.046290795999999995	0.060533245	0.067370272	0.073170433	0.054031235999999996	0.045424119000000006	0.061538141	0.034485458	0.031243907	0.036742571	0.045885019000000006	0.042874833	0.045557777	0.041391212999999996	0.05038959	0.060521016
10	0.160123862	0.07125309	0.036597777000000005	0.019185794	0.043896295	0.074903016	0.014286305	0.042910709000000005	0.016675975	0.016885131	0.065434535	0.019263816	0.046933830999999995	0.02575616	0.006086268000000001	0.138866114	0.09455514599999999	0.059944968	0.028443412999999997	0.017997796
11	0.049676757	0.014563276000000002	0.063082555	0.044547507	0.025936597999999998	0.027142624	0.060380345999999994	0.06824245	0.056476517999999996	0.043309503	0.038148853999999996	0.094956434	0.003615065	0.07245842200000001	0.061317424	0.053366721	0.059531367	0.062483555999999996	0.038904308	0.061859717
12	0.053196707	0.045790737000000005	0.073440173	0.083380496	0.00858432	0.05641529	0.089563037	0.006056661999999999	0.087619541	0.0054722569999999995	0.026515102000000002	0.082487813	0.041075036	0.079563991	0.054198803	0.067534055	0.055143081	0.003608192	0.042515597	0.037839108999999996
13	0.04604714099999999	0.01805584	0.078065013	0.052991603	0.059814717999999996	0.038140141	0.025736732000000002	0.082587139	0.036307818	0.060787022	0.048256452000000005	0.048883117999999996	0.049989404	0.038107258	0.032395642	0.039959987999999995	0.058718498	0.035671145	0.08105536	0.06842996900000001
14	0.037832015	0.029700386000000002	0.037208446	0.030276308	0.035590928	0.040317768999999996	0.078083179	0.037031193999999996	0.064240375	0.075832674	0.071286427	0.06122203	0.050107682	0.073449196	0.024115055	0.030555736	0.064312448	0.053132409000000005	0.062999664	0.042706078
15	0.046442066	0.017549766	0.058438789000000005	0.038398629	0.050429207000000004	0.049242467000000005	0.048013759	0.071266852	0.017095395	0.067239365	0.12849496400000002	0.050600235	0.030417384	0.027669741	0.038538552000000004	0.041850616	0.04002128	0.06501417599999999	0.04771432	0.065562437
16	0.038812901000000004	0.019049776	0.042813076	0.082129584	0.035293971	0.06989494	0.063522664	0.049685408	0.037717359	0.049720638	0.08479251199999999	0.051442691	0.035403702999999995	0.030605816	0.02313596	0.06597605200000001	0.045359744	0.03724734	0.075381558	0.062014308
17	0.0245732	0.027635751	0.062357688	0.07032221	0.061025862	0.038447136	0.053470332999999995	0.0557024	0.023273466	0.041232031	0.066440548	0.082268337	0.036044296	0.051533648	0.017706776	0.053588145999999996	0.043475383	0.034386028	0.020650653999999997	0.135866105
18	0.051487017	0.03658888	0.035421446	0.041106812	0.111213609	0.028182297999999998	0.052540384	0.054473114	0.050139222000000004	0.052902567000000005	0.08487309400000001	0.027908367000000003	0.015980189	0.045350267	0.026725316000000002	0.015453126999999999	0.098218805	0.063082258	0.047392931	0.060960296
19	0.02086429	0.046417488	0.030929726	0.032470592	0.062507522	0.012623848	0.020467523999999997	0.100838607	0.037922112	0.279826591	0.066774163	0.024511302999999998	0.017360824	0.029040454	0.014002714	0.033613852	0.047805828	0.046854672	0.03691965	0.038248238999999996
20	0.030185457000000002	0.35550057399999996	0.051681872999999996	0.036979247	0.034139549	0.021741224	0.051385735999999994	0.040587572	0.02817145	0.024259676	0.045275576	0.02692066	0.018368786	0.03304598	0.025927026000000002	0.032983028	0.035697909	0.019114146000000002	0.026089455	0.061945077
21	0.036222153	0.061171689	0.022286321	0.028439317999999998	0.03655204	0.012028243999999999	0.024594492000000003	0.088626867	0.022331842999999997	0.23460070800000002	0.05471116	0.022041091000000002	0.036086604	0.022423738999999998	0.044128661	0.018435264	0.05529595	0.124406782	0.033898245	0.021718828
22	0.013536833	0.023208235	0.022449507	0.033843255	0.129786693	0.305680222	0.037218346	0.022730741000000002	0.0203989	0.01674722	0.043186714	0.043704890999999996	0.026779069	0.034382777	0.05529334599999999	0.032794724	0.022041692999999998	0.03516938	0.048607142	0.032440312
23	0.011259018999999999	0.022347842000000003	0.019939866	0.035530522	0.08425379	0.014722312	0.260687171	0.017735102	0.068750692	0.025184467999999998	0.060141100999999995	0.04342815	0.018872198	0.042600777	0.126068864	0.011828455	0.019397594	0.031388172	0.048244620999999994	0.037619282000000004
24	0.017434636	0.027313147000000003	0.014231797	0.05009194	0.037695361000000004	0.016043375	0.17166884100000002	0.07177186599999999	0.034991663	0.056483211	0.047013488	0.054212049000000005	0.03357283	0.067606368	0.030731817999999998	0.020055869	0.045986291	0.053544573	0.056728170999999994	0.092822705
25	0.20242443	0.036664676	0.015000118	0.029053626000000003	0.037910868	0.01498239	0.022872516000000002	0.027055025	0.028502387999999997	0.014300064	0.042496513	0.119815915	0.024408298999999998	0.034235489	0.021009028	0.111039149	0.08876586	0.023054723	0.034354231	0.072054692
26	0.059866639000000006	0.019916042	0.015795983	0.025640791	0.093678582	0.017973908	0.025123113	0.060235532	0.051254724	0.066797526	0.035748129	0.057249135	0.040089526	0.021856321	0.022200547	0.022579216000000003	0.057668368	0.23412462899999997	0.038064994	0.034136297
27	0.060933902000000005	0.027133735	0.026403356	0.01227827	0.058402342999999995	0.041142524	0.10195739599999999	0.032789628	0.054422675	0.061206062	0.057118204000000006	0.033205628	0.07231188200000001	0.058934201	0.050504337	0.067900293	0.080332065	0.042840345999999994	0.037492135	0.022691015
28	0.064026355	0.021098519	0.04552721	0.077247324	0.020508843	0.033772826	0.11027862599999999	0.004757888	0.069231944	0.056156574	0.016691584	0.103916765	0.004665777	0.089989569	0.070181955	0.036101705	0.05927430400000001	0.011988256999999999	0.040788329	0.063795647
29	0.045331822	0.024649338	0.028537635	0.03732518	0.018645872	0.306253758	0.044335347000000004	0.023341017999999998	0.039651174	0.027039114	0.050306123	0.081212824	0.049958973	0.043608376	0.021830846	0.021017872000000003	0.019030263999999998	0.059061402	0.031999589	0.026863471
30	0.051338679000000005	0.027714785	0.012952436000000001	0.048318794000000005	0.11931914699999999	0.012366176000000001	0.077964506	0.071330405	0.06011173	0.024249273	0.035379224	0.01012401	0.033136163999999996	0.06423585700000001	0.015593232	0.034023954	0.091698332	0.079396888	0.032391904	0.098354506
31	0.035655684	0.027632296	0.012293877	0.024464541	0.06862412	0.013490478	0.034765219	0.091453174	0.037821674	0.08213390799999999	0.09359456599999999	0.028305106	0.021011202000000003	0.037589789	0.058226509	0.039333046	0.013802983000000001	0.08809340199999999	0.088798	0.102910427
32	0.047740650999999995	0.023110439	0.025906265	0.03349571	0.027580672999999997	0.031446454	0.013730616000000001	0.196185269	0.022966518999999998	0.06411853299999999	0.048104528	0.021333728	0.022898649	0.020568846000000002	0.026887342999999998	0.015732081999999998	0.01918919	0.289821422	0.021951572000000003	0.027231512000000003
33	0.08700350400000001	0.013557284	0.018122401	0.017946051	0.020025374	0.037167302	0.064347034	0.018141892	0.127789069	0.018400621000000002	0.052571432	0.060895662	0.009541851	0.12207895199999999	0.11715320800000001	0.066980185	0.080369723	0.029259512999999997	0.021010621	0.017638321000000002
34	0.080188043	0.023596531	0.029419076000000002	0.026381347000000003	0.017633505	0.06968782700000001	0.012839177	0.031964302	0.041113074	0.05428021400000001	0.053771589	0.021601323999999998	0.037503291	0.032836603	0.020832849	0.10957786300000001	0.247070925	0.045673227000000004	0.022266175	0.021763058
35	0.033323784	0.021956321	0.030687533	0.023073028	0.041867991	0.018671241	0.02948159	0.182979511	0.028276824	0.052960932	0.072529907	0.034791063	0.070244535	0.023013789	0.012106	0.047104350999999996	0.036703114	0.114044616	0.085358849	0.040825021
36	0.065770513	0.01868415	0.029663323999999998	0.059823814	0.024678755	0.042480366	0.034714247000000004	0.043570755	0.043704142	0.054739087	0.058333455	0.086043834	0.0065163569999999995	0.062791523	0.071334495	0.066957458	0.08122766299999999	0.07734317	0.029111982999999998	0.04251091
37	0.073409087	0.05127419	0.054851432	0.064295703	0.04663222400000001	0.043908572	0.048345241	0.030960241	0.04227214	0.040110775	0.038768517	0.070929687	0.011431324	0.077278029	0.038200194	0.041788223	0.043041481	0.05434626099999999	0.04988364	0.078273039
38	0.066374869	0.015126664	0.08119325599999999	0.097306453	0.018337456000000002	0.044918467999999996	0.035436935	0.029878495	0.017097367	0.04094332	0.04255644099999999	0.11022917900000001	0.09277365800000001	0.05268180099999999	0.027320377000000003	0.059685015	0.057475320999999996	0.021179662999999998	0.031865977000000004	0.057619285
39	0.076319844	0.009211301	0.034004464	0.07607942	0.062313843	0.07979623799999999	0.054269342000000005	0.032485837000000004	0.052564007	0.064545993	0.030136031	0.03889257	0.01014655	0.083061535	0.09075873599999999	0.015932481000000002	0.01934193	0.052115597	0.035148792000000005	0.082875487
40	0.02571631	0.026632872999999998	0.011687695	0.067608654	0.040355874	0.010894273999999999	0.030623183999999998	0.127378813	0.012036268999999999	0.130960815	0.08239232099999999	0.090355619	0.007042696	0.106252631	0.015302604	0.013442194	0.077293138	0.092260434	0.014045368999999999	0.017718234
41	0.08854166	0.03186632	0.046445087	0.195787641	0.025352312000000002	0.039949892	0.022811762000000003	0.035982197	0.030708809	0.043814793	0.023891552000000003	0.039847792	0.027569121000000002	0.093265382	0.021091705	0.077310263	0.048560077	0.024446238	0.030021718	0.052735677
42	0.07316726400000001	0.127499408	0.026107653999999998	0.058286593	0.032279671	0.016876934	0.022173201	0.053735903	0.039902855	0.024847458	0.029406702000000003	0.049444647	0.015702404	0.017996886	0.015320522	0.019040526999999998	0.035411945	0.292554175	0.025574383	0.024670868999999998
43	0.068786011	0.068717712	0.035021325	0.033292517	0.014804018	0.018321888	0.008003675	0.090163554	0.012219339	0.030983509	0.08417922300000001	0.075591119	0.010253649	0.01353815	0.009345810999999999	0.013049895	0.165944864	0.127982448	0.025993305	0.09380798800000001
44	0.09759317	0.038666827	0.04399349	0.105035331	0.074334815	0.034690999	0.030327881	0.020218846999999998	0.037912753	0.017676118	0.046786875	0.08416237800000001	0.00358637	0.062276952000000003	0.049148879000000006	0.11280659800000001	0.058420304000000006	0.012433828000000001	0.023137687	0.046789897999999996
45	0.15548584599999998	0.023536083	0.058900119	0.019403403	0.036295274	0.034895806	0.025268472	0.008255274	0.015512316000000002	0.07733327200000001	0.018718744	0.177539974	0.058561219000000005	0.041697159	0.010271343	0.09149573400000001	0.068004072	0.033950376000000004	0.02444426	0.020431254
46	0.04783935	0.020205605	0.016051401	0.077617255	0.06506741099999999	0.008961561	0.018218317	0.06432933099999999	0.03762943	0.089892329	0.076335763	0.032129987	0.00809804	0.082561442	0.029541621	0.024181021	0.10442103400000001	0.120592177	0.021004381000000003	0.055322542999999995
47	0.025357807000000003	0.039425124	0.032533044	0.286553828	0.030389681	0.030209623999999997	0.020033818999999998	0.012979585	0.11936513	0.021981919	0.046461983	0.021331929	0.014774178999999998	0.030142484	0.07403024799999999	0.03023666	0.021801837	0.022242387000000002	0.101927818	0.018220916
48	0.058138105	0.020064158999999998	0.040200848	0.037323648	0.050779748	0.023798452	0.020873469	0.02917458	0.027259437	0.257400915	0.051069635	0.019004545	0.041530171	0.059188579000000005	0.030140342999999997	0.022657905	0.060640969	0.09362204	0.025569309	0.031563142999999995
49	0.030121936000000002	0.02223812	0.0440772	0.039504063	0.033545937000000005	0.039815004	0.024839825	0.073108965	0.050671975	0.030675727000000003	0.02738899	0.029915473999999997	0.013982903999999999	0.026919218999999998	0.024064061	0.032069398	0.031219652	0.37147958	0.02466065	0.02970132
50	0.05135488	0.021801478	0.044283539000000004	0.07956495	0.07776445	0.056751561	0.059300407	0.087244146	0.053892743	0.03198436	0.055569979000000005	0.010414554	0.0102945	0.081839032	0.01649862	0.024188107	0.056490091	0.10069624199999999	0.035108656	0.044957707
51	0.04823602	0.035064103	0.080398887	0.012850469	0.021604149	0.043923515	0.069603149	0.108393264	0.036615311	0.037423383	0.020818473	0.056075493	0.034090339	0.034031862	0.07436733599999999	0.094855985	0.08643297400000001	0.05747512900000001	0.016527747	0.031212411000000002
52	0.058764252	0.019676878000000002	0.053951232	0.051497712	0.051029551	0.061136265	0.044708247	0.04749223	0.046589547	0.041349703	0.047300127000000004	0.05731751400000001	0.015885612	0.05989656	0.048013654	0.061041117	0.069292054	0.048825006	0.04014834	0.076084398
53	0.08105053400000001	0.02997242	0.040981767	0.019730664	0.051597327000000005	0.07123037900000001	0.031157605	0.062929561	0.024025167000000004	0.054622005999999994	0.06190572	0.046620489	0.015966016	0.024804762999999997	0.016932237	0.101421015	0.087484188	0.055169863	0.034006039	0.08839223800000001
54	0.024783645	0.017068776	0.050273002000000004	0.045656575	0.063699945	0.053488695	0.045886315	0.06408022599999999	0.070297281	0.07457127599999999	0.019460979	0.07241199400000001	0.046913557	0.05275673	0.046357304	0.064643887	0.062127439000000007	0.048223512999999996	0.027913956	0.049384903
55	0.058466432	0.04335208	0.041307342999999996	0.043676362	0.049960492	0.128533109	0.04387036	0.020016498	0.044531042	0.036290057	0.037697992	0.049452785	0.064292376	0.052354255	0.101379076	0.043940834000000005	0.048185115	0.016028488	0.023807329	0.052857977
56	0.078599458	0.022347065	0.015211766000000002	0.054164761	0.041539213	0.005430231999999999	0.056299407999999995	0.095960848	0.08466460599999999	0.061744365	0.058183764000000006	0.02426974	0.028668377999999998	0.074066164	0.050441118	0.044974071	0.06912758599999999	0.0665651	0.034627376	0.033114982
57	0.018811327	0.029829411	0.034708553999999996	0.082723576	0.033620191	0.06714256	0.030337351000000002	0.261591582	0.036348216	0.11504899	0.037898496000000004	0.032838785	0.013107935	0.020521092	0.016196847	0.018996775	0.029383787	0.041469185	0.051168902999999995	0.028256437000000002
58	0.019160846999999998	0.385290142	0.040495089	0.03781531	0.029356617999999998	0.028361767000000003	0.030398672	0.022190127	0.028680065	0.041933436	0.02327432	0.025702201	0.022312349	0.024264014	0.050867206	0.03443754	0.029313073999999998	0.024330859	0.05827352	0.043542844000000004
59	0.075921951	0.018517394	0.155088367	0.083760512	0.021073168	0.093395055	0.057122344000000005	0.015542700000000001	0.0319039	0.022758201000000002	0.025213265	0.05529706	0.014345459	0.053908464	0.033203428	0.082637422	0.040821634	0.030424789	0.031781971	0.057282915999999996
60	0.06983312400000001	0.0077713980000000005	0.021105055	0.129117016	0.021068649	0.08422566199999999	0.053515427000000004	0.00575742	0.05796236900000001	0.022535232000000002	0.059686407000000004	0.037359078999999996	0.007190932	0.11733064	0.07010582	0.087554181	0.052930073	0.032682461	0.016915703	0.045353352
61	0.040871036	0.032917568	0.037050663	0.044679235	0.07334916400000001	0.044187841	0.03582111	0.031795133999999996	0.052913855	0.032026215	0.019393742	0.019866588	0.257253468	0.044270662	0.028450846000000002	0.03039372	0.050237298	0.050322415999999995	0.035017755	0.039181686
62	0.032156137	0.01258608	0.015726344	0.014451525	0.14424446400000002	0.039419962	0.137925833	0.054546454	0.01896897	0.059507555999999996	0.054834409	0.052242372999999995	0.008508357	0.038994377999999996	0.01635506	0.010131879	0.014966018000000001	0.025472542	0.094085479	0.154876182
63	0.068727859	0.00839662	0.03528084	0.056164847999999996	0.024662716	0.023340664	0.04690734	0.068131125	0.09334966800000001	0.082404443	0.030570825	0.11260660900000001	0.0069638980000000005	0.062546596	0.052622157	0.050623645	0.055847400000000005	0.09291046800000001	0.012473373000000001	0.015468905
64	0.01960231	0.019967376000000002	0.02084852	0.018795728	0.052230239000000005	0.041637724	0.021018107999999997	0.253637072	0.037252165	0.053647639000000004	0.035956434	0.026670202999999996	0.012123947	0.033699637000000005	0.021277128	0.019085481	0.020031593	0.20500341	0.06392047099999999	0.023594815
65	0.056225225999999996	0.01614336	0.067331082	0.04272732	0.021681283	0.158959868	0.036462595	0.033358576	0.082515972	0.061630952	0.09462201099999999	0.06617743400000001	0.009299041999999999	0.06220271	0.047021151	0.016615907	0.023385222	0.038205473999999996	0.041903351	0.023531465
66	0.055515931	0.01797851	0.055628129000000005	0.064846726	0.021242062000000003	0.05637094	0.06290818599999999	0.01475595	0.047549488	0.031504006	0.04746764	0.20269825600000002	0.015534332	0.071045539	0.027590978999999998	0.040431743	0.059577487	0.021671651	0.041054734	0.04462771
67	0.013930669	0.31596792	0.169254135	0.070917505	0.06571202799999999	0.025127226000000003	0.013638735	0.016538333	0.022106224	0.019317351	0.030041758	0.027011538999999998	0.020821725	0.02008984	0.014938436000000001	0.019740351	0.057858438	0.018288897	0.028995126	0.029703766
68	0.038321907	0.030020891	0.025038937999999997	0.02221486	0.040584225	0.038673944	0.036383455	0.037237026	0.052390378	0.067431404	0.067175788	0.026037373	0.017774694	0.030117248	0.025110492999999998	0.09949867	0.26340245	0.033470946	0.030156455	0.018958854
69	0.015189862	0.02039981	0.028834671	0.030934707999999998	0.050082669	0.018034342	0.020215033	0.07331438900000001	0.030552821	0.37102024	0.042536057	0.020340416	0.043284115	0.04466326	0.044729942	0.025739766	0.018298994	0.041548659	0.034998768	0.025281476
70	0.011903317	0.028995075	0.019302751	0.02997848	0.031110757000000003	0.016175848	0.025080109	0.27891065	0.099435161	0.060698524000000004	0.160929989	0.02277361	0.01590047	0.020232715	0.026784927000000004	0.021832556	0.024532727999999997	0.0669525	0.014619232	0.023850602999999998
71	0.02521388	0.056972758	0.35933248700000003	0.030780013	0.023490141000000003	0.03308786	0.022581717999999997	0.021624900000000002	0.027784094	0.015575028999999999	0.045925941	0.030555391	0.020645007	0.019899682	0.037370429	0.047095635999999996	0.018694398	0.07223302200000001	0.036005543	0.055132068
72	0.276717098	0.061649666	0.035871709	0.024477909	0.028505673999999998	0.025194731	0.030070397999999998	0.10256550199999999	0.036428734	0.019070007	0.024514006	0.01579004	0.020697371000000003	0.023485602	0.038090285	0.06264177	0.08607449699999999	0.030886312000000003	0.025565442999999997	0.031703247000000004
73	0.027885265	0.019763217	0.013232133	0.016908151	0.023531162999999997	0.025118742000000003	0.019792049	0.146821481	0.025255543	0.30938149800000003	0.086473143	0.015277178999999998	0.032044647999999995	0.054502245	0.02575194	0.01666364	0.027292848999999998	0.068082574	0.022583985	0.023638556
74	0.027870762	0.017399498	0.027229332999999998	0.033324461	0.039068594	0.033758513	0.070385171	0.072227544	0.052907	0.296830527	0.032268925	0.033512076	0.018581864	0.032331069	0.014041663999999999	0.024170102000000002	0.036464296	0.06422490900000001	0.043602952	0.029800739
75	0.022178241	0.02518471	0.031647705	0.042495992	0.03262677	0.357741566	0.039553246	0.02771101	0.03437226	0.032180938	0.063795392	0.03496722	0.013601414	0.037802285	0.052419775	0.013531268999999999	0.021238724	0.069687132	0.031039075	0.016225279
76	0.1335313	0.017996437	0.317344728	0.028893073999999998	0.018993302	0.042991808	0.01582697	0.019867216	0.048134834	0.014774367	0.028557068999999997	0.028691291	0.020864353000000002	0.034534117999999996	0.019966648	0.061100499	0.039152425	0.05730608	0.028384637999999997	0.023088844
77	0.033096251	0.019405234	0.048846738	0.029078227	0.058216486	0.025615696	0.052821678	0.068638057	0.039523085	0.022659346	0.017683018999999998	0.022524136	0.328582432	0.026001202	0.013660536000000001	0.024504687999999997	0.026104579	0.029898139	0.037437809	0.07570266
78	0.07311737	0.010503795	0.033302641	0.043451277	0.020814423000000002	0.134767764	0.131666901	0.0357282	0.024030227999999997	0.058838456	0.06766283	0.095973017	0.013777636000000001	0.100758093	0.012308928	0.060326409000000004	0.025839427	0.024454506	0.016066116999999998	0.016611982
79	0.029144961	0.335820971	0.017783786	0.026497784	0.115094381	0.048515242	0.017771804	0.026115358999999998	0.029116918	0.039359378	0.037511881000000004	0.048157270999999995	0.018080967	0.032582916	0.029833053999999998	0.041887982000000004	0.014432748	0.028849042999999998	0.040810796	0.022632758
80	0.023261398	0.012939441999999999	0.31765586	0.134228343	0.030508188	0.051391565	0.026585299	0.015730196999999998	0.021218953	0.0346894	0.044153037	0.031459665	0.026838513999999997	0.026522286000000003	0.017611412	0.030121544	0.03083573	0.030931819	0.043790789000000004	0.049526559000000005
81	0.022005689	0.042447097999999996	0.128445451	0.25570369600000004	0.012587434	0.053228755999999995	0.037103988	0.014304066	0.024813488999999998	0.020891986	0.025624802999999998	0.041719116	0.016135332	0.030996013	0.016386448	0.037709723	0.02249311	0.12488268300000001	0.02720808	0.045313038
82	0.018391417	0.020769548	0.023169002999999997	0.010660722	0.184636973	0.006825141	0.035696904	0.092249105	0.041782811	0.29110004300000003	0.064512054	0.020649385	0.011968797	0.022766519	0.014214925	0.018941078	0.032254868	0.053954895	0.012355642	0.02310017
83	0.09901385900000001	0.016178302	0.054019615	0.076532403	0.013802506	0.03090251	0.046811318	0.0490668	0.060410537	0.030510111	0.113697404	0.050523280999999996	0.010290564	0.149893797	0.035427091	0.055074417	0.043413473	0.026424865	0.013290692	0.024716454
84	0.026457065	0.021650592000000003	0.165978849	0.055138882	0.02977606	0.13638039300000002	0.046061134000000004	0.014617746000000001	0.024039647	0.030886702000000002	0.028745519	0.22012616399999999	0.012285565	0.054553165	0.022673729	0.041845328	0.019327986000000002	0.01636318	0.014401474	0.01869082
85	0.18485854100000002	0.01397636	0.012430083	0.046098033	0.014869375	0.024515532000000003	0.014576975	0.02387402	0.114576626	0.04672922	0.039959755	0.027585975	0.007074385	0.07295104599999999	0.036496267	0.155955026	0.04559346400000001	0.082743133	0.019179192	0.015956992
86	0.047453719000000005	0.042612570999999995	0.037072608	0.123165225	0.013628329	0.018196855	0.050909535	0.017739876	0.09930689	0.0076003780000000005	0.022572363999999998	0.048240803	0.010658925	0.10085000300000001	0.095349855	0.08330080299999999	0.115490806	0.021886269	0.021120476000000003	0.02284371
87	0.015982957	0.05098089	0.021635075	0.031206157999999998	0.15180454	0.018846223	0.014979062	0.026956612	0.043780759	0.017496336	0.037154572000000004	0.024157968	0.017053021	0.031463897000000005	0.025685276	0.027508615	0.034619218	0.023096157000000003	0.35768501	0.027907654
88	0.019520615	0.040648004	0.33211708100000004	0.072420308	0.022161777999999997	0.058802491	0.025708274	0.08737747300000001	0.028761597000000003	0.023721204	0.025323805	0.033212655	0.018671341	0.029026668	0.025711021	0.035950823	0.028952587999999998	0.013532671000000001	0.029620129	0.048759475
89	0.025456682	0.022454329	0.039107922999999996	0.030625162999999997	0.024938562999999997	0.008293009	0.03186828	0.114127184	0.025032841	0.28682670899999996	0.036580276	0.020359037	0.041892846	0.023044726	0.041097352000000004	0.014485085	0.016357353999999998	0.11261978800000001	0.047698055	0.037134797000000004
90	0.026453524	0.046191334	0.022928853	0.013615316	0.34303257200000004	0.016418286	0.023500939	0.044673662	0.02240117	0.02747293	0.035813324	0.024694683999999998	0.031083449	0.018163400000000003	0.026014864	0.034311733999999997	0.014233241	0.017356242	0.039899264	0.171741212
91	0.060337855999999995	0.041590432000000004	0.03606353	0.025296362000000003	0.043472393	0.020160528	0.01737799	0.08135886	0.01828975	0.131759991	0.037529949	0.02894944	0.016139613	0.018518174	0.027927705	0.012298648	0.024133902999999998	0.300832349	0.032036879	0.025925645
92	0.0116949	0.05013035	0.025193577	0.402551757	0.027995732000000002	0.040033342	0.030375616	0.046508077	0.045238402999999996	0.020950038	0.049173139000000005	0.035582041	0.013669858	0.033079958	0.023713271	0.028165232000000002	0.030678045	0.02351455	0.031339953999999996	0.03041216
93	0.028864796	0.023885218	0.028046973	0.034854192	0.020763955	0.050098385	0.024117693	0.020083651	0.039095237000000005	0.052180486	0.046888727000000005	0.027299632999999997	0.027086757000000003	0.020937931	0.429038071	0.015833021	0.022613312000000003	0.014614937	0.028391207999999998	0.04530581400000001
94	0.032458087000000004	0.017312713	0.045201287	0.075569067	0.022509149	0.059184114	0.038949573	0.014356543999999999	0.037235336	0.0120587	0.039466195	0.02224166	0.108620669	0.047453739	0.03840996	0.154359873	0.15149569300000001	0.01567527	0.026231993999999998	0.041210378
95	0.038119292	0.007513194	0.016222244	0.02624813	0.051187552000000004	0.072621217	0.089016535	0.020250473999999997	0.030470546	0.013316488999999999	0.029368968999999998	0.059754909	0.006038764	0.042578581	0.029618627999999998	0.058688937999999996	0.11028389699999999	0.014170443999999999	0.083804105	0.20072709100000002
96	0.185438359	0.023561579	0.047275545999999995	0.025627208999999998	0.024294331000000002	0.033857516000000004	0.057585175999999995	0.018563291000000003	0.017900833999999997	0.024795647	0.030941193	0.020845678	0.021129382000000002	0.016809519	0.040254208	0.09192663	0.200488572	0.07572849599999999	0.024385045	0.018591787
97	0.04024824	0.01515962	0.019030731000000002	0.09475636300000001	0.030190897999999997	0.032406307999999995	0.071597413	0.028674604	0.100246285	0.015887451	0.034792241	0.058277059000000006	0.008538678000000001	0.074633509	0.06736882200000001	0.079373291	0.090121344	0.072548987	0.021365009	0.044783145
98	0.033855776000000004	0.029084771000000002	0.01515042	0.032907378	0.017271078999999998	0.089779435	0.099944265	0.029230932999999997	0.029615867	0.02230781	0.039922352	0.030564681	0.08567373699999999	0.065513136	0.023313344	0.259603894	0.024090492	0.029123157	0.019465751	0.023581721
99	0.098952419	0.016246978999999998	0.03013382	0.017698967	0.015784637	0.06283515099999999	0.02490232	0.026672125	0.011762881000000001	0.021955502000000002	0.027111302	0.069547151	0.0051608209999999995	0.034523017	0.023942223	0.225253194	0.230744793	0.01711267	0.013063628	0.026596399
100	0.035710695	0.400057796	0.014243772	0.02252392	0.08175763400000001	0.034923086	0.046183978	0.018941901	0.022478188	0.031585692	0.034997363	0.032509221	0.018982719	0.022746311	0.032640205	0.027527976000000003	0.031290925	0.023134006000000002	0.028890669	0.038873946
101	0.037214064	0.05194103	0.034089594	0.039553915	0.09182459	0.021774272	0.043763785	0.038282174	0.023660322999999997	0.04613837900000001	0.04197111	0.044456978	0.010828321	0.036412076	0.020153128	0.023541778	0.016468815	0.057921962	0.022164734	0.297838971
102	0.060958963	0.025339567	0.058868902	0.043993488	0.028997000000000002	0.021472999	0.03290046	0.028296567	0.031344305	0.036484692	0.033593234	0.031972005	0.343215672	0.026009471	0.039459352999999996	0.036440887000000005	0.02799765	0.02898424	0.029809673	0.033860872
103	0.01553153	0.034598932	0.026970947000000002	0.033109091	0.034745539	0.038546991	0.058674832	0.043552654	0.022848657999999997	0.031892689	0.037371631	0.047327392	0.031778093	0.013506734	0.038516454	0.01238589	0.031150007	0.038076492999999996	0.041214631	0.36820081299999996
104	0.012035438	0.012172704	0.172241184	0.19549989	0.052663115999999996	0.024576722000000002	0.053055301	0.035885359	0.014135262	0.020150693	0.037505124	0.023674017999999998	0.014858327	0.030205034	0.013810939	0.032985359	0.041477927000000005	0.13968005	0.022923471	0.050464082
105	0.025481801000000002	0.028485136	0.020360671	0.044597784	0.029944988999999998	0.056894426	0.030719943	0.127186243	0.018414115	0.060470979	0.05987694	0.015028412	0.022228163	0.021112028999999997	0.03250615	0.021139706	0.024043307000000003	0.320257038	0.029078782	0.012173386000000001
106	0.048320533	0.0082445	0.12870485	0.1045056	0.03583443	0.00819686	0.073860565	0.032694677000000005	0.031847996	0.019251478	0.055596728	0.054691733	0.051211340999999994	0.081213976	0.019382875	0.064031433	0.05952828	0.0324758	0.04548388	0.044922465999999994
107	0.026891902000000002	0.013790783000000001	0.198297817	0.038720215	0.031377625	0.070090947	0.178631345	0.01728545	0.05831262	0.030295572000000003	0.0481452	0.020438437	0.018066455	0.087609409	0.019353225	0.029641382999999997	0.018218388999999998	0.013167826	0.028433327	0.053232073
108	0.032996329	0.081935946	0.033507331	0.039657707	0.045323944000000005	0.048526528	0.049667645	0.05370509999999999	0.037375118	0.081706579	0.06282987799999999	0.021304796	0.016123916999999998	0.04288136	0.033656507999999995	0.032829966	0.018705826000000002	0.015767014	0.033828542999999996	0.217669967
109	0.08728855699999999	0.010482865	0.060148883	0.14532089	0.018987372	0.023135057	0.071605063	0.037395261	0.03117103	0.035945186000000004	0.075223337	0.053036007999999996	0.02848465	0.08376677	0.021144955	0.05712891	0.045929069	0.034147826	0.049541325	0.030116985
110	0.055570472	0.034183141	0.075091504	0.024543895	0.04867118	0.082128386	0.01940689	0.019796031999999998	0.018901961000000002	0.007315259	0.042017872000000005	0.096857231	0.033016929	0.039878757	0.01988361	0.146870167	0.078574693	0.042681816	0.06234253	0.052267675
111	0.027543326	0.021971736000000002	0.01939109	0.038947781	0.040616627999999995	0.027521675	0.056622279000000005	0.050679528	0.025811162999999998	0.383879426	0.02582389	0.05467415	0.03541918	0.014825504	0.019402986	0.03008692	0.014620466	0.053930028	0.029638837	0.028593405
112	0.025336743999999998	0.022325868	0.024683549	0.058463988	0.022712206000000002	0.025663337999999997	0.019878454	0.04032158	0.094359174	0.034259816	0.04555252	0.033343265	0.016668538	0.043605450999999996	0.331970782	0.033117258	0.032700912	0.044159212999999996	0.022990412000000002	0.027886933
113	0.103619004	0.015415914	0.032994194	0.027704859	0.039989195	0.053938038	0.024493327999999998	0.012652358999999998	0.07031013700000001	0.044734336	0.044880956	0.05095584	0.020512021999999998	0.04287235	0.063561308	0.23874651100000002	0.030749662	0.013493703999999999	0.043090797	0.025285488
114	0.028247351	0.024832352000000002	0.03202672	0.026115445	0.046167031	0.030700261	0.024149788	0.09319319599999999	0.025331508	0.299928005	0.029853700000000004	0.044318427	0.034463684	0.020846345	0.014960272	0.026434637	0.033908323	0.065197491	0.075526643	0.023798819
115	0.041088509	0.031279631	0.046586256	0.021404667999999998	0.023939781	0.021872552000000003	0.039118783	0.067255589	0.033040481000000003	0.070737251	0.042280752000000005	0.026306668	0.019813493999999997	0.038298766	0.025817168999999997	0.017692579	0.028113909	0.343740344	0.029702548999999998	0.03191027
116	0.320550341	0.032934102	0.031081705	0.023013067	0.044508317	0.089731779	0.024924142000000003	0.04335019	0.026967267000000003	0.028712737000000002	0.027694036000000002	0.040428859	0.022475595	0.031112405	0.020734304	0.075045102	0.02217396	0.035532934	0.027710736	0.031318419
117	0.04556425099999999	0.042914954000000005	0.039375573	0.087112396	0.047783768	0.045767929000000006	0.040481004	0.022025641000000002	0.072679198	0.039442271	0.051646097	0.041114548	0.012024637	0.12372148699999999	0.039920534	0.085031836	0.061000461	0.043269407999999995	0.032369409	0.026754597
118	0.071456632	0.016638703	0.027408457	0.020637264	0.049272588	0.042916305999999994	0.027189706	0.068926294	0.026744768999999998	0.078948145	0.067983022	0.031855432	0.036182949	0.048982147999999996	0.019298445	0.174622235	0.047218499000000004	0.053779165	0.033999635	0.055939604000000004
119	0.042445799000000006	0.051433147	0.023234102000000003	0.026200577000000003	0.049858032999999996	0.37026604700000004	0.013758076999999999	0.024418352999999997	0.027306439	0.02365077	0.03197427	0.026734316	0.008434235	0.030270321	0.056073116	0.028894642999999998	0.025382475	0.054228702000000004	0.042651258	0.042785319
120	0.06073187	0.046724626	0.044379947	0.04854645900000001	0.031759529	0.039549384	0.049264595	0.035364955	0.052653182	0.025834298999999998	0.042451677	0.030004267	0.016715292	0.02374675	0.042633802	0.128126454	0.17586772	0.036413264	0.028855892	0.040376034
121	0.024632361000000002	0.037260343	0.036733481	0.027106644	0.082785372	0.071873764	0.025357768	0.076023699	0.027519621	0.279241741	0.051697068	0.043834244	0.026407766000000003	0.032405758	0.022833536	0.01839673	0.019269955	0.037989528	0.036254343	0.022376277000000003
122	0.037357407	0.029558336	0.047254415999999994	0.354565002	0.045122156	0.043343463	0.017526348	0.039680462	0.044751100999999995	0.032066844	0.022016402	0.027316527	0.022542862	0.046651437999999996	0.032011591	0.021367969	0.028627847	0.049221626	0.032278292	0.026739911
123	0.0178726	0.03022385	0.029623416	0.043140476	0.332060242	0.020161425	0.063075512	0.023571639	0.022658067999999996	0.028745656	0.047041167	0.019252837	0.031096092000000002	0.040745553	0.018809135	0.084777881	0.039874825	0.024305035	0.037337305	0.045627285
124	0.036619257999999995	0.002819293	0.029907285	0.092549659	0.09227426	0.011177296000000001	0.06951115599999999	0.06540826400000001	0.044950372	0.013784687	0.05311748	0.035508741	0.003480299	0.08472486300000001	0.011893918	0.039398901	0.119481584	0.07154055	0.036966141	0.084885994
125	0.06434981099999999	0.006881514	0.043259155	0.155137464	0.044366494000000006	0.019669124	0.10795609199999999	0.029919812999999996	0.019350937	0.025269912000000002	0.026198642	0.064449831	0.044977885	0.078835229	0.010918566999999999	0.08181271700000001	0.070255265	0.04036194	0.011954931	0.054074678
126	0.027534082	0.019712227	0.034244738	0.40698229799999996	0.028800193999999998	0.030390384	0.032331733	0.022653071	0.041485827	0.034522753999999996	0.053408464	0.019825241	0.049511328	0.022416127	0.028229314	0.015310057	0.021499661	0.03463926	0.054210875	0.022292366
127	0.059924647000000004	0.012497079	0.062776172	0.093906956	0.08888326	0.031805591	0.073830984	0.039280454	0.025132283	0.02940406	0.034686925	0.129826768	0.050831164000000005	0.028174201	0.029436594	0.05874635	0.011672129	0.043324917000000004	0.041906293	0.053953173
128	0.026233024	0.013676128000000001	0.084977273	0.075763089	0.020081584	0.037345513999999996	0.026390853	0.060495892	0.020916583	0.032943391	0.057849610999999995	0.247017381	0.013913449	0.06254929599999999	0.023584432000000002	0.044800941	0.034006798	0.025130428	0.05960919	0.032715145
129	0.022445329	0.077233204	0.019863372	0.017014656	0.078061903	0.019019405	0.034935224	0.057297722999999995	0.03597679	0.036639599	0.057557036	0.022850582	0.019144513000000002	0.029851673999999998	0.02430952	0.014080973	0.042220546	0.036801441000000004	0.30568496100000003	0.04901155
130	0.048055279000000006	0.018031956000000002	0.045869003	0.096382816	0.041292342999999995	0.027814393	0.059966930999999994	0.039720856	0.031047701	0.042144351	0.05366374	0.046682311	0.053302286	0.040433625	0.028276067999999998	0.037385348	0.174754092	0.042753067	0.034243122	0.038180711
131	0.029098387000000003	0.022850365	0.046165107999999996	0.070039925	0.077283231	0.24504108	0.023750224	0.012654638000000001	0.023259038	0.013298843000000001	0.027939772	0.095106985	0.021187782999999998	0.039393033	0.042286512000000005	0.036819448	0.047397130999999995	0.078174914	0.025819415	0.022434166000000002
132	0.041430262	0.034900244	0.031601772	0.021826083	0.030813302	0.031953735	0.069808493	0.049651495	0.025358139	0.035195175	0.037292389	0.038865221	0.012237156	0.038630905	0.04179222	0.050251852	0.030115449	0.272347808	0.03742983	0.06849847
133	0.047173532000000004	0.021588272000000002	0.024587132	0.033826191	0.019166568999999998	0.034917947000000005	0.040760952999999996	0.055821347	0.024463902000000003	0.069612618	0.042809877999999996	0.066375897	0.021616175	0.15386906	0.022020377	0.079263259	0.137094935	0.054880895	0.032059061	0.018091998999999997
134	0.016928198000000002	0.101179689	0.022793677999999998	0.29918390699999997	0.017431528	0.017636858000000002	0.024007052	0.037594483	0.054370505	0.012454711	0.020561296	0.020739709	0.042255612000000005	0.150555692	0.011345256000000001	0.021678747999999998	0.02248524	0.066886615	0.0231649	0.016746325
135	0.022874158	0.016987398	0.19931083800000002	0.054318462000000005	0.031069492999999997	0.042065606	0.034269435	0.012875205	0.025711242000000002	0.019263617	0.041094556000000004	0.290151468	0.016179768	0.030501091	0.013398985	0.040223699999999994	0.023062691	0.014820079	0.039075766	0.032746441
136	0.034223607999999996	0.020686021000000002	0.02107525	0.046788681	0.027943741	0.26184532899999996	0.120965634	0.030050028	0.02716414	0.045362304000000006	0.046853862	0.022365138	0.012930271	0.057924723	0.030785358	0.024705407000000002	0.082920559	0.038893774	0.024641773	0.021874399
137	0.08376876400000001	0.017108167	0.00899544	0.142946681	0.022739076	0.018118273	0.030906403	0.019101184	0.023661255	0.014476009	0.030406528999999998	0.06363332099999999	0.0066284080000000006	0.047710601	0.009038358	0.042928212	0.07172347	0.319907261	0.010715545	0.015487043
138	0.034764478	0.039086796	0.039119564	0.029086157	0.028185937	0.047673982999999996	0.024762312	0.03272841	0.031102071000000002	0.017128473	0.024913597000000003	0.079138258	0.015476578000000001	0.061661705	0.023377395	0.21697125399999997	0.176916355	0.015867594	0.038588213999999996	0.023450866
139	0.08379515400000001	0.01661763	0.034775494	0.052672002999999995	0.068760369	0.08467086	0.055228895	0.02486666	0.03332079	0.023137379	0.037940386	0.047330872999999996	0.027672514	0.030536797	0.024171825	0.18047656	0.053203768	0.045496420999999995	0.030081592	0.045244029000000005
140	0.084528152	0.020274234	0.034786633	0.013784883000000001	0.031449108999999996	0.028284512999999997	0.064417617	0.010056651	0.013244418999999999	0.100805707	0.044541881	0.035046688	0.011466657	0.06169446	0.008586472	0.043534857	0.156405663	0.011790173999999999	0.07835544	0.146945791
141	0.024611906	0.331884095	0.019224876999999998	0.032514836	0.072611459	0.027454742	0.040404993	0.048846895999999994	0.029853837999999997	0.019882333999999998	0.023103533	0.043047588	0.026593215	0.023695487	0.024435595	0.030528301	0.026847071	0.035893117999999995	0.047524746	0.07104137
142	0.022765827000000002	0.042045162000000004	0.03436719	0.032463997	0.022949811	0.0227723	0.034576195	0.153073617	0.021194497000000003	0.044966522	0.07351269	0.06745686	0.074338517	0.117781248	0.027825481000000003	0.037502079	0.060300128	0.03667619	0.038412994	0.035018695
143	0.032776886	0.035193692	0.09409392800000001	0.025798618	0.040725979	0.020642222	0.059760974	0.019050941000000002	0.046883136	0.023659687999999998	0.052961232999999996	0.06664083700000001	0.016936309	0.052998948	0.179324817	0.080225293	0.033154304	0.032912751000000004	0.049128097	0.037131345
144	0.082550934	0.010493771	0.135752644	0.11104687099999999	0.020153674	0.06614126299999999	0.051493892	0.015088094	0.043793579000000006	0.011722035	0.036093737	0.165663883	0.005950191999999999	0.097665356	0.042555194000000005	0.030883037999999998	0.027204701	0.00766578	0.02805967	0.01002169
145	0.057240145	0.010822695	0.089573062	0.064806778	0.021445297000000002	0.314541195	0.030746309	0.010124645	0.037303854	0.012740508000000001	0.050678753	0.064133445	0.014433594	0.062216463	0.010140221	0.055598599000000005	0.033642112	0.009514636	0.040060233	0.010237455
146	0.04154744	0.018954455	0.027717902000000003	0.148011428	0.03254629	0.040207691000000004	0.059635571	0.029260172999999997	0.091527361	0.014758728	0.02953273	0.026735142000000003	0.007791496	0.203022225	0.036746829	0.057278779	0.05722050000000001	0.029375979	0.012705931	0.035423348
147	0.091254242	0.010881358	0.022099732	0.029238034	0.022564011000000002	0.034930219	0.040582976	0.020966117	0.021336402999999997	0.01636155	0.012106356	0.07356303	0.312793699	0.125047508	0.008362783	0.044670407999999995	0.04833406	0.016406337	0.029891241000000002	0.018609936
148	0.031812856	0.080444243	0.050989594000000006	0.033504293	0.079478254	0.05383838	0.021989666	0.047461830999999996	0.022846172999999997	0.014730877	0.041759071	0.057188197	0.009058223	0.029576322000000002	0.023433336000000003	0.298626507	0.014359189	0.035786002000000004	0.027386617999999998	0.025730366
149	0.019491711000000002	0.038861796000000004	0.031552422999999996	0.031208997999999998	0.370141585	0.023270344	0.021801793	0.049349975	0.01799886	0.037062622999999996	0.051111502	0.025602156	0.025576573	0.025784632999999998	0.016023526	0.050866206	0.016516766999999998	0.02512553	0.051694522	0.070958477
150	0.02227283	0.024880657	0.05000418	0.027018372000000002	0.383033135	0.031050018999999998	0.017675771	0.017894654	0.033518867	0.018749328	0.035183425	0.016897378	0.07346853	0.024106619	0.036447897	0.030298099	0.015869823999999998	0.034036474	0.033438947000000004	0.074154995
151	0.076881212	0.027031503999999998	0.052952517000000004	0.09513815800000001	0.035011091	0.026389942000000003	0.025808792	0.009086646	0.030213748	0.046419497000000004	0.038191594	0.040697618	0.029708296000000002	0.037281352999999996	0.022182088	0.286808707	0.037975638	0.015412865	0.041785712999999995	0.025023021
152	0.028090893999999998	0.07125653400000001	0.023547092999999998	0.025599105	0.022139346	0.030105632	0.06395708	0.050608621	0.056488826	0.014592321	0.037241519	0.06437541299999999	0.031380773	0.031341138	0.23465133800000001	0.020467175	0.069060506	0.01906148	0.069579259	0.036455946
153	0.03182086	0.01840227	0.046490761	0.023283393	0.049374296	0.024724753	0.029287077	0.0686952	0.065264642	0.327423542	0.035135285	0.013157428	0.011792755	0.028187967	0.02786746	0.08692353300000001	0.027233868999999997	0.020063584	0.047863494000000006	0.017007832
154	0.020527865	0.02908864	0.054928662	0.053759257000000005	0.019631311999999998	0.017908535	0.03415346	0.019075016	0.045819307999999996	0.014815436999999999	0.054761763	0.376332906	0.025216875	0.019583453	0.041933562	0.026047136000000002	0.03821037	0.035824972000000004	0.036703475	0.035677994
155	0.019823438999999998	0.05286874900000001	0.022372097	0.031526492999999996	0.037476083	0.038195808	0.031573151	0.050381452	0.032211059	0.047157969	0.045716199000000006	0.023248141	0.031677389	0.040264443999999996	0.031100492	0.029089332000000002	0.022722872	0.020125759	0.370120739	0.022348332000000002
156	0.029545619	0.016065702	0.032008907	0.036567203	0.047450978	0.023504052999999997	0.028428294	0.102850413	0.017510188	0.282922608	0.039153142	0.033460073	0.025913112000000002	0.032277764	0.019604408	0.079424065	0.018033501	0.047808102000000005	0.062486818	0.02498505
157	0.02693246	0.049090603	0.042525702	0.03996689	0.04481539599999999	0.047135177	0.052637297	0.0487154	0.014111543999999998	0.015199291	0.020061958	0.014414472	0.018591203	0.05957412	0.023202364	0.130313865	0.286502502	0.027276975	0.024323545	0.014609236999999999
158	0.106085767	0.030464112	0.025500959	0.033660248	0.032620806	0.093150248	0.148864787	0.018467291	0.048941865999999994	0.025391168999999998	0.063172552	0.077415628	0.058058915	0.046580294	0.020937331	0.076512371	0.030791272999999997	0.024030996000000002	0.014062106999999999	0.02529128
159	0.066727795	0.010131777	0.097545542	0.21196464399999998	0.031656664	0.02462789	0.060135549	0.019093193	0.028668249	0.053425653	0.041518096000000004	0.051963549000000005	0.020380016	0.06879630099999999	0.012373918999999999	0.096349436	0.034072271	0.018907542	0.016032968	0.035628946
160	0.014385567	0.006382635	0.24194828399999999	0.08997434	0.010935951999999999	0.127039065	0.043478409	0.009983566999999999	0.024705197999999998	0.013591085	0.019663877	0.174800768	0.025431911	0.031989254	0.018575691000000002	0.033772137	0.037984292999999995	0.020368969	0.032089401000000004	0.022899597
161	0.031890977	0.004808016	0.043838802	0.019359222	0.031744812000000004	0.327097647	0.08783915	0.003030082	0.038608187999999995	0.017436621	0.024029312	0.124248207	0.015029495	0.08771111300000001	0.013020157	0.04424696	0.029432381	0.014449689	0.016654147	0.025525022999999997
162	0.032235638	0.008038394	0.07523732	0.125097124	0.008095426	0.034137327	0.043584778	0.012029187	0.059942284000000005	0.018240755	0.035377516	0.067742758	0.019268663000000002	0.057783947	0.038215547999999995	0.153333336	0.156361344	0.029901944	0.011684258000000001	0.013692451999999999
163	0.022595211	0.016531163	0.025979607999999998	0.029856205	0.33814064200000005	0.020024675	0.043110209000000003	0.009860087	0.012027238999999999	0.019460073	0.089318304	0.017555611000000002	0.01986422	0.019426474	0.009949604	0.023645057	0.022331595	0.010393942	0.166156332	0.083773748
164	0.044221845999999995	0.025360556	0.087195704	0.064112159	0.027705854	0.045434877	0.031484945	0.031598052	0.026640793	0.015894987	0.042221305	0.050483754000000006	0.228474779	0.051729866	0.013533886	0.062093312000000005	0.052826813	0.030762373	0.045219681	0.023004458
165	0.086815634	0.016394178	0.03723989	0.095322614	0.060474608	0.017633667	0.04907958	0.043194225	0.008863539	0.039669596	0.052978997	0.033179481000000004	0.083837441	0.049527286	0.014013995	0.075335844	0.09615064400000001	0.040559882	0.041360617	0.058368280999999994
166	0.009730691999999999	0.006997506	0.008309440999999999	0.015129248999999999	0.045926054	0.008097116	0.033383792999999995	0.052593095	0.010809902	0.07431921	0.016650281	0.024945829	0.020856015	0.572000551	0.005609154	0.011393115	0.020988802999999997	0.025899994	0.019043471	0.017316729
167	0.027936249	0.028356639	0.058871651	0.095663488	0.067836087	0.032633482000000005	0.038758945	0.037449965	0.035391407	0.025879616	0.040164245	0.249811334	0.025470267999999997	0.035218444	0.011828333	0.033122221	0.037049331	0.050017594000000005	0.03878554	0.029755162999999998
168	0.107595176	0.029772101000000002	0.021364177	0.052506400999999994	0.020367448	0.025728636000000003	0.019241439	0.070086524	0.013691832	0.064935058	0.049507205	0.020893441000000002	0.041850671	0.026677701	0.026354704	0.02084934	0.045721952	0.268601683	0.050366137000000005	0.023888374
169	0.037316716	0.030463906000000002	0.020686991000000002	0.019144565	0.046411568	0.023853667000000002	0.023995347	0.024740874	0.017811018999999997	0.016641904	0.029241962000000003	0.023183019	0.026894007	0.025002269	0.022145315	0.359355411	0.184801661	0.022075447	0.023542947	0.022691406
170	0.023991735	0.04246452	0.029787027	0.031839376	0.030142255	0.01824095	0.020689086000000002	0.117335479	0.031073846000000002	0.030358785	0.314491548	0.016298843	0.009932642	0.129067023	0.016313859	0.026363427999999998	0.034437101	0.031437725	0.015258591	0.030476181
171	0.039227645	0.023681487	0.020851767	0.058572875	0.020804308	0.019227155	0.036119246	0.056858652999999995	0.044719213	0.0651608	0.037226364	0.019840563999999998	0.233230603	0.047304230999999995	0.056909919	0.034403643	0.032620102000000005	0.057543732	0.068001584	0.027696109
172	0.02959603	0.025674823	0.037636658999999996	0.030943533999999998	0.014337387	0.028899849	0.015922546	0.02515149	0.051197282000000004	0.019441671	0.049632134	0.392849026	0.038468101	0.028425007999999998	0.016357141000000002	0.046638192	0.03747778	0.024738121000000002	0.06889867	0.017714556
173	0.022785721000000002	0.019863351	0.037791161000000004	0.047109908	0.029626173	0.015968477	0.078101158	0.012485043000000001	0.049902179000000005	0.064846133	0.056198684000000006	0.16763381800000002	0.013691878999999999	0.064195323	0.06005505	0.034967344	0.070181245	0.03029702	0.041124056	0.08317627799999999
174	0.023461352999999997	0.021599248999999997	0.10946618	0.20398813300000002	0.029922558999999998	0.048022708	0.029703536000000003	0.014165700000000002	0.04821668900000001	0.028644733	0.04414081	0.070035732	0.013789387	0.083044382	0.035323908	0.033274206	0.010513618	0.08128698200000001	0.041857063	0.029543071
175	0.060753495	0.025116113	0.060525801	0.069138199	0.055190893	0.039089194	0.048026689000000004	0.043423354000000004	0.104710715	0.04331673900000001	0.040818538	0.07566255599999999	0.061295305	0.056774389	0.024496125	0.04433761	0.048507417000000004	0.038561103	0.026887802000000002	0.033367964
176	0.032038584	0.033643575	0.02862657	0.04261759	0.256271083	0.017565819	0.119991506	0.027049761000000002	0.015247199	0.035953784	0.03581248	0.022433205	0.016199372	0.027865676000000002	0.01559441	0.024974921	0.036957033	0.037535071	0.046640087000000004	0.126982275
177	0.032574353	0.033543939	0.193961881	0.045809086	0.03715983	0.024280342000000003	0.021486053999999997	0.034556473	0.028009688999999997	0.008918883	0.04128601	0.053956569	0.072096536	0.040113201	0.027834045	0.051386136	0.079227728	0.065946611	0.057847689	0.050004944
178	0.028363202999999997	0.022581338	0.025375887000000003	0.045544735999999995	0.029229942000000002	0.025619357000000002	0.023599912999999997	0.042063242	0.37962817600000004	0.025393931	0.021572246	0.061130381	0.039114483	0.034237158	0.04404969	0.022295562999999997	0.046631257999999995	0.01921099	0.035270821	0.029087685
179	0.031783333999999996	0.024865725	0.043168078	0.022883822	0.051768583	0.030340699	0.023139391000000002	0.026424034	0.028570977999999997	0.353829435	0.071660186	0.027169038	0.020006344	0.017789351999999998	0.014311661000000002	0.049958855	0.032492515	0.028237329	0.03604086	0.06555978
180	0.032781931	0.030965426	0.032183316000000003	0.048149863	0.051167101	0.040381849	0.048801989000000004	0.011505555	0.036414302999999995	0.014783551	0.031431516	0.02215416	0.021534109	0.092218568	0.023113899	0.035367077999999996	0.009761794	0.031326165	0.046178788	0.339779037
181	0.032504168	0.044529387999999996	0.023133187000000003	0.036073898	0.024898599	0.031827282	0.032670445	0.299066816	0.030197825	0.06468462700000001	0.054690721	0.016020678	0.029431102	0.023364917000000002	0.023386119	0.028622817000000002	0.02944567	0.132373254	0.026456042000000003	0.016622445
182	0.045081946	0.050855578	0.032200622000000005	0.026485746	0.039545973	0.044075107	0.027613042	0.015218128000000001	0.025072657999999998	0.032255344	0.039484597	0.025121873	0.037407955	0.032677193	0.02942423	0.013769628999999999	0.015347837	0.015238036000000002	0.42988237100000004	0.023242135
183	0.016829728000000002	0.026416135	0.050295432	0.046601360999999994	0.02119104	0.40168481100000003	0.017479228	0.013382014	0.032585151	0.022510622	0.031110095	0.030859543	0.025639727	0.019681308999999998	0.094300668	0.017200542	0.02194405	0.036601259	0.048067402	0.02561988
184	0.07015959299999999	0.032711883	0.026866745	0.056729373	0.056090557	0.025010581	0.023595334	0.067395209	0.023302527000000003	0.051833534	0.05945708	0.028288516	0.016138644	0.020020391999999998	0.013508778999999999	0.017825864	0.026517752000000002	0.30358201	0.032875938	0.048089692
185	0.01133016	0.039090655	0.037901122999999995	0.038334673	0.19292072	0.012153746000000002	0.147101849	0.041645881	0.028856717	0.10549286699999999	0.127815873	0.020430248	0.009829398	0.01536335	0.014495468000000001	0.02154418	0.009429128	0.0465959	0.057370692	0.02229737
186	0.023592994	0.014873086	0.028556122000000003	0.10271041300000001	0.052929167	0.01282721	0.21669857399999998	0.028690895	0.032254491	0.029112812000000002	0.069887596	0.105308712	0.022787673999999997	0.067814771	0.016387209	0.035499126	0.044819273	0.028829921	0.022931893	0.043488059
187	0.08206597	0.017277776	0.029212969	0.031052366	0.027565304	0.029224514	0.018616866	0.014398598	0.035027281	0.036414077	0.032485702000000005	0.027925962999999998	0.37135695399999996	0.045750617	0.018588633	0.040589903999999996	0.055408362	0.037569319	0.02122567	0.028243155
188	0.31591981399999997	0.049030544	0.009657381	0.044427087000000004	0.009229993	0.06036190599999999	0.025346065	0.02430071	0.043604232	0.006104768000000001	0.043059025	0.08064948	0.037138152	0.015279998999999999	0.009726687	0.137182861	0.022316732000000002	0.033003554	0.02149714	0.01216387
189	0.050197621	0.013010229	0.076841079	0.10640611	0.056263284000000004	0.032516558	0.031584076	0.027772241	0.022176401000000002	0.023358405	0.022848915	0.075810963	0.008633564	0.039343784	0.017760052	0.194814839	0.098364845	0.03154319	0.032173274	0.03858057
190	0.016844959	0.003927945	0.045455787000000004	0.15040893	0.05384416400000001	0.014576206999999999	0.031897308	0.073845183	0.012432031999999999	0.125881501	0.130018088	0.027545486	0.01530378	0.05564667	0.004848532	0.019340841	0.03877537	0.0725247	0.070977257	0.03590526
191	0.046026588	0.003933328	0.070297069	0.15900504	0.09069550800000001	0.022030237	0.036622665	0.038130996	0.045387551	0.02123066	0.035250035	0.046829203	0.010022646999999999	0.033363062	0.016956487	0.032925168	0.076814643	0.139479415	0.02186107	0.053138628
192	0.027431953	0.018907825	0.356411856	0.04686361	0.022213082999999998	0.022581822999999997	0.038713748	0.041332891000000004	0.016578548999999998	0.015080952	0.044465001	0.08103258099999999	0.023714093	0.025907742999999997	0.020021658	0.018527512	0.031100547000000003	0.014199878999999999	0.044650194000000004	0.090264502
193	0.077397508	0.018964175	0.043064255999999995	0.052834017000000004	0.015035873	0.054917640999999996	0.05503793	0.025172594	0.051518539	0.016108793	0.021074231000000002	0.076139887	0.038856345	0.226507163	0.012224226999999999	0.123949418	0.025859806000000003	0.016756676	0.023379301	0.02520162
194	0.04553549900000001	0.004171364	0.066067196	0.076745248	0.044775312000000005	0.018969077	0.094313538	0.033004089	0.036664213	0.047324164	0.082643011	0.087393604	0.009666211999999999	0.126183951	0.029614337999999997	0.03810862	0.037611197	0.029203374	0.042901124000000006	0.049104869
195	0.027864938	0.011966372	0.16369234800000002	0.07256833900000001	0.042943532	0.05173017	0.099069305	0.005489081	0.022148117999999998	0.056035035	0.044568944000000006	0.129907081	0.006633059	0.09165099	0.044138461	0.08068693	0.017330417	0.007212938	0.010925423	0.013438519
196	0.055675300000000004	0.019878873999999998	0.033531685	0.024524927999999998	0.031296755	0.066736952	0.043813168	0.07074962	0.034353549	0.21985006399999998	0.049465295	0.016319581	0.030774331000000002	0.0465682	0.03913155	0.024577086	0.04079889	0.076401396	0.030627716	0.044925058
197	0.017528949	0.032611826000000003	0.036479543999999996	0.04670648	0.051546620999999994	0.04196218400000001	0.05931057	0.084288799	0.040997376	0.01565695	0.049597605	0.079696875	0.032339205	0.053284735	0.040710674	0.054906902	0.11922090800000001	0.016543474	0.025062473	0.101547847
198	0.114198939	0.035308848	0.0511861	0.057171884000000006	0.029559807	0.045062846	0.040173343	0.015178641000000001	0.026750793999999998	0.012985658999999998	0.032406093	0.10167759800000001	0.09714431400000001	0.062481627000000005	0.043995478	0.096423673	0.037593389	0.026707495	0.041881224	0.032112247999999996
199	0.043007704	0.047603665	0.051115984	0.049246927	0.058308245999999994	0.053319982	0.062176852000000005	0.047825676	0.051591359	0.049778472000000004	0.04825431	0.04963946	0.045792757	0.062216969000000004	0.048264175	0.046708755	0.050078933	0.048193643	0.044068917	0.042807213
200	0.06365217	0.044508645	0.053517507	0.09263673900000001	0.039219467	0.053151889	0.048414257	0.045303183	0.044037725	0.03798004	0.046075767999999996	0.054592287	0.105725098	0.045037368	0.02779382	0.05916461	0.015491973999999999	0.020968063999999998	0.052877630999999994	0.049851759
201	0.062518485	0.006388251	0.048310902	0.117199211	0.01672943	0.049639868	0.027997757	0.018499971	0.03309355	0.033774642	0.032858649	0.039812488	0.276784562	0.048681754	0.016637023	0.046295336	0.040537622	0.035492027999999995	0.01723006	0.03151841
202	0.076958637	0.024240464	0.044840877	0.051204133	0.019593575	0.152222179	0.053462003	0.027516136	0.016571572	0.012050847	0.060787555	0.066876114	0.06721034599999999	0.042975788	0.011115796	0.084843012	0.064005079	0.035937916	0.052641587000000004	0.034946383
203	0.036982283	0.010504408	0.038066733	0.08773653199999999	0.019935841	0.049964757	0.044658539000000004	0.037204588	0.030724326	0.050242434	0.070576912	0.06298034799999999	0.08858661699999999	0.081289408	0.038076864	0.088727197	0.07631034099999999	0.052043069000000004	0.021090919	0.014297885
204	0.032322694	0.025951451	0.017213523	0.032032293999999996	0.020442687	0.014967831000000001	0.018225516	0.204605967	0.027446907000000003	0.01972811	0.025027564	0.046307607	0.019969525	0.027576297000000003	0.010614366	0.018165442	0.162372398	0.20896891	0.052414752	0.01564616
205	0.059056575	0.044433239000000006	0.043311669000000004	0.091906424	0.02528317	0.020081138999999998	0.081289576	0.082003192	0.018715953	0.011560349	0.064417368	0.021481447	0.006333047	0.063719914	0.01628113	0.088573142	0.11962129199999999	0.076856211	0.027142807999999997	0.037932356
206	0.073949755	0.021593614	0.060348692	0.028108421	0.04445858900000001	0.014497885	0.047373205999999994	0.085901638	0.026665166	0.033753384	0.026695666	0.026472423	0.025638505	0.030629311	0.017759518000000002	0.023425583	0.015894148	0.348276245	0.025364197999999998	0.023194055
207	0.099416755	0.026898091000000002	0.020360852	0.046513887000000004	0.03449976	0.045546490999999995	0.039685352	0.042588085	0.033879518	0.019967781	0.057863875999999995	0.024337871	0.023602491	0.064029011	0.018823126000000003	0.257744679	0.058392310999999995	0.034080681	0.016739995	0.035029387
208	0.034734762	0.028079635	0.023967796	0.020856784	0.023799852000000003	0.020396591999999998	0.020738968	0.031387859	0.031196667999999997	0.04968976	0.038561853	0.044303971	0.033357007	0.0283099	0.02058346	0.045226362	0.399959268	0.031720969	0.028276994	0.044851539
209	0.089620193	0.025236767	0.015830083000000002	0.02064827	0.019359269	0.060992874	0.038956778	0.013717928	0.12140914	0.025622637	0.09276691199999999	0.040779017	0.010536155	0.067956621	0.100669324	0.157584326	0.048603232999999996	0.013086799	0.02019086	0.016432814
210	0.034962339	0.014578158	0.027047427000000002	0.0578087	0.064745978	0.028807432999999997	0.072375728	0.131223012	0.037335194	0.054347067	0.057113609	0.065877349	0.008237082	0.039351587	0.063363427	0.04730014900000001	0.061546893	0.061169843	0.014393411000000002	0.058415616
211	0.041567949	0.018614943999999998	0.049458700999999994	0.038725668	0.028325211	0.056694354	0.049951987	0.017750795	0.044568233	0.016194731	0.040497466	0.049535445	0.010926713999999999	0.041835365	0.031796241	0.196243091	0.191640311	0.02421879	0.018814781000000003	0.032639224
212	0.050739922	0.022865881	0.015570895	0.08836139999999999	0.018136476999999998	0.013058531000000002	0.03621868	0.08543536300000001	0.047180705999999996	0.048284285	0.069033299	0.037203085	0.015977718999999998	0.18500533600000002	0.013783594	0.048451707000000004	0.050141973	0.09322350900000001	0.030556396	0.030771244
213	0.038261132	0.018640833	0.027291876	0.022817794	0.046646389	0.028444717	0.02020873	0.0374699	0.041998763	0.025546722	0.04800041	0.041523075	0.021055638999999998	0.331701119	0.033310774	0.03182242	0.090876624	0.047322594	0.026104117000000003	0.020956374
214	0.019935211	0.018451322	0.075889437	0.10023624699999999	0.025137655	0.011328731000000002	0.045553162	0.168266903	0.024155635	0.028286042999999997	0.055246610999999994	0.041056592999999995	0.018716767	0.042320985	0.034082175	0.043091903	0.097567735	0.118633308	0.019442924	0.012600654
215	0.05868678099999999	0.03686405	0.043815643	0.018484993999999998	0.035626905	0.024246853	0.022821914	0.131332851	0.030571254	0.038940868999999996	0.032471387000000004	0.029180739	0.02706332	0.031642172	0.011413868999999998	0.030161108	0.035216206	0.295183639	0.032980417000000005	0.033295028
216	0.038714332000000004	0.013003821	0.053471462000000004	0.21425718600000002	0.057715577000000004	0.016994207	0.033920206	0.08903921599999999	0.022643663999999997	0.034402486	0.035149928999999996	0.01323861	0.009628153	0.040039557999999996	0.023255445	0.040560837999999995	0.074317357	0.07012003900000001	0.04964334	0.069884574
217	0.185358857	0.028238137000000003	0.036864655	0.03033558	0.050795006	0.028547958	0.03410745	0.09339196400000001	0.010227636	0.01987328	0.035319002	0.041988593	0.09391758800000001	0.032777315	0.012413398999999999	0.073152793	0.07363753599999999	0.09912307699999999	0.007192883000000001	0.012737291000000001
218	0.022227583999999998	0.01847353	0.083523606	0.130357862	0.047274039000000004	0.008487312	0.023997151	0.099066969	0.036976914	0.028757111000000002	0.063582629	0.048992497	0.008933815999999999	0.06941891900000001	0.031241823	0.059602485999999996	0.052244575	0.131893032	0.012312743999999999	0.022635401
219	0.023881312999999998	0.02268826	0.05643113599999999	0.095709515	0.052813289000000006	0.03436189	0.030524544	0.123053525	0.013263978000000001	0.117886774	0.07148463299999999	0.02220803	0.022407481	0.074577014	0.014421709	0.011913478	0.033026581	0.106423814	0.031445606	0.041477428999999996
220	0.11209564400000001	0.021677657000000003	0.07414064599999999	0.033749488	0.052269714	0.102714802	0.10942958300000001	0.042001262000000004	0.0072096059999999995	0.033024624	0.055980391	0.005518334000000001	0.050819659	0.024882332000000004	0.004465524	0.117517234	0.044224025	0.05575108	0.012118116000000002	0.040410279
221	0.050196185	0.01619777	0.126690841	0.11837330300000001	0.041357234	0.026313845	0.057267898	0.053596567000000005	0.017626568000000002	0.07291919200000001	0.072857034	0.045241297	0.065343918	0.049274873	0.009253566	0.046770646	0.040146111	0.046572344	0.012775106999999999	0.031225700000000002
222	0.033379766	0.015144399	0.063769781	0.096176271	0.023417211	0.004541322	0.0221516	0.151303613	0.0316561	0.081092133	0.044229088	0.011790446999999999	0.009153305	0.028341988999999998	0.032668487	0.052015842	0.054685298	0.08417681699999999	0.118588505	0.041718025
223	0.118636528	0.023662019	0.0444271	0.04470804	0.061061702	0.01829059	0.048936821	0.050565222	0.021963023999999998	0.057812912	0.02843763	0.014041125	0.202741582	0.031693341	0.011724397	0.057088560999999996	0.081488073	0.039528079	0.018730846000000002	0.024462407000000002
224	0.09032418	0.008543268	0.118956381	0.034148557	0.040469655	0.05831825400000001	0.027380745	0.039102267	0.016396986000000002	0.043122438	0.023220696000000002	0.075062775	0.071760966	0.040420207	0.040565186	0.079017887	0.057678020999999996	0.031212907	0.06817546599999999	0.03612316
225	0.056912742999999995	0.024465217999999997	0.030235142000000003	0.015477081	0.028920924	0.030062218999999998	0.019643504	0.12723483900000002	0.026882787999999998	0.130706439	0.041753156	0.037814624	0.029656995	0.043387168	0.089069946	0.025688517999999997	0.024049398	0.16889692899999997	0.024220138999999998	0.02492223
226	0.045605657	0.014007301000000002	0.035585336	0.076227504	0.05027882400000001	0.008977121999999999	0.071577597	0.06628004900000001	0.026620469	0.031799938	0.0832382	0.090596436	0.057413730999999996	0.148846434	0.047575004000000004	0.041235932	0.009373791	0.033458014	0.019003813	0.042298848
227	0.036937748	0.022538008	0.065015995	0.081785324	0.020778011000000002	0.20872807899999998	0.055652982000000004	0.018346449	0.03813246	0.024730238999999998	0.026840281	0.152854355	0.022605049	0.044447880999999995	0.012031736000000001	0.031516505	0.074996502	0.021390318999999998	0.018011223	0.022660853999999998
228	0.007553216999999999	0.021145802999999998	0.016519497	0.018656278000000002	0.042015276	0.012596238999999999	0.095114423	0.068126562	0.008225348	0.034518037	0.09899028300000001	0.034907946	0.003684315	0.118894316	0.006929825	0.13223957	0.134441792	0.11532030900000001	0.017017278	0.013103685
229	0.033074868	0.009340066999999999	0.087184055	0.072792192	0.006991225	0.079000858	0.033351785	0.014767512	0.009880373000000001	0.004696866	0.029515335	0.10526102400000001	0.036893214	0.040425194	0.004048701	0.071329219	0.333284526	0.015245168	0.008226053	0.004691767
230	0.14901225	0.01033987	0.031487036	0.032101106000000004	0.046635613	0.076108837	0.032736651	0.041543088	0.016854962	0.017663234	0.049059610999999996	0.032240821	0.025607705	0.016001526999999998	0.016111815	0.31593945	0.032422638999999996	0.010033751	0.026918400000000002	0.021181633
231	0.023548092000000003	0.025901922	0.020452009	0.014806086999999999	0.15566154	0.091582195	0.019037378	0.029559422999999998	0.049768709	0.035458629	0.044671849000000007	0.029690328999999998	0.020028852	0.027687694	0.208175	0.031074139	0.025787948999999998	0.026582097000000002	0.050961300999999994	0.06956480599999999
232	0.025172077	0.043570115	0.05045106	0.021968641	0.011347675	0.025019715	0.023084615	0.35954565	0.03408834	0.049675795	0.04589548	0.051696136	0.038152703999999996	0.054608317	0.021058007000000004	0.020199536	0.022676312	0.05614959	0.024339728999999997	0.021300507000000003
233	0.06383132400000001	0.012389622	0.065873445	0.06318027400000001	0.03273094	0.034643911	0.061194202999999996	0.079633437	0.020797715	0.057742540999999994	0.034052339	0.02853615	0.019086421	0.059808858	0.019086512	0.16301935	0.069409012	0.060022917	0.015579298	0.039381731
234	0.017517689	0.01826738	0.018475893	0.064829528	0.06497148400000001	0.014777577	0.019011293000000002	0.34519524700000004	0.037565762999999995	0.052620165999999996	0.037688959	0.043558207	0.011336611000000002	0.03375104	0.024851651000000002	0.030565817999999998	0.031308662	0.092786472	0.017473851000000002	0.023446709
235	0.022270832999999997	0.061404144	0.01626881	0.028416992999999998	0.093068568	0.022674954	0.128532545	0.027061342000000002	0.017345513	0.037665212	0.035730588	0.038588053	0.016287100000000002	0.047711935999999996	0.035317142	0.017223763	0.010750958	0.029722571	0.026745682000000003	0.287213294
236	0.014786381000000001	0.020862086999999998	0.016444827	0.016336016999999998	0.0999077	0.020311917	0.146681104	0.010457981	0.01564247	0.014116811000000002	0.029647614	0.017390695	0.013576147	0.020125317	0.014088575	0.029210927	0.012784762	0.011331896999999999	0.182396027	0.293900746
237	0.027750906000000002	0.02398172	0.053907157000000004	0.024015046	0.013610501	0.031703297000000005	0.023046639	0.031383467000000005	0.044706618	0.021219059	0.056242532000000005	0.039623115	0.015152891000000002	0.017438858	0.030737787000000003	0.038749028	0.39305612799999995	0.05230459	0.037155264	0.024215397000000003
238	0.023743449	0.018212064	0.019715779	0.016008466000000002	0.018953259	0.015163916000000001	0.03625391	0.286579342	0.045393062000000005	0.101731636	0.082019646	0.010755946	0.015673635	0.049750817999999995	0.022451363999999998	0.030456077	0.050130263	0.125620835	0.017723109	0.013663426000000001
239	0.08665512199999999	0.042040682999999995	0.041040412000000005	0.045326849	0.016507925	0.026092657999999998	0.041814764	0.026370644	0.033699746	0.033166634	0.026759711000000002	0.022478712	0.024104492999999998	0.020932897	0.017546617	0.024330746	0.032852162000000004	0.38292418799999994	0.020813617	0.03454142
240	0.076975881	0.038803553	0.014353603000000001	0.053266135	0.036846789	0.018935181000000002	0.045560021	0.01438978	0.15257769699999998	0.010566507	0.030282808999999997	0.035234926	0.145043785	0.075469831	0.072856639	0.050157149000000005	0.033925076	0.026397503	0.045784482	0.022572653999999998
241	0.073198238	0.025191345	0.022938962	0.043644654000000005	0.02650705	0.024987823	0.041574368	0.017512423	0.048736877000000005	0.024169932	0.033841994	0.041420407	0.294511339	0.044034372	0.03358195	0.074849604	0.037014929	0.038674814	0.026223949	0.027384971
242	0.022991092	0.017618635	0.052287232	0.046389692	0.020351606	0.32710908899999996	0.065918857	0.018329535	0.028999641	0.019620962	0.035492609	0.084233334	0.035285457	0.031144044	0.036274877000000004	0.04745339	0.022254091	0.047823461	0.017605881	0.022816512999999997
243	0.024922158	0.024306308999999998	0.43279133	0.039317185	0.031456369	0.022355586	0.046693	0.031188299	0.018472556	0.016453445	0.03122032	0.040542956	0.021962183	0.031392652	0.019829496000000002	0.049483480999999996	0.017128077	0.033150642	0.015555893000000001	0.051778065
244	0.062423545	0.056846339	0.039941553	0.1181799	0.033523122999999995	0.010647917	0.032889457999999996	0.106804601	0.016544183	0.037683826000000004	0.068576255	0.021376099	0.012264068000000001	0.058083079	0.014797207	0.058063421	0.137238738	0.06801009200000001	0.015728751000000003	0.030377842999999998
245	0.019697823	0.029106864	0.03842312	0.033631855	0.061138784	0.027828085	0.032121088	0.044133455	0.0195866	0.437878673	0.022488442	0.03777829	0.039966198	0.021020399	0.021338918999999998	0.022907603	0.012107803	0.038574549	0.019854805	0.020416643999999998
246	0.068373318	0.02643393	0.011670196	0.065240628	0.131983427	0.017977273000000002	0.098443172	0.041733541	0.012628279	0.059100015	0.149437269	0.055340352	0.0036340609999999996	0.103316295	0.0042573640000000005	0.055455493	0.017912153	0.020361498000000002	0.017294116000000002	0.039407618
247	0.029301953	0.023742948	0.025030978	0.021848227999999997	0.045100653	0.020772138	0.039689056	0.41780077299999996	0.021280174	0.05339037	0.068238554	0.029430955	0.016272212	0.017467536999999998	0.022208544	0.012395945	0.038473688	0.036502738	0.029785317000000002	0.031267237
248	0.039681274	0.027736137	0.022497469	0.053536664000000005	0.027116671000000002	0.019738575	0.036808062	0.054434210999999996	0.029742708	0.019663747	0.042825827999999996	0.373163873	0.039680071000000004	0.061199997	0.031780615	0.033914825	0.026857872	0.021505281	0.019692106	0.018424014
249	0.213276822	0.030085154	0.023440618	0.032317891	0.051423612	0.020387809	0.112828855	0.027136	0.008613823	0.009439661	0.034775613999999996	0.015917606	0.011277572	0.017499278	0.018730208999999998	0.148583136	0.128923182	0.027533589	0.045422948	0.022386621000000002
250	0.024375529	0.027918704	0.080711306	0.035101408	0.027271608	0.020988591	0.01617356	0.065812171	0.025502092	0.018271799999999998	0.025531852	0.03093159	0.030526387999999998	0.028881191	0.024276247	0.088889461	0.355441223	0.020253055	0.035583025	0.017559198999999998
251	0.058087639	0.029503052999999998	0.038891663	0.033393324	0.030307477000000003	0.341569722	0.034850405	0.0267596	0.017301893	0.032419462	0.020435195	0.029569339	0.02657083	0.021247495	0.024857052999999997	0.083710098	0.055105561	0.051312493	0.031304523	0.012803176999999999
252	0.047522168	0.018832294	0.028038862	0.035196013	0.018263573	0.103638298	0.051751335	0.01807605	0.016795998	0.026271451	0.040688489	0.269391934	0.103214871	0.030053292000000002	0.024349647000000002	0.035052677000000004	0.047610702000000005	0.028525845	0.033974762	0.02275174
253	0.016419373	0.016111564	0.024549852999999996	0.019127013999999998	0.267165105	0.023565823	0.011635146	0.039343626	0.014296163999999998	0.30521886600000003	0.083186158	0.012582528	0.026934405	0.028568082999999998	0.011634326	0.012779098000000001	0.018767415	0.017634135	0.027737769	0.02274355
254	0.037524262999999995	0.018482103	0.018355438	0.016716178	0.028155707999999998	0.031178525	0.015265945	0.364352822	0.027279714	0.056732197000000005	0.04694166	0.032617948	0.011844813999999999	0.011844618000000001	0.021841417000000002	0.025689148999999998	0.065994833	0.104863304	0.024824702999999997	0.039494661
255	0.429816619	0.017548854	0.0293069	0.018519773	0.027615916	0.078218228	0.032699799	0.029152845	0.017628166	0.030380571000000002	0.028993622	0.027383783999999998	0.021905789	0.037231965	0.031260839	0.03703887	0.034949776	0.020889815	0.028618537000000003	0.020839332
256	0.023328099999999997	0.039296522	0.03035668	0.018170368	0.026701785	0.029785189	0.050304212	0.021425802	0.025100563	0.021900512999999996	0.040834767	0.026447577000000003	0.43053244	0.032886198	0.030082355	0.021266236	0.033530495	0.023072818	0.046253442	0.028723936000000002
257	0.026860732999999998	0.029479626000000002	0.018110785	0.022102977000000003	0.011684785	0.02374912	0.037741752	0.029190324	0.028100645	0.032356794	0.044504065999999995	0.033980419	0.032987102000000004	0.026470615	0.42096444200000005	0.043739114	0.024780474	0.025741003	0.040700191000000004	0.046755035
258	0.019587598	0.051382049000000006	0.033294824	0.033836259	0.024467161	0.41391182600000004	0.020058931000000002	0.021064281	0.057507282	0.014495932	0.031467961	0.021300014	0.025135739	0.028692082	0.013867565	0.019832956000000002	0.02658349	0.052220367999999996	0.039510967	0.051782716
259	0.018420011	0.026568347000000003	0.026843067	0.024196038	0.055322382	0.015051143999999999	0.038106147	0.028718267000000002	0.035265266	0.020202733	0.040254213	0.059406126	0.036354332	0.028338022999999997	0.02982224	0.046408468	0.013224421	0.024664906	0.041645766	0.391188104
260	0.007212443000000001	0.034193576	0.024938396	0.013058351999999999	0.256518888	0.017555935	0.027461185	0.010136984	0.014710265	0.02520126	0.017840472	0.010412633000000001	0.01897876	0.013706303000000001	0.016536573	0.021377427	0.018315801	0.011581689	0.026939765	0.413323293
261	0.057891688	0.014026176000000001	0.026440837000000002	0.049869196	0.037180916	0.015689083	0.027607077999999997	0.045554985	0.156806084	0.043043465	0.036303977	0.024245053	0.088978857	0.023027437999999997	0.15149531900000002	0.04527159099999999	0.024023562999999998	0.072383903	0.048430257000000004	0.011730533999999999
262	0.028211611	0.023845505	0.017205395	0.009566912	0.052527012000000005	0.014605232	0.033633646	0.16862351399999997	0.01819713	0.310045792	0.050415693	0.014504633000000001	0.015401591999999999	0.017389738000000002	0.021949938999999998	0.015085864	0.028600961	0.094397485	0.023419972	0.042372374000000004
263	0.044772542	0.016723042	0.019657894	0.022882938999999998	0.026613195	0.271367961	0.03643514	0.03722865	0.043743620999999996	0.042478601	0.036893647	0.058169467999999995	0.018896511	0.051658617999999996	0.07303718	0.043155225	0.063444851	0.048839455	0.014894593000000001	0.029106867
264	0.041966233	0.008320916	0.051319154000000006	0.101192819	0.018782592	0.029468476	0.059785213	0.0149608	0.060095157	0.016568117	0.049993483	0.08610217699999999	0.09565653800000001	0.050146477	0.062825945	0.074244263	0.08555007199999999	0.021615345	0.015775001	0.055631223
265	0.070785683	0.013584578	0.024914223	0.023790352999999997	0.044457055999999995	0.20768898800000002	0.03711003	0.025822179	0.041506512	0.018384215	0.071196075	0.032184337	0.031797987	0.054370302	0.058382578	0.05913484	0.067882791	0.049697907	0.032738553999999996	0.034570812
266	0.04418831	0.009618315	0.076005904	0.023788009	0.028779481000000003	0.036901013999999996	0.070944743	0.025655359	0.093104756	0.021598315	0.029075691	0.21587007600000002	0.01837323	0.077159104	0.03366549	0.060442467	0.059172061	0.023096186	0.024386603	0.028174884
267	0.17253153	0.037341858	0.03911497	0.019156305	0.030396167	0.08271748400000001	0.029125698999999998	0.038460762999999995	0.028063906	0.011371391000000002	0.027777793	0.073734655	0.013305353	0.014799598	0.012582291	0.27265496100000003	0.012119784	0.018376692	0.024027095	0.04234170599999999
268	0.076804153	0.026617993	0.045631455	0.034619908	0.024296638	0.067103982	0.033074332000000005	0.015527908	0.028891435	0.018599045	0.023511884	0.042321337	0.014819641000000001	0.035153063	0.027035497999999998	0.253290468	0.137548914	0.027619267000000003	0.025817322	0.041715757
269	0.048252866	0.037625991	0.018065283999999997	0.013016575	0.034526021000000004	0.009405314	0.018763874	0.297373199	0.01471307	0.049734376	0.052325209000000004	0.011985613	0.012625047	0.023250867	0.010916831	0.027397601	0.022340496	0.172078217	0.075671694	0.049931856
270	0.006295866	0.020171333	0.008588633	0.025486997	0.030949542000000003	0.012674431000000002	0.022600758	0.33301740399999996	0.02304436	0.10325686199999999	0.20826783	0.009373178000000001	0.014845183	0.024628304	0.011565938999999999	0.021636969	0.016042553	0.065655226	0.025300222999999997	0.016598408999999998
271	0.026801596	0.023440022999999997	0.017757414	0.028185087	0.033328454	0.032677661000000004	0.054059109	0.128634311	0.050531793	0.08927241699999999	0.064868051	0.027808236	0.009101423	0.078101924	0.11447141	0.032937258	0.05482627599999999	0.085931572	0.020163227	0.027102757
272	0.04840028	0.015639703	0.022314099	0.020319438999999998	0.039644293	0.016364942	0.028863276	0.024821055	0.016442225	0.015979542	0.02428962	0.012960144	0.022842297	0.019956343	0.021614513	0.326624287	0.24238656600000003	0.016924238	0.041916335	0.021696804
273	0.02091142	0.032766342999999996	0.364010771	0.039807292	0.047865794	0.033426662	0.024564334	0.012452933000000001	0.02239909	0.026774896	0.045940426	0.029434263	0.014857548	0.055281877	0.045551024	0.041473172999999995	0.042698324	0.025445017	0.024897658	0.049441154
274	0.173139165	0.034589923	0.041838051	0.02890786	0.023180937000000002	0.059995970999999995	0.071771124	0.040150886000000004	0.027020462999999998	0.090088507	0.065301782	0.031281269	0.010816947	0.058721175	0.033673641000000004	0.047957621	0.038257104	0.054813392	0.026740549	0.041753635
275	0.058715829000000004	0.015277652	0.027846521000000003	0.043178102	0.043600747	0.020383528	0.049412812	0.064392352	0.095046916	0.051272309	0.032326645	0.04587659400000001	0.18264534600000001	0.029167605	0.0670567	0.037668442	0.04066693	0.060489564	0.013687323999999999	0.021288083
276	0.027799106	0.019249901	0.022482	0.028577482999999997	0.039664827	0.030898332	0.020117122	0.399328608	0.022812792000000002	0.068885739	0.051939649000000004	0.025238902999999997	0.010850151	0.020396241000000002	0.014290803000000001	0.028483536	0.019926927	0.09352826	0.035901703	0.019627915
277	0.060651335	0.050137308	0.010822987	0.024632411	0.02236196	0.076044663	0.029844192999999998	0.09117952	0.082921137	0.029660941	0.048669113	0.021616384	0.00422902	0.07894834099999999	0.07623075	0.057573057000000004	0.060820133	0.13508709800000002	0.022185717	0.016383931
278	0.038284235	0.022507665	0.033405749	0.059729079000000004	0.017159507	0.03926083	0.111410056	0.054285317	0.108176155	0.043349161	0.060717850999999996	0.03995119999999999	0.039268956	0.083757369	0.046399305999999994	0.071066075	0.038174133	0.043774442000000004	0.027698163999999997	0.021624748
279	0.021071199	0.422908798	0.06725497400000001	0.027303282	0.033635521	0.032729627000000004	0.037477091000000004	0.020336433	0.021026121000000002	0.038800346	0.015801731	0.016014572	0.019006527	0.018057409	0.02282856	0.060312189	0.022008429	0.023465259	0.028303205	0.051658725999999995
280	0.04554027099999999	0.012709284	0.027793988	0.043670046	0.053983286	0.021391771	0.097482625	0.046341590999999994	0.051021	0.031647899	0.041166641000000004	0.065453474	0.00254014	0.032111977	0.052897785999999995	0.049150639	0.045444541	0.060771524	0.101269665	0.117611853
281	0.080894418	0.040649276	0.05277596	0.06788456799999999	0.020552156000000002	0.019103227	0.062267231	0.038364088	0.045087162	0.069944515	0.070112823	0.043136152000000004	0.006937134	0.039345788	0.042953265	0.051098439	0.016753836	0.047715509	0.019045614	0.165378837
282	0.067597655	0.010409333	0.059985215999999994	0.079010976	0.037054778999999996	0.031025072	0.074415148	0.03941525	0.023512256000000002	0.042773775	0.08143391700000001	0.062032559	0.08767478599999999	0.06859708099999999	0.022207476	0.060673582000000004	0.057889205	0.038192914	0.034308658	0.021790362
283	0.028882526000000002	0.413553716	0.02295136	0.012674218999999999	0.04713741	0.011640498	0.021088226	0.018955784	0.024672753	0.016787711	0.047121786	0.037991377	0.029703603999999998	0.029806537	0.034919794	0.039985346	0.020380477	0.032738273	0.072473199	0.036535405
284	0.038425809	0.028207085	0.02097775	0.017517363	0.047526494	0.018136253	0.123930847	0.24900582100000002	0.023155532000000003	0.075071713	0.02915519	0.01266268	0.018651992	0.01273271	0.008125635	0.026347126000000002	0.03822775	0.130211474	0.041002554	0.040928224
285	0.047779854000000004	0.045895850999999994	0.024167442999999997	0.043651327999999996	0.024984678	0.013894448	0.033800326	0.044697192999999996	0.033010199	0.01930972	0.039432452	0.05015308	0.017695138	0.045769181	0.032466744	0.136613059	0.24732569899999998	0.034071316000000004	0.038657846	0.026624444
286	0.09694715599999999	0.036134103	0.029094936000000002	0.043459982	0.027670458	0.032408339	0.028275117000000002	0.030836106000000002	0.023722965	0.02901192	0.042876080999999996	0.034149537	0.235068965	0.049279844	0.025175988	0.029637737	0.06616031	0.046859619000000005	0.043272239000000004	0.049958598
287	0.038381542000000005	0.046505545	0.059277040999999996	0.045866227999999995	0.033529668	0.042691506	0.036909788	0.028506512999999997	0.041250924	0.052798574	0.052388605	0.18249818899999998	0.025400028999999998	0.03832028	0.029586247000000003	0.051945474000000005	0.032941806000000004	0.061469829000000004	0.05079767	0.048934542000000004
288	0.046907762	0.053871915	0.057728012999999995	0.037178209	0.033385372999999996	0.332111368	0.052429165	0.014374943000000001	0.035926811	0.020725363	0.026996412999999997	0.062535263	0.021746219	0.047335324000000005	0.02417192	0.018937526	0.019923301	0.036982992	0.021560947	0.035171172
289	0.030507432	0.025551569	0.033160334	0.028472677000000002	0.029708477999999996	0.037447611	0.067743533	0.040881396	0.024745761	0.023406035	0.060448438	0.041331076	0.019195545	0.028588157000000003	0.021604814	0.347902211	0.058382601	0.025273551000000002	0.029954823999999998	0.025693957000000003
290	0.036190982999999996	0.026018636	0.026346863999999998	0.022680006000000003	0.046270229	0.013534562	0.029074454	0.27873682899999996	0.016254223999999998	0.158004022	0.11351404699999999	0.034781897	0.021099372	0.016792597	0.016940643999999998	0.014572596	0.019460956	0.066147	0.016398065	0.027182018
291	0.099679644	0.026256837999999998	0.02985555	0.074900175	0.030684532999999996	0.048141906	0.05825247099999999	0.034969427000000004	0.032326707999999996	0.033441029	0.028454398	0.051376912999999996	0.135919777	0.042139928	0.039360659	0.05833305	0.05102427	0.042966134	0.04543639	0.0364802
292	0.084426026	0.029878995	0.022128143	0.024755337999999998	0.045675787	0.076326198	0.04928149	0.047444707	0.009806255	0.031752855	0.031547847000000004	0.170443299	0.016883624	0.028477302000000003	0.029022232000000002	0.063828339	0.11467881699999999	0.072302063	0.022813053	0.028527629
293	0.046599663	0.020203467	0.10782678	0.080686046	0.041276562999999995	0.044495546	0.07081960799999999	0.044953165999999996	0.020675679	0.027537267999999997	0.043298493	0.059828078	0.004591876	0.059953386	0.028965645	0.09164435300000001	0.07126151900000001	0.051264754	0.023892025	0.060226086
294	0.034218625	0.017486024	0.031698973	0.034896804	0.023842696	0.026405722000000003	0.033968916	0.029794726	0.20516585399999998	0.120329727	0.032017425	0.028741465	0.015814319	0.018045954	0.15595624	0.019971561999999998	0.068583168	0.051160529	0.01603646	0.035864811
295	0.056030712	0.04338462	0.020366407	0.035411885	0.020636988000000002	0.022183316	0.020730441999999998	0.04874172400000001	0.02949364	0.0751483	0.051354958	0.021670055	0.343261219	0.043880977	0.009559726	0.014714545	0.019675325	0.06885915299999999	0.026067909	0.028828099
296	0.044956745	0.043603333	0.025547563	0.022072087999999997	0.363297177	0.030597922000000003	0.024103882000000004	0.022477607	0.030923925	0.059212138	0.025231311	0.026054776	0.015981556	0.02648949	0.027589679	0.039188975	0.02619727	0.020700713	0.051122043	0.074651807
297	0.015401531999999999	0.023575926	0.039562188	0.020643359	0.015472081	0.027248542999999997	0.05957982	0.022444726	0.048661315999999996	0.031940883999999996	0.044294198	0.059054909	0.02083079	0.405667978	0.01865448	0.024496136	0.048888334000000006	0.026060924	0.019319123	0.028202754
298	0.043994559	0.037694948	0.02162215	0.019767469	0.019530827	0.013529845	0.10541524699999999	0.031012897	0.039636249	0.014424466	0.021677465	0.25957448	0.016757561	0.042669952000000004	0.025074072000000003	0.191295164	0.026518204	0.024021427999999997	0.019668849	0.026114169
299	0.019670118	0.029622511	0.015712284	0.019985797	0.010958484	0.018287243999999998	0.013544687	0.195030094	0.022422977	0.11575826800000001	0.075234277	0.024002133999999998	0.015940598	0.018963847	0.023472292999999998	0.016935991	0.058667789000000005	0.254003859	0.038460561000000004	0.013326188999999999
300	0.070633032	0.021935637999999997	0.059309905999999996	0.028221819	0.021693665	0.029803021000000002	0.187524021	0.021934427000000003	0.014121627	0.029751612	0.021906166	0.29060604100000004	0.033895716	0.021325875	0.014976419	0.034080515	0.018563978999999998	0.010712551	0.03613151	0.032872462000000005
301	0.046505974000000005	0.012399773999999999	0.00721618	0.014481763	0.033550683	0.024898959	0.056074405	0.042751069	0.096688051	0.044107799	0.06419332700000001	0.010614947	0.136250877	0.059962163	0.12044144	0.058101090999999994	0.063578858	0.04203889	0.027125319	0.039018432
302	0.076470965	0.021138755	0.051617185	0.02469041	0.041100147999999996	0.015684323	0.062088267	0.133041712	0.023722237	0.024288402	0.053112768	0.038570548999999996	0.043893889000000005	0.096095954	0.02518309	0.010542828	0.070497723	0.083599113	0.05862286	0.046038822
303	0.098263937	0.022884301	0.010169987	0.010105597	0.055111472	0.016969241	0.08158140400000001	0.052304040999999996	0.016273318999999998	0.03369154	0.040680917999999996	0.033119751	0.015660213	0.020032646	0.01395327	0.15553248	0.19952687300000002	0.070041589	0.020514257	0.033583165
304	0.016992248	0.045699393	0.015514498	0.018782855	0.138739996	0.033338937	0.04958541599999999	0.039960366000000004	0.020338299	0.015689081	0.026963317999999997	0.021571415	0.017301366000000002	0.0216593	0.026383568	0.027445196	0.019129785	0.058905382	0.060036635	0.32596294800000003
305	0.020604918	0.024049493999999998	0.025277656000000003	0.034094215	0.032116021	0.45520834299999996	0.062526175	0.010034531999999999	0.014508223999999998	0.02122414	0.03958087	0.026992192	0.024234359	0.021588153	0.025015119	0.026099795	0.019404319	0.045886549000000006	0.042114125999999995	0.029440801000000003
306	0.091300565	0.005539698000000001	0.066492884	0.03200866	0.045674702000000005	0.034132174	0.044413852000000004	0.027993102000000002	0.07647365099999999	0.040626657000000004	0.09843102199999999	0.095629193	0.026991988999999997	0.0322645	0.077605633	0.085240568	0.042115346	0.028551684	0.02560794	0.022906182
307	0.017247008	0.324109117	0.038803326	0.029319682000000003	0.022925839	0.043040905	0.025695185	0.028853016000000002	0.0437953	0.047333959	0.03638677	0.032161507	0.027321935	0.022262389	0.009493131	0.10653861199999999	0.026899338	0.027296721	0.049782865	0.040733393
308	0.035864163	0.034963665	0.030695793	0.016555200000000003	0.03158101	0.070695843	0.037534313	0.024141672000000003	0.013055058000000001	0.032236786	0.032793317	0.02216424	0.461179378	0.03204233	0.017438498	0.023771116000000002	0.027047616	0.019110695	0.024191097999999998	0.012938208
309	0.058059344000000006	0.007179751	0.009832177	0.013233385	0.06098769	0.012573012	0.064662978	0.067172476	0.0471423	0.071507643	0.043557526	0.028673484	0.04064273	0.046791062	0.104008953	0.042718930999999995	0.074760372	0.09035267599999999	0.069048915	0.047094594000000004
310	0.030515083999999998	0.031061934	0.05437136099999999	0.039934205	0.162849549	0.025100115	0.024464994	0.024602992	0.0244077	0.023989504	0.018488486999999998	0.043499257	0.043663948	0.019199877	0.028840529	0.016943826999999998	0.022299392999999997	0.019867728	0.029054437000000002	0.316845079
311	0.032239277999999996	0.018698873	0.020268228	0.018508478000000002	0.038247867000000005	0.016827215	0.023512017000000003	0.24406388199999998	0.019964983999999998	0.03746507	0.024563432000000003	0.011170461999999999	0.018479702	0.016654616	0.020312136	0.022990787999999998	0.028198729	0.333709668	0.023765925	0.03035865
312	0.02209614	0.019667553	0.006902809	0.023662073	0.026209421	0.009089513	0.079777569	0.054220147	0.11673861699999999	0.053627083	0.039322697999999996	0.09895690300000001	0.030075057000000002	0.041560744	0.082839444	0.036752892999999995	0.108501267	0.084025889	0.023312621000000002	0.04266156
313	0.09411662400000001	0.022464161	0.020832035	0.012045205	0.050063337	0.011083963999999998	0.078597755	0.036798449	0.042700659	0.078072106	0.07538810900000001	0.012519508	0.016759111	0.142394893	0.04101334	0.077722191	0.04360143599999999	0.057340773	0.045602228	0.040884115
314	0.06838673599999999	0.023064851	0.059887777	0.041784909	0.015509591999999999	0.062056085	0.033623941	0.01628239	0.065956865	0.019300123	0.048450149000000005	0.093183035	0.081435299	0.073734797	0.07598552900000001	0.08267498200000001	0.04389455	0.031881916	0.026107216000000003	0.036799256
315	0.025452053999999998	0.022142787999999997	0.01746221	0.018927097	0.030796881	0.02189919	0.117144673	0.028199221	0.044135637	0.011208441999999999	0.020343105	0.037235616	0.015391398	0.053221952999999995	0.013739076000000001	0.20675580600000001	0.248263718	0.0184608	0.020026584	0.029193752000000003
316	0.021473506	0.017985999	0.022734122000000002	0.019644948	0.025567747000000002	0.019174576000000002	0.026829863	0.174658753	0.011445617	0.339715804	0.055546179	0.065158683	0.019045575	0.035240439	0.023777013	0.022257925	0.01162793	0.042604565999999996	0.020723618	0.024787137
317	0.034225531000000003	0.026487292000000003	0.014785053000000001	0.015032388999999998	0.01929441	0.022183837	0.018317258	0.026531337999999998	0.21179940000000003	0.127312799	0.096253256	0.029110224	0.032767292	0.064472978	0.10148108900000001	0.036691537999999996	0.030455917000000002	0.035028413	0.016372614	0.041397373
318	0.01575241	0.0225543	0.031441034	0.034302205	0.08167608400000001	0.014858574	0.02969913	0.04828526	0.017668966	0.351627935	0.059867147999999995	0.018499965	0.022807702000000003	0.035241128999999996	0.021822617000000002	0.030711604	0.022537493	0.031652995	0.068217191	0.040776255
319	0.38743214299999995	0.043089848	0.041879658	0.048961195	0.015820976	0.027219202	0.032792262	0.028281148	0.016067462	0.022338905	0.026974546000000002	0.07371927	0.017600206	0.03381412	0.021224906	0.044545722	0.018138755	0.045912404000000004	0.026125941	0.028061332
320	0.045328785999999996	0.040926599999999994	0.011277618	0.014234793999999999	0.039559047	0.018853483	0.017120296	0.059558267000000005	0.017762509	0.127489645	0.10799745300000001	0.026957197000000002	0.011536066000000001	0.052410161	0.020558269	0.028836817999999997	0.203485177	0.10602359800000001	0.022173266	0.02791095
321	0.027904224	0.014530431000000002	0.035185182	0.04354439400000001	0.027645872000000002	0.436449122	0.024089434	0.028199184	0.034034874	0.009291705	0.022527462	0.032725247	0.042876915999999994	0.033692544	0.037520944	0.026059911	0.023940047000000002	0.022498016000000003	0.05227978	0.025004712000000002
322	0.027743632	0.027809346000000002	0.026183826	0.017390567	0.027598837	0.012871551	0.012088066000000001	0.02546357	0.024423657999999997	0.038523233	0.493838769	0.017206266	0.013428136	0.042385085	0.007341347	0.02427722	0.063704893	0.055016269000000007	0.027063364	0.015642365
323	0.034442255	0.009680454	0.039277573999999996	0.019836922	0.035404787	0.029962215	0.029254662	0.041182186	0.11753871800000001	0.059931595	0.027054277999999998	0.060012352000000005	0.02525914	0.019154647	0.316144356	0.020447637	0.027725639	0.031997512	0.018249906	0.037443168
324	0.029023842999999997	0.025027822	0.047781377	0.017444145	0.02404229	0.022929041	0.029147118	0.058360822	0.037249199999999996	0.021415194	0.034379539	0.470923154	0.024858334	0.027504999	0.018008797	0.035067242	0.009331438000000001	0.015842738999999998	0.035685655	0.015977252
325	0.024845567000000002	0.039855896	0.01331878	0.019650437	0.053944238	0.007065595	0.063429148	0.075471887	0.085897911	0.079245027	0.072659533	0.058025499	0.009973604	0.032170338	0.06498452	0.059650620999999994	0.065570218	0.098252481	0.038961415	0.037027287
326	0.048112178	0.030211772999999997	0.0072327269999999996	0.00872098	0.022764374	0.04559488	0.096880842	0.026668707000000003	0.136424692	0.035871903999999996	0.055609492999999996	0.050613547	0.121131542	0.068724043	0.138085005	0.031766447999999996	0.005570013	0.032616161	0.01156566	0.02583503
327	0.062747793	0.019035738	0.091387095	0.17902614100000003	0.023622301000000002	0.061443847999999995	0.022366106	0.02268018	0.032082112	0.013966376	0.045988612000000005	0.027645535	0.059174389	0.056554388	0.026047926000000002	0.105514082	0.050324812999999996	0.030125692000000003	0.027878489	0.042388384
328	0.049660725999999995	0.022739641	0.0044900159999999995	0.023755678	0.052718981	0.0129799	0.060007289000000005	0.066261223	0.105686591	0.082926517	0.056051650999999994	0.023238867000000003	0.038126879	0.069011356	0.097690272	0.044624668	0.068121801	0.059283050999999996	0.010793576000000001	0.051831315999999995
329	0.078110489	0.012450557	0.038091902999999996	0.085420555	0.037167057999999996	0.0368845	0.036677077	0.022995527999999998	0.063201414	0.036986196	0.040328775	0.071522205	0.022417477999999998	0.128947351	0.065443729	0.07454291	0.052145675999999995	0.042832864000000005	0.034722049	0.019111686
330	0.072943874	0.045430655	0.043685293	0.035477227	0.081564126	0.042822081	0.034478592	0.020093661000000002	0.030127202999999998	0.028659234	0.044532164000000006	0.037584717999999996	0.05757653099999999	0.084978346	0.018826683	0.054397100999999996	0.10351577599999999	0.070147202	0.028644951000000002	0.06451458
331	0.015102527	0.031125547000000003	0.01662043	0.031952891000000004	0.01565354	0.023495872999999997	0.027120761	0.058206667000000004	0.18187084899999997	0.017001458	0.029805812	0.019190921	0.023421396	0.022295786	0.39102301100000003	0.011624736	0.02165184	0.019205062	0.027900504	0.015730388999999997
332	0.123772668	0.047393450999999996	0.026603732999999997	0.018167514	0.043353006	0.30479173	0.027497277	0.026598706	0.024172038	0.028883526	0.035269208999999996	0.023785924	0.027672303999999998	0.017275112	0.033775074	0.035350893	0.033097956	0.02024488	0.070032745	0.032262254
333	0.06563427	0.03865005	0.015700791000000002	0.016822287	0.099065301	0.026347546	0.027812762999999997	0.153526247	0.023920442000000004	0.065512192	0.112635665	0.017105271000000002	0.023962879	0.00942006	0.027027753999999998	0.011829801000000001	0.021798325	0.20034853100000002	0.020246546	0.022633277
334	0.023197262000000003	0.034042321	0.015099356999999999	0.023311784	0.224180429	0.024764027999999997	0.028842052000000003	0.183601045	0.021020606	0.12296128	0.052818844000000004	0.031195649	0.014477783999999999	0.014937538	0.01155609	0.029238242999999997	0.022302836	0.060766333	0.026291948	0.035394571
335	0.08322895400000001	0.049842745	0.021728714	0.019129369	0.010937746000000002	0.142859535	0.017118379	0.01263853	0.072247083	0.051864800999999995	0.10162827199999999	0.03304222	0.012053092	0.052930085	0.068729338	0.113489632	0.066043333	0.019698977	0.039238329	0.011550865
336	0.22456939899999998	0.054598057	0.023741421000000002	0.025345232000000002	0.023149456000000002	0.054476578	0.023402803	0.02167884	0.027924103	0.091435709	0.10055565400000001	0.019758077	0.019417687	0.037156155	0.019199957	0.13200178199999998	0.024281663999999998	0.020690566	0.020664477	0.035952384
337	0.045573442	0.031220532000000002	0.012308541999999999	0.015697083	0.052746105999999994	0.023587898	0.01730891	0.188559898	0.012391998999999999	0.114196965	0.201116606	0.03807599	0.013494223	0.017217853999999998	0.012266975	0.025947414	0.029047017999999997	0.0890735	0.038188792	0.021980251
338	0.341664471	0.02038032	0.024835907999999997	0.026851898	0.021174703	0.073678253	0.046014923	0.014760588	0.022860122000000004	0.009966683	0.045874253	0.031978797999999996	0.015867322	0.026023763999999998	0.021248131	0.099179003	0.024181873	0.056668103	0.037947105	0.038843777999999995
339	0.019332037	0.049955768	0.042749819	0.016041323	0.046265005	0.36866353700000004	0.025999427000000002	0.016461073	0.016978878	0.062477132000000005	0.044266912	0.019450031	0.032147788999999996	0.054615825	0.022337133999999998	0.041322286	0.010619698	0.041253529	0.033356189	0.035706608
340	0.032573651	0.028968521	0.021165154	0.049789541	0.33808691799999996	0.018930039	0.018430077	0.035407595	0.044416024000000005	0.021880346000000002	0.050781524	0.043977712	0.027565366	0.014862704	0.007567162	0.02738236	0.014884389	0.037764948	0.11220272099999999	0.053363247
341	0.033161512000000004	0.055037178	0.014662857	0.018007993	0.04174601	0.008644733	0.012493903	0.287456947	0.013033188000000001	0.157796829	0.074794231	0.027529602	0.019897427	0.04452906400000001	0.013892426000000001	0.022087877000000002	0.022365094	0.11052744	0.010413909	0.011921781000000001
342	0.032034575	0.021174101	0.039693763	0.350469395	0.038687757999999996	0.026347427000000003	0.044416285	0.056740782000000003	0.04171627	0.0227197	0.043271457	0.028952795	0.039159013	0.041937214	0.035267385	0.019477687	0.02630369	0.03179087	0.020851916	0.038987916
343	0.011964038	0.006300327	0.019034692	0.01573845	0.067714453	0.0044599240000000005	0.14036981199999998	0.014882985	0.020227794	0.031464034	0.018981352	0.281631907	0.026172438	0.072644499	0.0028182740000000004	0.069323775	0.063897678	0.003780973	0.010282743	0.118309854
344	0.026299065	0.043982798	0.044775727	0.049941157	0.027579648999999998	0.350103765	0.046911004000000006	0.038917061	0.023555242	0.024980977	0.023362966000000002	0.022927857000000003	0.031578848	0.055158542000000005	0.021686773	0.041193433	0.054565325	0.024952169	0.011511249	0.036016392
345	0.021692215	0.049847185	0.04094403	0.03350349	0.028800682999999997	0.024056233	0.022350138	0.030925263999999997	0.031944432	0.028479003	0.040256066	0.0312879	0.026185706	0.049803389	0.024534409	0.024252752000000002	0.029883679	0.021375172	0.388033699	0.051844554
346	0.034021234	0.052539964	0.134961659	0.114492631	0.050646162	0.018455574	0.016396085	0.036107472	0.016023487	0.054697347	0.07863807	0.05164345	0.025656317999999997	0.036332721	0.01205855	0.054780657999999996	0.053744692999999996	0.05204423	0.019624401	0.087135296
347	0.069945792	0.10574172	0.032720714	0.02637384	0.018689089	0.24867347199999998	0.026557322	0.020542345	0.023173719	0.028844991	0.060060352000000004	0.026745277	0.031090293999999997	0.036220428	0.024866731	0.050880855999999995	0.038615777000000004	0.078877775	0.018828456	0.032551048
348	0.015207123999999999	0.02621836	0.027870718	0.007801476	0.118762551	0.0022249229999999997	0.022585139	0.039258017	0.039320676	0.221615982	0.28373053600000003	0.01914642	0.020014812	0.023336602999999997	0.017029537	0.043860777000000004	0.021528078	0.017480675	0.006509211	0.026498386000000002
349	0.05779677	0.076438109	0.015140503999999999	0.035481887000000004	0.099403042	0.000599711	0.041122172	0.05676427	0.057108282	0.06656725200000001	0.077694972	0.033794972	0.005382822	0.06229609	0.038165282	0.047159453	0.076504606	0.057799182000000004	0.0122936	0.082487024
350	0.025876211	0.046693415999999995	0.309095957	0.09084988699999999	0.023275502000000003	0.009816943	0.058523655	0.031359867	0.023378457000000002	0.014768405	0.022325879	0.072549195	0.035019505	0.026969066	0.016054486	0.044841867	0.071250069	0.035655711	0.013354126000000001	0.028341797000000002
351	0.048706317	0.052012391	0.065274344	0.015557596000000002	0.01873101	0.40571842700000005	0.021434453	0.013232398000000001	0.012877643000000001	0.06656187	0.041939082999999995	0.016963022	0.03110459	0.015501555	0.023339522999999997	0.030759127999999997	0.024071174	0.041375232000000005	0.028444518	0.026395725
352	0.014586823	0.05280018	0.054694618	0.028825463	0.024784172	0.01114529	0.024813769	0.025980651	0.021670599999999998	0.026475352999999997	0.04803381	0.054677982	0.032504255	0.032489248	0.014525646000000001	0.04298391	0.024270667000000003	0.008924610999999999	0.430975079	0.024837874
353	0.011895768999999999	0.035142552	0.02381349	0.008189406	0.128443056	0.003773279	0.042179308	0.03381762	0.021270062000000003	0.045907940999999994	0.018094182	0.019196761	0.01477978	0.031685057	0.018001348	0.019761244	0.053873402	0.012955748999999999	0.013154508999999998	0.444065485
354	0.071321097	0.046417284	0.025883635	0.040201671	0.076772333	0.369187019	0.016336227	0.017180772	0.047115919000000006	0.028575529	0.011973118	0.031607635	0.014545393	0.043559238	0.02760188	0.037248342999999996	0.00807412	0.013261442	0.026610834	0.046526511
355	0.015663543000000002	0.015970166	0.011308567	0.01469591	0.26867695399999997	0.008052657	0.02262828	0.019293065	0.008837699000000001	0.022608133	0.019117552	0.014788353	0.01478769	0.014864965	0.013628339	0.08234876299999999	0.021861277000000002	0.026801116	0.185909579	0.19815739300000001
356	0.034969432	0.035927846	0.014428294	0.025391643	0.019646555	0.008244084	0.011232636	0.052171598	0.07910686900000001	0.038644506	0.10222846699999999	0.026124518	0.01315555	0.127759691	0.206631328	0.035541368	0.024720716	0.034951807	0.039693081	0.069430011
357	0.012297984	0.025787284	0.027916082999999998	0.018522699	0.097810509	0.011925206	0.33858076	0.06830892599999999	0.014614117	0.022636337000000003	0.037135641000000004	0.041326855	0.01695177	0.040460523	0.016765939	0.037630025	0.0167148	0.033656154	0.020974472999999997	0.099983915
358	0.048193417999999995	0.040760631	0.032080402	0.113500634	0.05404154	0.007947954	0.048380993	0.060903554000000006	0.037646278	0.077843297	0.06425506	0.0036621220000000003	0.00226046	0.068989105	0.021695056	0.04392932099999999	0.058798712	0.054217932999999996	0.088903975	0.071989555
359	0.02163088	0.072486364	0.028768903999999998	0.018051608	0.039700933	0.035743271	0.038042162000000004	0.019751783000000002	0.05488367	0.024839186	0.027116227000000003	0.39098774799999997	0.023520488	0.041151225	0.014589464	0.032917247000000004	0.033922263	0.017351652	0.020981142	0.043563782999999995
360	0.06716468	0.048577893	0.04519430000000001	0.055645747	0.052394328	0.069754987	0.050564609	0.039469173999999996	0.009607594	0.06753305	0.063287795	0.061301155	0.02397613	0.047511412	0.01046468	0.066701013	0.041581849	0.060085930999999995	0.024329745	0.09485392599999999
361	0.022095315	0.020453193	0.169722526	0.225641365	0.05528206099999999	0.015063398	0.029541791	0.01727699	0.016284659	0.028373821	0.068705007	0.03647707	0.00905698	0.139364435	0.027132182999999997	0.008382678000000001	0.007727093000000001	0.026199141000000002	0.042494337	0.034725959
362	0.019692274	0.022842801	0.035527766	0.032028953	0.04433516	0.433444714	0.021447547999999997	0.017616606	0.019114137	0.028730135	0.022931657	0.034985338	0.019086708	0.0300515	0.09561887	0.021663507000000002	0.032165531000000004	0.023552322	0.027862738999999997	0.017301734
363	0.056980532	0.006606705	0.023059246000000002	0.030300449	0.065070213	0.030824493999999997	0.057476226	0.07125471900000001	0.049416835	0.054641887	0.047697437999999995	0.037013926	0.013271816	0.061463669000000005	0.064411688	0.095010662	0.057925363	0.062919845	0.059150793	0.055503495
364	0.0274085	0.024448062000000003	0.015196846000000002	0.024643242000000003	0.039981115	0.41579888200000004	0.028883181	0.020970672	0.017002076	0.036141571000000004	0.035354342999999996	0.019737118999999997	0.029634714	0.044190735	0.031531649	0.030632509	0.018995013	0.04886888	0.049155536	0.041425356
365	0.032222962	0.019208162	0.03054322	0.12442124	0.06823496700000001	0.018332932	0.041273255	0.044323733	0.022272107000000003	0.025012463999999998	0.12825761	0.010817305	0.00576514	0.15614202	0.009840863	0.043029568	0.10681800000000001	0.015189715	0.026127131	0.07216760700000001
366	0.25051905399999996	0.05400521900000001	0.04771981	0.035510477	0.037210725	0.019126154	0.024871697	0.019362339	0.016562458000000002	0.032569763	0.021246122000000003	0.016170065	0.015363526	0.017472516	0.027980722000000003	0.10995167199999999	0.058819100000000006	0.154439036	0.024197202	0.016902346000000002
367	0.294027033	0.049461492999999995	0.014183989	0.034707925	0.024749881	0.036479863	0.033231156	0.022955692000000003	0.025425048	0.02255764	0.023615233	0.027008735	0.071900465	0.117659634	0.010864313	0.09980432300000001	0.026479849	0.0214204	0.011070763999999999	0.032396565
368	0.06130287400000001	0.057081480999999996	0.338231952	0.088829906	0.010747534	0.016087782	0.039908612	0.030748543	0.022860445	0.017616978999999998	0.015079812	0.052542423	0.010403626	0.039255458	0.02101804	0.069279498	0.015512278999999999	0.056245452	0.017348805	0.019898498
369	0.062318289000000006	0.012333392	0.008481648	0.045595609	0.046711592999999996	0.008418383	0.055384402	0.062042694	0.06497464900000001	0.081197015	0.08870472300000001	0.008561871	0.009692133	0.10363774699999999	0.075913828	0.025293156	0.022436683	0.072207884	0.093191089	0.052903211
370	0.052076440999999994	0.019570508	0.054231685999999994	0.056181252	0.03643576	0.059350037	0.039722548999999996	0.041158282000000004	0.06094195	0.042415565999999995	0.071847645	0.012324032	0.06741921299999999	0.061121522000000005	0.060108107	0.06003924	0.065677287	0.071791387	0.035434859	0.032152676
371	0.11664533	0.040275805	0.030838661	0.035099036	0.01704212	0.018762245	0.091637598	0.037561726000000004	0.01709448	0.029708526000000002	0.014468313	0.042219854	0.010219534	0.015315863	0.027071498	0.2099058	0.146940034	0.050452601	0.020745104	0.027995872
372	0.021314727999999998	0.02347296	0.020528291	0.035120568	0.015611409	0.031322878	0.017583498	0.037523541	0.015683365	0.064194919	0.04902193	0.025155292000000003	0.019715339	0.030971222000000003	0.021364777	0.112659568	0.311535729	0.08201663599999999	0.040012568	0.025190782999999998
373	0.096505726	0.011049288	0.054210869	0.041920226	0.014955746	0.03160635	0.01525834	0.026182247999999998	0.052869364	0.022138799	0.05398908400000001	0.096889016	0.005079824	0.159819814	0.067574539	0.1056057	0.061310843	0.054862382	0.01466478	0.013507061
374	0.062723242	0.033829037	0.037310773	0.069825092	0.045451184000000006	0.02220657	0.054198872	0.023331837	0.039601419	0.036940989	0.053548334	0.11005638599999999	0.006655808	0.077191675	0.05683518	0.089588333	0.05487904	0.030786123	0.043902018	0.051138089000000005
375	0.190221208	0.10074908099999999	0.033178463	0.015753152	0.014109921000000001	0.018322548	0.026704256000000003	0.07331562400000001	0.019959998	0.024797796	0.02196377	0.019944837	0.024987367000000003	0.034084699999999996	0.013868759	0.140699777	0.092493633	0.10157278800000001	0.018399809	0.014872514
376	0.044409194000000006	0.01217045	0.00851707	0.037878276	0.029889996000000002	0.007707281	0.058910182	0.081349737	0.027928317999999997	0.07028859	0.10396018800000001	0.014097003	0.005125221	0.09120401	0.134762092	0.038518903	0.050786025	0.094189	0.052050744	0.03625772
377	0.044718513	0.019399486	0.107545736	0.071536778	0.021662123	0.062121111	0.069439607	0.013610947	0.038612548	0.013983145	0.040503898999999996	0.090710325	0.011606552	0.11086305	0.030089714	0.091980509	0.09294148099999999	0.021063038	0.017126646000000002	0.030484793
378	0.067778506	0.034969529	0.008667513	0.042483649000000005	0.027578812	0.067405328	0.07207581	0.065715433	0.05956281	0.055973899	0.055299323	0.033786566000000004	0.009364178	0.098139701	0.023520366	0.05487380000000001	0.051218795	0.092270029	0.028332505	0.05098344900000001
379	0.011958515	0.049261317	0.01522115	0.032410479	0.018450291	0.030376755	0.01040481	0.255768492	0.01560861	0.09679761	0.086909943	0.026805151	0.059681065	0.014940993999999999	0.008908073	0.021415029	0.019465819	0.19686680899999998	0.015908626999999998	0.012840461000000001
380	0.077778927	0.019855356	0.116757634	0.051166570999999994	0.016155651	0.084852704	0.07008094200000001	0.019739358999999998	0.035121504	0.010435947	0.018253309	0.108512284	0.020883195	0.059446763	0.049461892	0.1052015	0.03784581	0.015640419	0.044408363	0.038401869
381	0.032702552999999995	0.023711271000000003	0.075129511	0.05175575599999999	0.021971097000000002	0.094746353	0.048664117	0.028237941000000003	0.059810453	0.026081677999999997	0.072453427	0.043992597	0.057815477000000004	0.040709723999999996	0.043210112	0.038381591	0.075503044	0.085875917	0.042329372999999997	0.036918007
382	0.08818472	0.044369951	0.073282275	0.024665859	0.013252348	0.088283104	0.028018155	0.02227783	0.173889071	0.02322837	0.031673474	0.125268929	0.010033085	0.077019808	0.03064197	0.034525427000000004	0.023878287999999998	0.037599348	0.029236312	0.020671677
383	0.026480065	0.026813896	0.019508956	0.016647688	0.095291164	0.016568333	0.042880296	0.065735948	0.026828182000000002	0.13240306599999999	0.090669191	0.025585452	0.010029944	0.028774822000000002	0.037518476	0.018085059	0.022641888	0.15299205400000002	0.050858525999999994	0.09368699400000001
384	0.055460873	0.029037879	0.082053747	0.052134794000000005	0.030569429	0.11097375	0.0366969	0.02423604	0.041774768	0.02661399	0.028240526000000002	0.118363946	0.016544384	0.029627821000000002	0.074021004	0.093344784	0.058840407000000004	0.029232595	0.026967181	0.035265182
385	0.065305149	0.015211408999999999	0.024634867999999997	0.02123752	0.006326416	0.054220988	0.069915228	0.035444882999999996	0.074036436	0.032161232000000005	0.06574202900000001	0.075223819	0.018677088999999997	0.041882113	0.12382713	0.123719516	0.07710879400000001	0.030845476	0.022500299999999997	0.021979604
386	0.023391277999999998	0.016788046	0.020898682	0.010285627	0.129238523	0.009550051	0.043649363	0.098275925	0.027990293	0.181279959	0.069088472	0.008529776999999999	0.009136313	0.010895398	0.015472198999999999	0.009413516	0.021805984	0.16483849	0.077913763	0.051558342
387	0.053221904	0.023710657000000003	0.013753588	0.046037728	0.052804782	0.017192374	0.01590385	0.148313303	0.02818091	0.073225519	0.073878658	0.021137094	0.009827578	0.029212637000000003	0.021076772	0.032329222000000005	0.09470945300000001	0.18685433699999998	0.012159564	0.046470070999999995
388	0.031656907000000005	0.069972239	0.05695461	0.034354654	0.04738994	0.07412879	0.072403673	0.032843891	0.039144207	0.041601492999999996	0.028554264	0.077277094	0.067707977	0.038553028999999996	0.02704209	0.050191535999999995	0.04337777	0.063863941	0.06227146	0.040710435
389	0.061047908	0.011376346	0.059849568	0.039518978999999996	0.008721935	0.035176368	0.052827115	0.008468854	0.127312325	0.016939353	0.03679158	0.07521889999999999	0.018694761	0.068004227	0.10786245	0.045140216	0.132362551	0.050597922000000004	0.019801423000000002	0.024287218
390	0.097453714	0.037714956	0.032007681	0.056852292	0.013439056000000001	0.092853608	0.030315428999999998	0.021380813	0.060066639000000005	0.018764565	0.043513197999999996	0.033285025	0.055149834	0.045249027000000004	0.033102308999999996	0.091552601	0.114085929	0.045731742	0.020456400000000003	0.057025180999999994
391	0.034406187000000005	0.011708642	0.10513649800000001	0.052673091	0.008537998	0.080900977	0.058275741	0.01850437	0.037412722	0.039572282	0.028665804	0.161131179	0.010584768	0.08913841800000001	0.041274563	0.103631969	0.080748419	0.012960801000000001	0.013037581000000001	0.011697991000000001
392	0.062988497	0.024941587999999997	0.088175725	0.077665869	0.04971717900000001	0.02329032	0.037176566	0.053061286	0.028485982000000003	0.044043619000000006	0.037674143	0.032987183999999996	0.055220779000000005	0.097420369	0.032938079	0.085563333	0.065045691	0.043392035999999995	0.022561908	0.037649847
393	0.042377121	0.034820787	0.022380959	0.067820516	0.019276206	0.04601575	0.08852365	0.027886897999999997	0.11858529400000001	0.035877955	0.06224476599999999	0.171652688	0.008641614	0.078020082	0.056847313	0.013977322	0.024258072000000002	0.042843905	0.009451791	0.02849731
394	0.048267042	0.017663113	0.03598662	0.01375128	0.169183485	0.020643965	0.04222571	0.06273004900000001	0.034884756	0.028229577000000002	0.05577723	0.037255893	0.034696646	0.030427414	0.016137152	0.075212902	0.023122275	0.020865109	0.065338603	0.16760117800000002
395	0.041271717	0.038718548	0.023840632	0.016816809	0.038175108	0.04334713	0.237583502	0.036843186	0.058589772000000005	0.032304093	0.031312362999999996	0.049564204	0.022961855	0.06145831400000001	0.047780807	0.043798388	0.026792982000000003	0.05916352	0.039572661	0.050104407999999996
396	0.09248047400000001	0.01508766	0.026616556	0.106677488	0.019232756	0.067749685	0.06137226	0.013962081999999999	0.05263651	0.012935604	0.042180877	0.05530189	0.013648023	0.143476866	0.015823523	0.112509681	0.07258497	0.029592876	0.02606693	0.02006329
397	0.031280151	0.040549207000000004	0.02642406	0.026118824	0.033679519	0.031972222	0.031899805	0.289570324	0.01852081	0.059037474000000006	0.078671737	0.042983537	0.032691051	0.028750595	0.039362841	0.02579315	0.027845647999999997	0.058561662	0.044877169	0.031410213
398	0.030334492	0.021866549	0.045912594	0.313571172	0.027571112999999998	0.068198734	0.050061267	0.031777571	0.027975537999999998	0.012970742	0.027330947999999997	0.047719723	0.039134305	0.07497757	0.010952373	0.026683066000000002	0.024639148	0.040266065	0.049980585	0.028076447
399	0.03888662	0.019195691	0.082916855	0.020798024	0.015234523	0.036142754	0.051050570999999996	0.045748712000000004	0.24007272699999999	0.043756987000000004	0.03202611	0.026394822999999998	0.042160142000000005	0.053112716	0.04100339	0.08048178	0.026943216000000002	0.028013986	0.055579535	0.020480836000000002
400	0.06128945	0.022871232000000002	0.094473146	0.16897779699999999	0.024084248	0.041872579	0.034825018	0.026809233999999998	0.059934285999999996	0.039150224	0.037153832000000005	0.028536017	0.010780359	0.058728022000000005	0.016898721999999998	0.064040208	0.056881545	0.050093886	0.048219295999999995	0.054380899
401	0.04772087	0.017218383	0.061444639	0.123724346	0.158983306	0.024397734	0.06548506700000001	0.017666408	0.027758973	0.023209828999999998	0.037997271	0.032665234	0.035467579	0.04045336	0.016896151	0.053135957000000004	0.039119005	0.027655278	0.07648519599999999	0.072515416
402	0.054654158	0.054531798	0.083588688	0.059883962	0.023958133	0.073527413	0.055246083	0.055840827999999995	0.021994383	0.055038171	0.038749313	0.026490731	0.040711355	0.030538295	0.031904757	0.063005458	0.07634682599999999	0.062522523	0.021437122000000003	0.070030005
403	0.017832431	0.022194972	0.036155663	0.078211364	0.069488934	0.044149925	0.023991367000000003	0.10127271199999999	0.043127063	0.046002175	0.050128940999999996	0.070855284	0.01931149	0.074731963	0.026755532999999998	0.063717524	0.056443085999999996	0.04960206599999999	0.047715222	0.058312288
404	0.050671016	0.017202029	0.025951965	0.034575782	0.070102757	0.017291548	0.064714757	0.061390247	0.051835509	0.047229379	0.063956784	0.048623683	0.032570446	0.056534785	0.075770369	0.049734467000000004	0.065151263	0.09395675099999999	0.04411336	0.028623102999999997
405	0.13177356699999998	0.016509273	0.023487997000000004	0.159791114	0.028672016	0.035458942	0.041841392000000005	0.04028079	0.04913254	0.019011523	0.063731593	0.051779989000000005	0.024568032000000004	0.07811763299999999	0.025940725	0.05088467	0.050350642	0.035795764	0.023820868999999998	0.04905092900000001
406	0.020606547	0.013848592	0.036160635	0.044939994000000004	0.038500281000000004	0.171117701	0.040636967	0.046765695	0.022457232999999997	0.03219258	0.032217438	0.06587583	0.073547142	0.028319916	0.03438863	0.045008695	0.034713545	0.127656906	0.060358000999999994	0.03068767
407	0.029034368999999997	0.161810231	0.023788282	0.031195919	0.022862175	0.047047180999999993	0.037446993	0.053486940999999996	0.038188621	0.026337898	0.038653491	0.027321724	0.034780485	0.041742885	0.18284227100000003	0.02652169	0.064308324	0.041548686	0.040615201000000004	0.030466632999999996
408	0.033571483	0.029302653999999997	0.025337919	0.044353563	0.032735473	0.009503149	0.016678418	0.128831774	0.009545531	0.070680663	0.08897477	0.026244486	0.035415942	0.10677514099999999	0.015665685	0.027194884	0.078722477	0.08913394	0.053379453	0.077952597
409	0.070547028	0.041277304	0.024290296	0.055498234	0.036981645	0.053318958	0.031398535	0.031803683	0.046506682	0.030358106	0.08566227400000001	0.027948308999999998	0.017764379	0.19136967800000002	0.012371098	0.050159253	0.054854735999999994	0.054279439000000006	0.049766242999999995	0.033844119
410	0.027989926000000002	0.020285325	0.204271714	0.065214485	0.055368815	0.036031238	0.025426649	0.073738585	0.027329767	0.04630896599999999	0.028925104	0.0430436	0.020939809	0.064380984	0.025756382999999997	0.038620734	0.076363325	0.032884347	0.038981863	0.048138382
411	0.024915305	0.018817652	0.014092552	0.02670923	0.016722888	0.011461128000000001	0.017660048	0.198389039	0.011234589	0.175205563	0.064562388	0.15434281	0.008089286	0.024422739	0.014105423	0.017356973	0.01379382	0.14803373	0.029561006	0.010523828999999998
412	0.038819212	0.021631797999999997	0.031578383	0.24729679	0.035876357000000005	0.03109417	0.032790836000000004	0.104646238	0.027663072	0.011323241000000001	0.142645452	0.039846209	0.026956187000000003	0.014073761	0.019056319	0.033276639	0.04438643	0.050013942	0.024175256000000003	0.022849709
413	0.034357881	0.063133968	0.034697476	0.07063662799999999	0.034174065	0.029747059	0.028288911	0.024685149	0.102282956	0.060388918	0.027946377	0.082884791	0.015948179	0.077300511	0.082013881	0.05089749599999999	0.068790641	0.043391422	0.027351692	0.041082001
414	0.041922087000000004	0.0367001	0.049193457	0.043358173	0.02924034	0.022003103	0.035663484	0.031630737	0.02403388	0.039706868	0.110759021	0.055122247	0.014848956000000002	0.020352778999999998	0.080393483	0.024631806000000003	0.037551376000000004	0.023593874	0.030090397	0.249203833
415	0.01666292	0.042376095	0.016917242	0.01997612	0.041983343	0.022889324	0.027998482999999998	0.1396353	0.025286432	0.03041683	0.093313449	0.145745074	0.01618214	0.035214688	0.018229827	0.017721861999999998	0.120128739	0.126202103	0.021419295	0.021700735
416	0.022693036	0.031430025	0.047022907	0.288519433	0.022696492999999998	0.070754265	0.021582532999999997	0.042802880999999994	0.022829357999999998	0.042428920999999994	0.059164715	0.039062552	0.019097076	0.05392635900000001	0.017309825	0.045725903	0.043212352	0.029143328	0.027372455	0.053225585
417	0.04094347	0.018558018	0.24157942100000002	0.074531419	0.016384871999999998	0.096505669	0.025761665	0.031886969	0.031585222	0.016031118	0.029873319	0.057260474000000006	0.016835078	0.037257645	0.024332034	0.052266745999999996	0.09774584900000001	0.023902315	0.020746103000000002	0.046012593
418	0.080127981	0.070300656	0.040294644	0.09554849800000001	0.028091544	0.02263693	0.030305457	0.029029062999999997	0.013057349	0.0374505	0.055555743	0.032936224	0.036740841	0.034287221	0.010944385	0.120027909	0.152415668	0.061314886	0.012826124	0.036108376
419	0.052923637	0.023695542000000003	0.031233132	0.046356891	0.047423152	0.042992815	0.036757016	0.030054934	0.18311224	0.025219201	0.046184194000000005	0.048094283	0.009079176	0.044651187	0.041972534000000006	0.05109898	0.08499564800000001	0.060339232	0.025580423999999997	0.068235781
420	0.059692347	0.025775276	0.067217417	0.039863188	0.016594918	0.022332717999999998	0.02482291	0.191024098	0.031123627999999997	0.060418569000000005	0.053404644	0.049950282	0.009450186	0.061323453	0.014591495	0.036526507	0.083028122	0.083261091	0.042488375999999994	0.027110775
421	0.07167670200000001	0.048898774000000006	0.292391244	0.120401954	0.023950365	0.044672172999999996	0.022251251	0.030591807999999998	0.020989941	0.016929398999999998	0.032440116	0.058876411	0.012766105	0.0228872	0.024166235	0.051786307000000004	0.047596977	0.023542516	0.015029961000000001	0.018154559
422	0.03397577	0.031776671	0.022460154	0.02043319	0.053541738	0.016099831000000002	0.019759381	0.145986314	0.013687729	0.225200937	0.10041931300000001	0.020748776	0.022801323	0.07556329099999999	0.021994525	0.024327414	0.02793996	0.077964746	0.029403376000000002	0.015915561
423	0.025603131	0.041933847999999996	0.027814783	0.031102779	0.039093712999999995	0.050167273	0.048156662	0.035435872	0.029722462999999998	0.049559352	0.04277293	0.041593994	0.019177889	0.038335829	0.035951928	0.029727992	0.035364291	0.024197806000000002	0.326133884	0.028153581
424	0.011844833999999999	0.056065132000000004	0.043921771	0.042374327999999996	0.019243429	0.022189762000000002	0.047302292999999995	0.025495392999999998	0.053408462000000004	0.028757219	0.064692103	0.043305259000000006	0.027009791000000002	0.033732056	0.024467151	0.306649237	0.06430773599999999	0.015093636	0.04283547099999999	0.027304939
425	0.09319091300000001	0.02860276	0.023017539	0.029073841	0.114796389	0.018010339	0.045102352000000005	0.019674324	0.09230873099999999	0.051455287	0.029692704	0.048422953	0.016068121	0.042703778	0.028472347999999998	0.018090791999999998	0.020183141	0.01942387	0.035079035	0.226630781
426	0.022278572000000003	0.065998061	0.028019704	0.056681975999999995	0.065429403	0.026964849	0.0318866	0.043235103	0.032555382	0.07216998599999999	0.039266857	0.258471737	0.017350728	0.060444702999999995	0.018219398	0.050468537	0.023475156	0.035862569	0.016901685	0.034318992
427	0.318405801	0.057202357999999995	0.015684066	0.034314336	0.019008638	0.019116368	0.056122433	0.030372196	0.062387785999999994	0.039674315	0.038972594	0.017622459	0.01992006	0.025104827000000003	0.030403441	0.047436947	0.022928092	0.070888005	0.033926107999999996	0.04050917
428	0.035362611	0.010416640999999999	0.149328972	0.252657539	0.047446866	0.082468562	0.020853828999999997	0.021559883999999998	0.030658762000000003	0.007943175	0.043478917	0.05353133	0.017174209	0.041576475	0.01420913	0.017224407	0.037001486	0.031403928	0.037823083	0.047880194
429	0.032419784	0.054235534	0.013499105	0.015912225	0.05612271	0.012243249	0.030969099999999996	0.04888775099999999	0.01368668	0.160241906	0.09520453300000001	0.029662789	0.015174324	0.110066575	0.018853124	0.022166801	0.093015591	0.099913797	0.051653393	0.026071028
430	0.088862496	0.023117807999999997	0.016775831	0.03694429	0.052478495	0.014758196999999999	0.018305599	0.151853534	0.013687518999999999	0.164275944	0.080436958	0.017990083	0.009510717	0.069002155	0.014220056000000002	0.031336532	0.032186276	0.06296249599999999	0.049395895	0.051899121
431	0.024017031	0.019123979	0.017669947	0.019247091	0.028171035	0.02300688	0.017450872	0.07068592900000001	0.020121677	0.033376126	0.017091685	0.02406888	0.020864915	0.027612482999999997	0.011907238	0.01031415	0.234663177	0.263503394	0.07943264900000001	0.037670861
432	0.120577696	0.024959178	0.039485663	0.041943572	0.017594857	0.031098395	0.029433498	0.019312351999999998	0.051447494	0.053394592000000005	0.048725674000000004	0.125942161	0.007170153	0.061327571	0.06971108200000001	0.125078818	0.06413373900000001	0.022853419	0.018503253	0.027306833
433	0.031928608	0.010426838	0.021961422	0.056683874	0.061215423	0.008972723	0.030376507	0.060558637	0.014524133	0.145377259	0.10308306	0.024007125	0.015579448000000001	0.024639541	0.022963554	0.045490262000000004	0.054108290999999996	0.10523348199999999	0.06697668	0.095893134
434	0.015003184	0.026306597999999997	0.049758940999999994	0.30087874800000003	0.026684162	0.047474833	0.036968928	0.021182746000000002	0.075436955	0.025702182	0.037140238	0.13871351099999998	0.010329028	0.045220612	0.015185299	0.040990571	0.020320617	0.020998239	0.023895392999999997	0.021809216
435	0.04074518	0.019918343999999998	0.049397736	0.032368438	0.039153292	0.023819961	0.032881436	0.025227309	0.053544206	0.022707752999999997	0.033356842000000005	0.284056038	0.016831613999999998	0.036712761000000003	0.052644323	0.08591981900000001	0.02177475	0.022318299	0.059749752999999996	0.046872145999999996
436	0.014864313	0.024170768	0.036549063	0.111356749	0.052261514	0.036309536	0.036099456	0.021120267999999998	0.049708811	0.034509525	0.036316245	0.029125395	0.018477607	0.23479641	0.011904821999999999	0.049587719	0.10127820800000001	0.036610206	0.042276247999999995	0.022677138
437	0.056662112	0.011557843	0.02045932	0.100829172	0.041234304	0.036223847999999996	0.188703448	0.037251829	0.038456122999999995	0.043939320999999996	0.075668042	0.033085534	0.028124226000000002	0.08597713800000001	0.053867625999999995	0.010986971000000002	0.030971062999999997	0.032622507	0.037618398	0.035761173
438	0.032496272	0.012633422	0.027769099	0.020225599	0.024039459	0.012730648999999998	0.012440568999999999	0.105340395	0.024313837	0.027447517	0.06600120799999999	0.012868113999999998	0.061548425999999996	0.031412675	0.010840125	0.030151597000000002	0.33934244799999996	0.106559106	0.017938131	0.023901351
439	0.030005694	0.015041411000000001	0.013785751	0.025525	0.018637606	0.053106535	0.03703634	0.23451275800000002	0.019322372	0.130077891	0.055410878	0.01844515	0.014877995	0.041138087999999996	0.023266423999999997	0.015282138	0.019657268999999998	0.165070301	0.012281582	0.05751881599999999
440	0.07454975	0.012374098	0.157188708	0.126981837	0.03484212	0.019268103999999998	0.086063882	0.036829795	0.025004776	0.035154261	0.049668977	0.026051287000000003	0.009359451999999999	0.060319025	0.018511173	0.03649791	0.059166362	0.034028757	0.056749612000000005	0.041390117000000004
441	0.072543627	0.015488917	0.014837086999999999	0.020314637	0.103256534	0.011729076000000001	0.01711157	0.039303846	0.02049618	0.148564896	0.105516909	0.028417522	0.032456517000000004	0.04554045	0.010353695	0.018222169	0.051708702999999995	0.105274694	0.066958086	0.071904882
442	0.06629876400000001	0.07611827	0.037005643	0.040793507	0.095235834	0.028171365	0.01593459	0.028810954	0.017200433	0.12292029900000001	0.082377537	0.039714006	0.018649442	0.026369502000000003	0.013504605	0.021321651	0.214133102	0.011684934	0.019912539	0.023843022000000002
443	0.12035815	0.015262113	0.21807736100000003	0.07998638599999999	0.039244862	0.021036912	0.015323218999999999	0.025862847999999997	0.028286967000000003	0.014983514	0.058971677	0.043482737	0.015882436	0.078544661	0.022795605	0.036688396	0.052016394	0.030423426	0.03668347	0.046088868
444	0.057247828	0.019752706999999998	0.098315777	0.061169842	0.031848645	0.071541106	0.073805059	0.061256538	0.041068751	0.056227973	0.039336744	0.064484309	0.014161048999999998	0.0583014	0.042301465	0.066067814	0.050062163	0.020756187	0.036435592	0.035859051
445	0.051398972	0.025507286	0.028347962999999997	0.125397946	0.084736755	0.008675256	0.04537835900000001	0.036131561	0.055327684	0.059662349	0.04664032	0.024914527000000002	0.013496005	0.069744082	0.01132528	0.056149187	0.088083874	0.064712141	0.048690792000000004	0.05567966
446	0.030420577999999997	0.014648421000000002	0.018729523999999997	0.028127387	0.044396162	0.021865383	0.019270172	0.052506285	0.042540996	0.020327865	0.22035308399999998	0.017421942	0.10313090300000001	0.034250378	0.02214262	0.023787834	0.07270444200000001	0.059816699	0.103405814	0.050153513
447	0.050102585	0.032835962999999996	0.026760101	0.052622975	0.015807899	0.06352823099999999	0.020808386	0.030765767000000003	0.133863077	0.050139856	0.045995491	0.06993202	0.008909005	0.083826102	0.058615478	0.097168319	0.062748821	0.047741480999999995	0.016410836	0.031417607
448	0.065367021	0.024440614	0.017338443999999998	0.027198037999999997	0.028155889	0.041808437000000004	0.061799077	0.060967789	0.120187755	0.067332657	0.026006012999999998	0.056633759000000006	0.010195336	0.13194893800000002	0.071667044	0.059080963	0.036169525	0.037363574	0.035449035	0.020890093000000002
449	0.028150376	0.037815922	0.024301029	0.027797178999999998	0.060041704	0.015568402	0.033394895	0.059358398	0.020885516	0.33041111	0.050363973	0.037842804	0.033547192	0.046250438	0.017208795	0.048909799000000004	0.016313826	0.046181493	0.020779216	0.044877932999999995
450	0.028854216000000002	0.017682857	0.016432315	0.086453703	0.22344629100000002	0.00553042	0.048255549	0.033160955	0.01113491	0.029371272	0.035446739	0.018866726	0.018676803	0.01934824	0.017671456999999998	0.01820021	0.019655186	0.08166752099999999	0.142043166	0.128101464
451	0.054938179000000004	0.026262506	0.040866196	0.097090726	0.019204972	0.02569121	0.032351781	0.042203362	0.030739463999999998	0.08678022199999999	0.214047928	0.008836829000000001	0.006055999	0.059557751	0.02424778	0.058671916	0.049857139	0.048143631	0.029171435	0.045280972
452	0.061342635	0.011045812	0.055676964	0.048565164	0.035877222	0.03458348	0.061317955	0.020881195	0.082847263	0.033816413	0.075842369	0.047397833	0.007308389	0.039697414	0.117363712	0.071931145	0.061038454000000006	0.04557871	0.027330039	0.060557832
453	0.024482184	0.045916556	0.034934704	0.014480183	0.022881967000000003	0.02583965	0.033566706	0.050006773	0.041281213	0.029233379	0.037718483	0.029623422000000003	0.051199619	0.020180555	0.021285349	0.01453907	0.267213223	0.19577886600000002	0.024559347000000002	0.015278751
454	0.067222759	0.018854248	0.022684509	0.07841823	0.027628563999999998	0.058166382999999995	0.028841712999999998	0.018548553	0.191359285	0.01905181	0.030932493	0.049852274	0.008914556	0.032623158	0.149418849	0.080751801	0.058540125	0.026570936	0.022433002999999997	0.009186751
455	0.060341082000000004	0.026913659	0.037374981	0.051828103	0.035440971	0.037030794	0.038333093	0.054348959	0.07648915	0.074585305	0.08175237	0.071060384	0.006913931999999999	0.045786057000000005	0.051773225	0.058694903	0.062088869000000005	0.03897141	0.033277489	0.056995262000000005
456	0.053062995999999994	0.031998541	0.027836654	0.018460774	0.041050029	0.009400601	0.024249406	0.074518708	0.046514364	0.112691974	0.158082299	0.040231548	0.028528428999999998	0.09629453800000001	0.018243022	0.037658161	0.07328921099999999	0.072474312	0.008606254	0.026808178999999998
457	0.041946566	0.0355326	0.024264546	0.017126817	0.12510922800000002	0.019147671	0.020712051999999998	0.01911059	0.018675821999999998	0.377087694	0.040377523	0.026294663	0.03601884	0.049742542	0.02419147	0.037132054	0.020050854	0.019008979	0.020318365	0.028151124
458	0.04339110400000001	0.018794083	0.035012466	0.24287453399999998	0.017132687	0.069958225	0.098236734	0.012325358	0.044907398	0.018880391	0.049692354	0.038545726	0.010600703999999999	0.043431033	0.132423338	0.055404424	0.012799688	0.014273269	0.02116594	0.020150543
459	0.07195242	0.020188094	0.06218558	0.22383488199999999	0.036520189	0.054092255	0.023751347000000003	0.021470086	0.022767954	0.059231137999999996	0.046561754000000004	0.07226938	0.023790283	0.046477943	0.014947713999999999	0.077095574	0.046628272000000005	0.016472751	0.033043416	0.026718969
460	0.021713383	0.04316372	0.046029982000000004	0.102740536	0.026388834	0.014253318999999999	0.019302128999999998	0.028454543	0.058033355	0.014676995	0.046964255	0.362241016	0.027398285	0.021988415	0.01293354	0.029840875	0.016864741000000003	0.062895988	0.017538968000000002	0.02657712
461	0.237053514	0.020134847	0.127211756	0.030938815	0.015410055	0.072271306	0.008461879	0.162109054	0.013054428	0.023234982	0.03318666	0.023745254	0.014165298	0.050763725999999995	0.0145959	0.06121247	0.045832366	0.013358248	0.016821306	0.016438135
462	0.023672642	0.010487638	0.036646673	0.175019869	0.15510748	0.025094417999999997	0.016800347	0.041781219	0.063054997	0.026724078999999998	0.026474622000000003	0.060172939	0.027808065	0.019609526999999998	0.010747333999999999	0.025536583999999998	0.077190755	0.137069818	0.016882022	0.02411897
463	0.027520044	0.070822781	0.181449785	0.032232192	0.035475765	0.081916704	0.064639815	0.100085236	0.053157022000000005	0.036582628	0.013545467	0.078506614	0.033714212	0.014982924	0.024444631	0.032252781	0.028867901	0.029908017999999998	0.041950130999999995	0.017945348
464	0.022356868999999998	0.013858654	0.04274807	0.050541699999999995	0.010005465	0.00933246	0.014403066	0.140983055	0.027565184	0.147460585	0.149597427	0.006990655	0.010556214	0.14677304	0.013245591999999999	0.015716001	0.10133224	0.045417516	0.013921593999999999	0.017194614
465	0.054206202	0.10912689	0.027236187000000002	0.021868814	0.017622661	0.216142285	0.040518571	0.021841553	0.02982753	0.025246302999999998	0.04433321900000001	0.034170604	0.028946426	0.055207825	0.060835279000000006	0.103650832	0.017072378	0.026943917999999997	0.016202894	0.048999627999999996
466	0.022941715	0.028151407000000003	0.048918536	0.007294351	0.038281056	0.026161788	0.045374545999999995	0.027463044	0.034263234	0.027381105	0.030424297000000003	0.21637130300000001	0.047418937	0.039765299	0.021019673	0.038412091	0.09430894199999999	0.141292013	0.025640424	0.03911624
467	0.020176601000000002	0.050263319	0.034206676	0.02504261	0.033658752	0.265997218	0.028894325	0.014160936	0.016521126	0.068232855	0.032099262999999996	0.018909996000000002	0.037053677	0.090902489	0.028829449	0.052957646	0.016054179	0.019383456	0.066206207	0.08044922
468	0.075435525	0.235576547	0.030737281	0.021510995	0.029491762	0.011655562	0.011312906999999999	0.036970882000000004	0.029448942999999998	0.101666076	0.028602159	0.021845865	0.049535865	0.02374984	0.022440874	0.036119322	0.025532024	0.015639031	0.154555574	0.038172966
469	0.030491743999999998	0.03098491	0.047526075	0.028184003	0.25572233699999997	0.036945517000000004	0.024925815	0.043267925	0.024892944	0.173662951	0.041090808	0.037505413	0.031438164	0.015721162	0.036128927000000005	0.035026748999999996	0.021772784	0.049949948	0.015782894	0.01897893
470	0.024570019	0.033705077	0.01316981	0.019705717	0.052825882000000005	0.022175381	0.055084783	0.04405494	0.12403029	0.09373404800000001	0.108922941	0.013655287	0.013834447	0.059177127	0.07245410599999999	0.03030159	0.080879512	0.040234158	0.045721448	0.051763435999999996
471	0.021771392999999997	0.047256433	0.013174921000000001	0.018612643	0.016044392	0.073520543	0.023938241000000002	0.218637928	0.055287268	0.09907970199999999	0.050032865	0.091618115	0.02313079	0.064375673	0.028520021	0.01727649	0.056243873	0.043785791	0.011781043	0.025911875
472	0.030752615	0.03536177	0.01079452	0.046454362	0.076496282	0.03497702	0.133083858	0.012234918000000001	0.138755144	0.040109721	0.021334576	0.055939822	0.009266083	0.02172526	0.042016424000000004	0.009489078	0.007935065	0.036466005	0.10750752	0.12929995800000002
473	0.019723101	0.098640326	0.068169542	0.034219194	0.049184541	0.033391521	0.187898688	0.014309523000000001	0.022314862	0.011674883999999998	0.03835983	0.08332940700000001	0.037926821	0.036239623	0.10158402300000001	0.023803165	0.012439424	0.025709472999999997	0.057036428	0.044045625
474	0.061442117000000004	0.021413956	0.027523387000000003	0.148957153	0.046764343	0.034535836	0.038047291000000004	0.023111196	0.076370772	0.08104874200000001	0.040819525	0.097020834	0.042199073	0.042322158	0.057579857000000005	0.043013221	0.037976578	0.029682932999999998	0.017284368	0.032886661
475	0.055713187000000004	0.290058014	0.024859042999999997	0.048780447000000005	0.040014284	0.029030386000000002	0.045332774000000006	0.028960609	0.042289317	0.059285983	0.02390973	0.079016839	0.042672054	0.021715448	0.020093138	0.016246312	0.016259746000000002	0.042005984	0.028782042	0.044974663
476	0.010147555	0.01964082	0.279312015	0.019750133	0.024033463999999997	0.0365274	0.018004753999999998	0.034136164	0.030608999999999997	0.008910986	0.020456603	0.098472296	0.17731877699999998	0.012903336999999999	0.065116502	0.01794607	0.031227163999999998	0.022408217999999997	0.017307543	0.055771199
477	0.038312872000000005	0.015046822	0.193945765	0.055784297999999996	0.024842514	0.055472825999999996	0.039965829	0.048635559	0.035110052	0.044450475	0.029385854	0.153176013	0.022465689	0.017395522	0.026280408999999998	0.056059323	0.050827625	0.057871177999999995	0.011694893	0.023276481
478	0.05742702	0.008288926	0.063277001	0.06813683400000001	0.034483425	0.10514981	0.063263565	0.04255377	0.03856228	0.029826242000000003	0.037831469	0.062026644000000006	0.018032367	0.043974982999999995	0.047917053	0.065678233	0.051171127999999996	0.040994416	0.061658298	0.059746537
479	0.032624062999999995	0.26512774	0.034531345	0.025995723999999998	0.042366997	0.017552761	0.02016933	0.019308741	0.02378823	0.09863580599999999	0.036194797	0.02842773	0.019675332	0.021827249	0.022161244	0.059503880999999995	0.019208465	0.032990989	0.059943276	0.11996629800000001
480	0.019756354	0.018496104	0.020133067	0.069919205	0.058267800999999994	0.034012718	0.014852505	0.25012402100000003	0.02886142	0.094086364	0.072693872	0.036619322999999995	0.052811894000000005	0.020851276000000002	0.026236271000000002	0.017451405	0.027512621	0.067828506	0.019370292	0.05011498
481	0.101648498	0.0234253	0.052335155	0.081719845	0.030825504	0.050512888	0.065533725	0.037080276	0.028834672000000002	0.037336791	0.066732442	0.054116602	0.009541073	0.074783299	0.042789375	0.05892149	0.042053284	0.048298003	0.051334677	0.042177102
482	0.144618429	0.03836001	0.032205151	0.050696855	0.016284848	0.048652548	0.036257667	0.014504835	0.047116948	0.057127675999999995	0.081447708	0.043400122	0.031393224	0.06644007	0.068142988	0.11907482300000001	0.050511775999999994	0.014712178000000001	0.009556921	0.029495224
483	0.0340523	0.026141384	0.034628354	0.016528573	0.059071434000000006	0.028206393	0.017598922	0.22332833600000002	0.034117068	0.085697976	0.023257191	0.015707411	0.020358506999999998	0.027649156	0.05834951	0.016801958	0.047768342000000005	0.055317899999999996	0.144784233	0.030635052000000003
484	0.029622321	0.067230506	0.012889413999999998	0.034808695	0.014469783	0.017260486999999998	0.01927404	0.118534961	0.027275393999999998	0.081847315	0.076765348	0.012276681000000001	0.019235328	0.048825386	0.113888705	0.015771462	0.072657602	0.14553639599999998	0.019568136	0.05226204
485	0.071790932	0.016789365	0.051860015	0.049121122	0.030547737999999998	0.02952472	0.046248418	0.03400408	0.045776949000000004	0.040225659	0.041165822000000005	0.18689789399999998	0.018865297	0.085826715	0.028689284	0.056981437999999995	0.033775154	0.013352376000000001	0.053393498	0.065163525
486	0.031695398	0.015149993	0.062894605	0.075165167	0.10566647900000001	0.16325926699999999	0.038929391	0.009670949	0.04203748	0.025783971	0.046338289000000005	0.066222673	0.11583117300000001	0.037927584	0.02097767	0.049793410999999996	0.015569071	0.025388479	0.034875382	0.016823567
487	0.051445673	0.017581212	0.02453752	0.046559547	0.018404356	0.018800816	0.040081639	0.051058082000000005	0.07441052599999999	0.024495867999999997	0.073185586	0.037624681	0.014576647	0.029254297999999998	0.034860111	0.066878591	0.199874155	0.086956064	0.054323745	0.035090885
488	0.024947893	0.03815536	0.057375004	0.033911288	0.14210201	0.036595735	0.14664259400000001	0.021925969	0.014080591000000002	0.041880231000000004	0.024459852	0.03221246	0.018167084	0.014788388000000001	0.016708839	0.025104703	0.014940825	0.015452057	0.043863180999999994	0.23668593699999999
489	0.060735541	0.030370502	0.09545898	0.036293225	0.020351895	0.01402526	0.018717021	0.055502525999999996	0.092031516	0.054228964000000004	0.058635484	0.039378701	0.016980478	0.091006266	0.072282024	0.051867515	0.036017478	0.079219895	0.029386242000000003	0.047510486
490	0.105527146	0.025342722999999998	0.013838388	0.087063729	0.016026782	0.016651751	0.122757674	0.057588535	0.012411697	0.020453883	0.030567558999999998	0.050309257999999996	0.08303211	0.032072861	0.013318363	0.06345474799999999	0.134039021	0.047051533	0.032111858	0.03638038
491	0.049011322	0.012557145	0.048433123	0.057253725	0.066745934	0.035760983999999996	0.045036779000000006	0.05757582	0.064402603	0.061397583	0.072706054	0.056313010999999996	0.00452046	0.04995365	0.052190719	0.053430204	0.080503982	0.03528723	0.06080753	0.036112143
492	0.061966037	0.015259703000000001	0.062154769000000006	0.027854142000000002	0.050535132999999996	0.028373357000000002	0.056824205999999995	0.039680049	0.08953423099999999	0.05590124	0.05624027400000001	0.05274457	0.028738321	0.040776516	0.063942346	0.037473632	0.047729444	0.066950332	0.043029038	0.074292661
493	0.036037038	0.022806788999999997	0.039624341	0.021952385	0.108577527	0.047350631	0.047022575	0.011066336000000001	0.029669802999999998	0.046172312	0.016419076	0.03438218	0.025826965	0.026926243	0.028274154	0.030472497999999997	0.026631806	0.017039242	0.126109819	0.257638278
494	0.06370582	0.050063669000000005	0.08892056599999999	0.022392552000000003	0.018983802	0.021849752000000004	0.057070059000000006	0.062019709000000006	0.032212471	0.054289795999999994	0.033575656	0.10971892300000001	0.037267722	0.034416997000000005	0.19570248199999998	0.016429137	0.026989792999999998	0.040538266	0.014161468	0.019691359
495	0.08273083	0.013738133000000001	0.060011275	0.052054285	0.042799155	0.027669811000000002	0.041009375	0.039846684	0.028261837999999997	0.038190867999999996	0.044227367000000004	0.095537321	0.029991669	0.091501311	0.046364345999999994	0.05943038	0.057314282	0.055151119000000005	0.020442806	0.073727147
496	0.06228698	0.019888568	0.024902842	0.212866565	0.038921142	0.051252806	0.014964369	0.09122910599999999	0.068208534	0.045585227	0.052240974	0.01433193	0.030903777	0.0621361	0.019896389	0.022757775	0.03681168	0.06635308200000001	0.011859861000000001	0.052602294
497	0.271328086	0.033837966000000004	0.030728437999999997	0.047419314000000004	0.031941766	0.061454832	0.018837603999999997	0.036239321	0.047400921	0.098325626	0.020753246	0.036113476	0.039348799	0.016631165	0.013618702	0.064555841	0.039732567999999996	0.037683397	0.033480071	0.020568859
498	0.038540338	0.009554996999999999	0.033886783999999996	0.011865213999999999	0.0945337	0.024635832000000003	0.029400207999999997	0.078733553	0.042453251	0.149726484	0.069459547	0.04477649400000001	0.037527119	0.04219613	0.08620388699999999	0.029091113999999998	0.02490584	0.075970763	0.03552593	0.041012815
499	0.07932942	0.031479576	0.034140588	0.045035145	0.065963559	0.047572338	0.027542467	0.05883299	0.042212853	0.047775827	0.042661644000000006	0.06547816	0.009490672	0.08709901199999999	0.047059065	0.05739104	0.064474256	0.042807477999999996	0.05294616	0.050707750999999995
500	0.037534833	0.025012238	0.041217832999999995	0.014845055	0.011323706999999999	0.04639348099999999	0.053722014000000005	0.029953819	0.112974534	0.041655292000000003	0.0471919	0.13952320099999999	0.024771029	0.019297073999999997	0.09477929	0.01985418	0.063220061	0.057713774	0.045996112	0.07302057299999999
501	0.023657747000000003	0.02773824	0.02827886	0.074789407	0.038701192	0.022749403999999997	0.041190742999999995	0.025055482999999996	0.045446796	0.046108122	0.034078613	0.032936718999999996	0.025992914	0.060485004	0.27254288600000004	0.021612566	0.020256019	0.042224820999999996	0.048231900999999994	0.067922564
502	0.075443229	0.028180802	0.015445203000000001	0.015027121000000001	0.161795475	0.042281232	0.027673364	0.050376537	0.019533893	0.090798865	0.089374119	0.021035968	0.041506906	0.063097647	0.02086585	0.022345112	0.036718666000000004	0.020799352	0.076553688	0.081146971
503	0.06134947	0.010920791000000001	0.02713365	0.0450159	0.070957914	0.068314969	0.07859978599999999	0.020805985	0.060571507000000004	0.08651779	0.041723243	0.053795418	0.05391216099999999	0.066176724	0.052113947	0.042868987000000004	0.026328546	0.03858548	0.068949812	0.025357919
504	0.022365008999999998	0.022434307	0.025627822999999997	0.009163777	0.022798581000000002	0.016388085	0.02432427	0.230700815	0.01841097	0.163422953	0.041537694	0.07880130099999999	0.021582092	0.022058455	0.014019616	0.06112603900000001	0.022764216	0.13172724800000002	0.025196845	0.025549903
505	0.044959512	0.026497481	0.059753832	0.049398998	0.043273773	0.050194143	0.054068902	0.08329734	0.052739968	0.035878487	0.047604013	0.118503105	0.056132885	0.038753578	0.069793139	0.027925577000000004	0.024707086	0.033464817	0.02608979	0.056963572999999997
506	0.072125959	0.023154412000000003	0.02297675	0.051598987	0.042581095	0.07554270099999999	0.046202188	0.04788909	0.053018405	0.034651174	0.052423986	0.042979000999999996	0.07604116	0.057021784000000006	0.066179842	0.032562183	0.05189317	0.050878657	0.048286323	0.051993134
507	0.03990358	0.03078413	0.021468201	0.026117172999999997	0.050356309	0.011291172	0.043125011	0.12897508300000002	0.016988653	0.119373251	0.085700025	0.043712451	0.022748465	0.032164679	0.031517038	0.028213681	0.08967052699999999	0.132635322	0.018620363	0.026634886
508	0.063235021	0.006752409	0.067676387	0.10240832300000001	0.028040357999999998	0.024159847999999998	0.028503931	0.127337165	0.062304327	0.056604880999999996	0.052554208	0.058454244	0.022176325	0.075146794	0.02566011	0.038767395	0.042122707	0.040878227	0.031099099999999998	0.046118239000000005
509	0.025016275	0.120691521	0.009700031999999999	0.079402775	0.04932819	0.011587693999999999	0.015329947	0.081340078	0.011102688999999999	0.148000631	0.127028268	0.018083617	0.015337813	0.017524227	0.028151722999999997	0.026355102999999998	0.032952222999999996	0.058140045999999994	0.077221867	0.047705282
510	0.049556838	0.02015834	0.022826287	0.052962672999999995	0.041441316	0.045371812000000004	0.051555888	0.06580895099999999	0.083771898	0.05265421	0.065875602	0.037087669	0.022476205	0.058370537	0.072873298	0.06452773099999999	0.058777595999999994	0.036780384	0.05366419099999999	0.043458576
511	0.035533503	0.031871416	0.04365934900000001	0.058680952	0.045866748	0.034680649	0.057779517999999995	0.004627492	0.131824834	0.049265809	0.047264095	0.045223806	0.027985364	0.023316746	0.032800567999999995	0.055865252000000004	0.043203755999999996	0.07432567400000001	0.051561639000000006	0.104662831
512	0.035314442	0.014817396000000002	0.017872345	0.044811153	0.029078966	0.059825048	0.02652984	0.036429061	0.095141448	0.026484549	0.04371044599999999	0.05436704	0.03295596	0.14588901	0.045029781	0.060337983	0.060853881	0.05170841	0.105824001	0.013019238999999998
513	0.052767061	0.025533125	0.018955573	0.037778871	0.059647515	0.044255902	0.034882775	0.103902965	0.026202539	0.03419484	0.15245387300000002	0.074350968	0.029171361	0.021311307	0.084880884	0.023282959	0.038641522000000005	0.052005889000000007	0.024990812	0.060789259000000005
514	0.039328674	0.027434556000000002	0.037437477999999996	0.046333230999999996	0.05449312	0.057835468	0.034460992	0.036493492999999995	0.050612054000000004	0.072688426	0.043106822	0.094814611	0.053600613	0.037417891	0.06432573	0.03742927	0.053856977	0.045017967	0.066818146	0.046494482999999996
515	0.046532313	0.034874784	0.094120058	0.098792403	0.047965432	0.033070708	0.044954691	0.025577862000000003	0.071961746	0.042958249000000004	0.023984947000000003	0.029073247000000003	0.033144789	0.066040977	0.014004482	0.059885174000000006	0.05106751599999999	0.066388052	0.059661575999999994	0.055940994
516	0.046003508	0.036859387	0.07911313	0.029635982999999998	0.05329518	0.046846174000000004	0.037743557000000004	0.063977988	0.024828245	0.05153156	0.07764576	0.046604068	0.041098773	0.041033315	0.024778857999999997	0.042129214000000005	0.04289840599999999	0.056595485	0.087597399	0.06978401099999999
517	0.062169003	0.06397746900000001	0.019934842	0.021732585	0.093551737	0.041768753	0.009110025	0.10573613	0.017382872	0.069736744	0.05492374	0.046677875	0.070326615	0.041286926	0.011487494	0.016067836999999998	0.063001049	0.095923442	0.02040518	0.074799682
518	0.050472984000000005	0.060496941	0.016533938	0.056735642999999995	0.09058976099999999	0.056149689	0.054816764000000004	0.071173757	0.021219052000000002	0.09324183800000001	0.09513150199999999	0.026441624	0.047763633	0.052771887999999996	0.010219135	0.037412582	0.056594159000000005	0.062549528	0.00728354	0.03240204
519	0.009696123000000001	0.047087952	0.015411548	0.017501852	0.025321847999999997	0.062434953	0.018008488	0.01755313	0.020279976	0.026995687	0.049353297000000004	0.018533315	0.011731532	0.023116175	0.051141165999999995	0.00731646	0.011954326999999999	0.010015468000000001	0.53118317	0.025363532999999997
520	0.015465588	0.021670306	0.035186931	0.018078346000000002	0.137830655	0.026680682999999997	0.030043962999999996	0.22942794	0.017488113	0.036982	0.14802336800000002	0.022198429	0.011544861000000002	0.047960499000000004	0.010142172	0.054457577	0.037921584	0.036834095	0.020176534	0.041886356
521	0.032383964	0.068578127	0.018602681	0.022070562000000002	0.049005692999999996	0.022341382000000003	0.025079797	0.022480335	0.024648949	0.045719538	0.025440607	0.021490274	0.105644025	0.070741179	0.00637743	0.308892038	0.041499417999999996	0.013487041000000002	0.018299527	0.057217432
522	0.112058764	0.050430721	0.018250273	0.015845104	0.16746288	0.056046016	0.031113419	0.033279473999999996	0.008117244000000001	0.095980229	0.02698697	0.030982542999999998	0.031717649	0.013074465	0.033370645	0.102275442	0.067190666	0.037984216	0.034900634	0.032932646
523	0.42867580899999996	0.023075624	0.031494791	0.016346998999999997	0.019660972	0.009233369	0.021635562	0.016114888	0.023310961	0.00878435	0.030950599999999998	0.01822936	0.028834142000000004	0.018791672	0.007245145	0.115705893	0.10142535400000001	0.035222586	0.018225508999999997	0.027036413
524	0.02910733	0.011561063	0.030619713	0.070276753	0.012940116000000002	0.03188877	0.02911295	0.252825573	0.03287971	0.013042452	0.118683644	0.058007092	0.008652111	0.013188	0.021182354	0.09049312699999999	0.07999568	0.044928918	0.033689131000000004	0.016925514
525	0.051475947	0.050465712	0.050176005	0.19020925600000002	0.014256666000000001	0.016537953	0.017983524	0.0118717	0.022183516	0.027412616	0.026005935	0.030684655	0.025484211	0.029031157000000002	0.007260521	0.271851634	0.072540486	0.026483975	0.037005505	0.021079027
526	0.060028967999999995	0.069054691	0.077885573	0.033588172	0.044520777000000004	0.094630979	0.088242105	0.042909487	0.008959903	0.050024884000000006	0.048245355999999996	0.10770623800000001	0.014312885	0.07309125	0.008998425	0.053149395	0.043236897	0.027848842000000002	0.019585827	0.033979347
527	0.051889537	0.075116442	0.067637371	0.043593097000000004	0.061912014	0.050069318	0.09532123199999999	0.037762012000000005	0.045523413	0.063855837	0.06613294	0.027220876	0.01367214	0.034231409	0.011411787	0.037122479	0.043200315	0.051801592	0.059521477	0.063004714
528	0.015273217	0.076012451	0.038555337	0.09835938	0.070021419	0.074344465	0.021599216	0.056303822999999996	0.007261861999999999	0.055028362000000004	0.11333486699999999	0.015809716	0.025173855	0.043097544	0.011076015	0.025004829	0.059453454	0.08067559099999999	0.07492183200000001	0.038692764
529	0.054607249000000004	0.058112409000000004	0.034582826000000004	0.039135114	0.054939864000000005	0.042518115999999995	0.015533907	0.14093589199999998	0.009783552	0.063288663	0.032019439	0.012791021000000001	0.04663165	0.05293983	0.036516727	0.060701747	0.07069085900000001	0.060204214000000006	0.058833397	0.055233523
530	0.047555602	0.051397948	0.047771734	0.048826454000000005	0.019516567	0.046149378	0.062187234	0.05864116900000001	0.15628879199999998	0.03495158	0.02960247	0.053012812	0.024499933999999998	0.063763581	0.014573573000000001	0.041480782	0.037465791	0.047430452000000005	0.068213048	0.046671099
531	0.044973393	0.06129485	0.047200738	0.058285015	0.083522242	0.065976378	0.012662016000000002	0.058713264	0.034305548	0.080378128	0.054179785999999994	0.059620567	0.032015799	0.029608149	0.011236423999999998	0.065772781	0.067314128	0.067846121	0.044789077999999996	0.020305594
532	0.08612392699999999	0.076864362	0.03395552	0.030927832000000002	0.032213534	0.07489158	0.014516727	0.061929445	0.0075688990000000005	0.061281731	0.034519261	0.041130908	0.080866619	0.018227252	0.014063101000000001	0.072129833	0.072754677	0.09212908800000001	0.02121127	0.072694433
533	0.036124176	0.028568912000000002	0.065992388	0.076033214	0.089193206	0.046515220999999995	0.036072321	0.052999782	0.075280045	0.048153985	0.068852999	0.059260296	0.008950725	0.07042019	0.007341805	0.040672257	0.031888866	0.048889130999999995	0.055570536	0.053219946
534	0.034347788	0.047827655	0.09841129900000001	0.10339084800000001	0.046213660999999996	0.057166177	0.028046071000000002	0.038369258999999996	0.0044910390000000005	0.086121836	0.028941695	0.07090086	0.014768168	0.030871145	0.03061944	0.075702697	0.089793499	0.043840883	0.050935031	0.019240951000000003
535	0.041074822999999996	0.063753559	0.008767486	0.021987966	0.032857049	0.096080908	0.01174044	0.08822519	0.009466111	0.030564299999999996	0.091703113	0.006821565	0.01864509	0.007643508	0.013266973999999999	0.043089296	0.046851215999999994	0.157988312	0.19183097100000002	0.017642121
536	0.066204343	0.043341545	0.034268105	0.03014118	0.078326768	0.031525537	0.027068178999999998	0.09210305099999999	0.01908722	0.127823975	0.052438587	0.064371496	0.033104083	0.02826105	0.007624428000000001	0.062476496	0.069921391	0.055173704000000004	0.037385975	0.039352887
537	0.02192873	0.047548954000000004	0.055987587000000005	0.045317864000000006	0.06042457	0.060246215	0.032877847	0.09647405199999999	0.023406017	0.057026365	0.063864038	0.073855854	0.021641225	0.035381382	0.020916421	0.051672776	0.080614671	0.08206134	0.037476682000000004	0.031277409
538	0.069861474	0.047141318	0.029047347	0.086699073	0.068574433	0.050616362000000005	0.025483928	0.057917847	0.00885296	0.054952159	0.073517896	0.038903078	0.030871323	0.07972270299999999	0.007733593	0.046835592999999995	0.043521023	0.045737785	0.08089355	0.053116553
539	0.03849371	0.032578464	0.03800432	0.054809315	0.065888959	0.043087914000000005	0.022678617	0.076789987	0.03782504	0.066069682	0.05306843	0.043202370999999996	0.044126702000000004	0.034962537	0.013877518	0.06546706299999999	0.067102856	0.067965344	0.077094088	0.056907082000000005
540	0.09310708300000001	0.027168092	0.12214426699999999	0.037238961	0.012536936	0.10145518199999999	0.013282806999999999	0.034667999	0.020276095	0.020626287	0.09941158300000001	0.083142878	0.039382067	0.023180258999999998	0.014345398	0.100068055	0.076545733	0.029012139	0.022356925	0.030051254
541	0.066454549	0.197997772	0.044500224000000005	0.046593685999999995	0.082379508	0.057017467	0.024626473	0.055880647	0.021624342999999997	0.050581994000000005	0.024991448	0.018706547	0.013150529	0.02553983	0.01897088	0.023728354	0.07667790599999999	0.0305539	0.071191472	0.048832472
542	0.055901488	0.030133046	0.038313802	0.058797592	0.085125892	0.029344729	0.030476022999999998	0.046657436	0.041332316	0.09454291599999999	0.09226833400000001	0.027454437	0.008017054000000001	0.08535687199999999	0.03846815	0.057939449000000004	0.019203017	0.052156747	0.061515425	0.046995275
543	0.034456388	0.015612238	0.041269667999999995	0.049587877	0.05741051	0.039085213	0.05383912	0.063638565	0.05911421	0.067288888	0.068534551	0.07860977599999999	0.004617518	0.070332781	0.03286363	0.061957585999999995	0.06429957900000001	0.062159995	0.032221456	0.043100453
544	0.025049049	0.04033248	0.030685082000000002	0.023253755	0.008232444	0.382030734	0.042461984	0.02527092	0.082535736	0.006693661	0.042144153	0.073153432	0.022986797000000003	0.043074362000000005	0.034393905	0.010706878000000001	0.046664915	0.017736129	0.021420882000000002	0.021172701000000002
545	0.061806242000000004	0.013667743999999999	0.036064601	0.041916808	0.121912227	0.012239079	0.021796972999999997	0.058693123	0.036999032	0.030424637999999997	0.072998914	0.072829609	0.002221869	0.057878526	0.0247906	0.076330916	0.061532265999999995	0.035248163	0.078199416	0.082449254
546	0.047577268	0.04105332	0.017909519	0.010235173	0.13591825	0.015424235	0.018871756	0.20659456	0.019412336999999998	0.07711106	0.072214235	0.035577128	0.015508488999999999	0.017093217	0.042737687	0.030802552999999996	0.033666044	0.077216758	0.039210231	0.045866181
547	0.036979467	0.018205362	0.034604926	0.019703208	0.047686677999999996	0.03108138	0.055230021	0.072674684	0.048088498	0.052785026	0.053375222	0.020428309	0.0066755669999999994	0.064608468	0.09934469900000001	0.061050439000000005	0.08410273	0.116194744	0.041179381	0.036001191
548	0.051534421	0.190076525	0.019360223	0.017164885	0.123844644	0.009984711	0.041659167999999996	0.053524775999999996	0.022793288	0.126330075	0.035342742	0.030954359	0.009557069	0.025918383	0.020469611999999998	0.022709907999999997	0.02143829	0.069808745	0.07235861099999999	0.035169566
549	0.053607278	0.011053687	0.028070842999999998	0.050828282	0.046805281	0.049796075	0.032965865	0.033566101	0.048151422	0.06089074	0.04208888400000001	0.10946691300000001	0.003344474	0.044055532	0.012528758000000001	0.10032862699999999	0.10309253199999999	0.065482962	0.070112312	0.033763431
550	0.010174657	0.039236885	0.038745204	0.008767624	0.08827226699999999	0.007464794	0.013102658	0.156632279	0.045036667	0.098112215	0.034789924	0.049323543	0.027170257000000003	0.022263701	0.021701647999999997	0.034864007	0.10388211	0.117285029	0.01626458	0.06690995
551	0.124181019	0.17367338	0.030338027000000004	0.01090336	0.07305357700000001	0.025120186	0.03163338	0.054515949	0.029093576	0.039764553	0.034400005	0.012596818999999999	0.014202475	0.021756355	0.113832016	0.013470461999999999	0.026049503999999998	0.068399191	0.081178752	0.021837415
552	0.111682564	0.018247378999999998	0.038994835	0.034264415	0.055347617	0.015599478	0.015159263999999999	0.207270714	0.012857017	0.071620381	0.047317802	0.025335539	0.018038264	0.029677428	0.013319121000000001	0.020189847	0.075028455	0.11189278	0.042231847	0.035925254
