# Supplementary material for: Modeling site-specific amino-acid preferences deepens phylogenetic estimates of viral sequence divergence
Source: Virus Evol. 2018 Nov 6;4(2):vey033. doi: 10.1093/ve/vey033 (PMC6220371; doi:10.1093/ve/vey033)
Supplement: Supplementary File 4 [file vey033_supplementary_file_4.txt]

>cds_ARG44468_A/Mexico/INCMNSZ/RFH460/2013_2013/12/_HA_HA_1
AAGGCAATACTAGTAGTTCTGCTATATACATTTGCAACCGCAACTGCAGACACATTATGT
ATAGGTTATCATGCAAACAATTCAACAGACACTGTAGACACAGTACTAGAAAAGAATGTA
ACAGTAACACACTCTGTTAACCTTCTAGAAGACAAGCATAACGGGAAACTATGCAAAGCC
CCATTGCATTTGGGTAAATGTAACATTGCTGGCTGGATCCTGGGAAATCCAGAGTGTGAA
TCATCCACAGCAAGTTCATGGTCCTACATTGTGGAAACATCTAGTTCAGACAATGGATGT
TACCCAGGAGATTTCATCAATTATGAGGAGCTAAGAGAGCAATTGAGCTCAGTGTCATCA
TTTGAATTCCCCAAAACAAGTTCATGGCCCAATCATGACTCGAACGGTGTAACGGCAGCA
TGTCCTCACGCTGGAGCAAAAAGCTTCTACAAAAATTTAATATGGCTAGTTAAAAAAGGA
AATTCATACCCAAAGCTCAGCCAATCCTACATTAATGATAAAGGGAGAGAAGTCCTCGTG
CTGTGGGGCATTCACCATCCATCTACTACTGCTGACCAACAAAGTCTCTATCAGAATGCA
GATGCATATGTTTTTGTGGGGACATCAAGATACAGCAAGAAGTTCAAGCCGGAAATAGCA
ATAAGACCCAAAGTGAGGGATCAAGAAGGGAGAATGAACTATTACTGGACACTAGTAGAG
CCGGGAGACAAAATAACATTCGAAGCAACTGGAAATCTAGTGGTACCGAGATATGCATTC
ACAATGGAAAGAAATGGATCTGGTATTATCATTTCAGATACACCAGTCCACGATTGCAAT
ACAACTTGTCAGACACCCGAGGGTGCTATAAACACCAGCCTCCCATTTCAGAATATACAT
CCGATCACAATTGGAAAATGTCCAAAGTATGTAAAAAGCACAAAATTGAGACTGGCCACA
GGATTGAGGAATGTCCCGTCTATTCAATCTAGAGGCCTATTCGGGGCCATTGCCGGCTTC
ATTGAAGGGGGGTGGACAGGGATGGTAGATGGATGGTACGGTTATCACCATCAAAATGAG
CAGGGGTCAGGATATGCAGCCGACCTGAAGAGCACACAAAATGCCATTGACAAGATTACT
AACAAAGTAAACTCTGTTATTGAAAAGATGAATACACAGTTCACAGCAGTGGGTAAAGAG
TTCAACCACCTGGAAAAAAGAATAGAGAATTTAAATAAAAAAGTTGATGATGGTTTCCTG
GACATTTGGACTTACAATGCCGAACTGTTGGTTCTATTGGAAAATGAAAGAACTTTGGAC
TACCACGATTCAAATGTGAAGAACTTGTATGAAAAGGTAAGAAACCAGTTAAAAAACAAT
GCCAAAGAAATTGGAAACGGCTGCTTTGAATTTTACCACAAATGTGATAACACGTGCATG
GAAAGTGTCAAAAATGGGACTTATGACTACCCAAAATACTCAGAGGAAGCAAAATTAAAC
AGAGAAAAAATAGATGGGGTAAAGCTGGAATCAACAAGGATTTACCAGATTTTGGCGATC
TCAACTGTCGCCAGTTCATTGGTACTGGTAGTCTCCCTGGGGGCAATCAGCTTCTGGATG
TGCTCTAATGGGTCTCTACAGTGTAGAATATGTATT
>cds_AEM60091_A/swine/Iowa/3421/1990_1990//_HA_HA_1
AAGGCAATACCATTAGTCTTGCTATACACACTTACAACCGCAAATGCAGACACATTATGT
ATAGGTTACCATGCAAATAATTCAACTGACACTGTTGATACAGTACTGGAAAAGAATGTA
ACAGTAACACACTCTGTTAATCTTCTAGAAGACAAACATAACGGAAAACTATGTAAAGCC
CCATTGCATTTGGGTAAATGTAACATTGCTGGATGGCTCCTGGGAAACCCAGAATGTGAA
TTATTCACAGCAAGCTCATGGTCTTACATTGTGGAAACATCTAACTCAGACAATGGGTGT
TACCCAGGGGATTTCATCAATTACGAAGAGCTAAGAGAGCAATTGAGCTCAGTGTCATCA
TTTGAATTCCCCAAGGCAAGTTCATGGCCCAATCATGAGACGAACGGTGTGACGGCAGCA
TGCCCTTATGCTGGAGCAAACAGCTTCTACAGAAATTTAATATGGCTGGTAAAAAAGGGA
AATTCATACCCAAAGCTCAGCAAATCCTATGTTAACAATAAGGAGAAGGAAGTCCTCGTG
CTATGGGGCATTCACCATCCACCTACCAGTACTGACCAACAAAGTCTCTACCAGAATGCA
GATGCTTATGTTTTTGTGGGGTCATCAAAGTACAACAAGAAATTCAAGCCAGAAATAGCA
ACAAGACCCAAGGTGAGAGGTCAAGCAGGGAGAATGAACTATTACTGGACACTAGTAGAG
CCTGGAGACACAATAACATTCGAAGCAACTGGAAATCTAGTGGTACCAAGGTATGCCTTC
GCAATGAAAAGAGGTGGATCTGGTATTATCATTTCAGATACACCAGTCCACGATTGTAAT
ACGACTTGTCAAACACCCAAAGGTGCTATAAACACCAGCCTCCCATTTCAGAATATACAT
CCAGTCACAATTGGAGAATGTCCAAAGTATGTCAAAAGCACAAAATTGAGAATGGCTACA
GGACTAAGGAATATCCCGTCTATTCAATCTAGAGGTCTGTTTGGAGCCATTGCTGGCTTT
ATTGAGGGGGGATGGACAGGAATGATAGATGGATGGTACGGTTATCACCATGAAAATGAG
CAGGGATCAGGATATGCAGCTGACCGAAAGAGCACACAGAATGCCATTGACGGGATCACT
AATAAAGTAAACTCTGTTATTGAAAAGATGAACACACAATTCACAGCAGTGGGTAAAGAA
TTCAACCACCTGGAAAAAAGAATAGAGAATTTAAACAGAAAGGTTGATGATGGTTTTCTG
GATGTTTGGACTTACAATGCCGAACTGTTGGTTCTATTGGAAAATGAAAGAACCTTAGAT
TACCATGACTCAAATGTGAAGAACCTATATGAGAAAGTGAGAAGCCAGCTAAAAAACAAT
GCCAAGGAAATTGGAAATGGCTGCTTTGAATTTTACCACAAATGTGATGACACGTGCATG
GAGAGCGTCAAAAATGGGACTTATGATTACCCAAAATACTCAGAAGAATCAAAACTAAAC
AGAGAGGAAATAGATGGGGTAAAGCTGGAATCAACAAGGATTTACCAGATCTTGGCGATC
TCAACTGTCGCCAGTTCATTGGTACTGTTAGTCTCCCTGGGGGCAATCAGTTTCTGGATG
TGCTCCAATGGGTCTTTACAGTGCAGAATATGTATT
>cds_BAA02768_A/Suita/1/1989_1989//_HA_HA_1
AAAGCAAAACTACTAGTCCTGTTATGTGCATTTACAGCTACAGATGCAGACACAATATGT
ATAGGCTACCATGCGAACAACTCAACCGACACTGTTGACACAGTACTTGAGAAGAACGTG
ACAGTGACACACTCTGTCAACCTACTTGAGGACAGTCACAACGGAAAACTATGTCGAGCC
CCACTACAATTGGGTAATTGCAGCATTGCCGGATGGATCTTAGGAAACCCAGAATGCGAA
TCATTTTCTAAGGAATCATGGTCCTACATTGCAGAAACACCAAACTCCGAGAATGGATGT
TACCCAGGGTATTTCGCCGACTATGAGGAACTGAGGGAGCAATTGAGTTCAGTATCATCA
TTCGAGTTCCCCAAAGAAAGCTCATGGCCCAACCACACCGTAACCGGAGTAACGGCATCA
TGCTCCCATAATGGGAAAAGCAGTTTTTACAGAAATTTGCTATGGCTGACGGGGAAGAAT
GGCTTGTACCCAAATCTGAGCAAGTCCTATGTGAACAACAAAGAGAAAGAAGTCCTTGTA
CTATGGGGTGTTCATCACCCGTCTAACATAGGGGACCAAAGGGCCATCTATCATACAGAA
AATGCTTATGTCTCTGTAGTGTCTTCACATTATAGCAGGAGATTCACCCCAGAAATAGCA
AAAAGACCCAAAGTAAGAGGTCAAGAAGGAAGAATTAACTACTACTGGACTCTGCTGGAA
CCCGGGGACACAATAATATTTGAGGCAAATGGAAATCTAATAGCGCCATGGTATGCTTTC
GCACTGAGTAGAGGCGGGTCAGGAATCATCACCTCAAACGCATCAATGGATGAATGTGAC
GCGAAGTGTCAAACACCCCAGGGAGCTATAAACAGTAGTCTTCCTTTCCAGAATGTACAC
CCAGTCACAATAGGAGAGTGTCCAAAGTATGTCAGGAGTACAAAATTAAGGATGGTTACA
GGACTAAGGAACATCCCATCCATTCAATCCAGAGGTTTGTTTGGAGCCATTGCCGGTTTC
ATTGAAGGGGGGTGGACTGGAATGATAGATGGATGGTATGGTTATCATCATCAGAATGAA
CAAGGATCTGGCTATGCTGCGGATCAAAAAAGCACACAAAATGCCATTAACGGAATTACA
AACAAGGTGAATTCTGTAATCGAGAAAATGAACACTCAATTCACAGCTGTGGGCAAAGAA
TTCAACAAATTAGAAAGAAGGATGGAATACTTAAATAAAAAAGTTGATGATGGATTTCTG
GACATTTGGACATATAATGCAGAATTGTTGGTTCTACTGGAAAATGAAAGGACTTTGGAT
TTTCATGACTCAAATGTGAAGAATCTGTATGAGAAAGTAAAAAGCCAATTAAAGAATAAT
GCCAAAGAAATAGGATACGGGTGTTTTGAATTCTACCACAAGTGTAACAATGAATGCATG
GAAAGTGTGAAAAATGGAACTTATGACTATCCAAAATATTCCGAGGAATCAAAGTTAAAC
AGGGAAAAAATTGATGGAGTGAAATTGGAATCAATGGGAGTCTATCAGATTCTGGCGATC
TCAACTGTCGCCAGTTCACTGGTGCTTTTGGTCTCCCTGGGGGCAATCAGCTTCTGGATG
TGTTCTAATGGGTCTTTGCAGTGTAGAATATGCATC
>cds_ABD59847_A/Taiwan/0130/1996_1996//_HA_HA_1
ACAGCAAAACTACTAGTCCTGTTGTGTGCATTTACAGCTACATATGCAGACACAATATGT
ATAGGCTACCATGCGAACAACTCAACCGACACTGTTGACACAGTACTTGAGAAGAACGTG
ACAGTGACACACTCTGTCAACCTACTTGAGGACAGTCACAACGGAAAACTATGCCGAGCC
CCACTACAATTGGGTAATTGCAGCGTTGCCGGATGGATCTTAGGAAACCCAGAATGCGAA
TCATTTTCTAAGGAATCATGGTCCTACATTGCAGAAACACCAAACCCTGAGAATGGATGT
TACCCAGGGTATTTCGCCGACTATGAGGAACTGAGGGAGCAATTGAGCTCAGTATCATCA
TTCGAGTTCCCCAAGGAAAGCTCATGGCCCAACCACACCGTAACCGGAGTTACGGCATCA
TGCTCCCATAATGGGAAAAGCAGTTTTTACAAAAATTTGCTATGGCTGACGGAAAAGAAT
GGCTTGTACCCAAATCTGAGCAAGTCCTATGTAACCAACAAAGAGAAAGAAGTCCTTGTA
CTATGGGGTGTTCATCACCCGTCTAACATAGGGGACCAACGGGGCCGCTATCATACAGAA
AATGCTTATGTCTCTGTAGTGTCTTCACATTATAGCAGAAGATTCACTCCAGAAATAGCA
AAAAGACCCAAAGTAAGAGATCAAGAAGGGAGAATTAACTACTACTGGACTCTGCTGGAA
CCCGGGGACACAATAATATTTGAGGCAAATGGAAATCTAATAGCGCCATGGTATGCTTTC
GCACTGAGTAGAGGCGGGTCAGGAATCATCACCTCAAACGCATCAATGGGTGAATGTGAC
GCTAAGTGTCAAACACCCCAAGGAGCTATAAACAGTAGTCTTCCTTTCCAGAATGTACAC
CCAGTCACAATAGGAGAGTGTCCCAAGTATGTCAGGAGTACAAAATTAAGGATGGTTACA
GGACTAAGAAACATCCCATCCATTCAATCTAGAGGTTTGTTTGGAGCCATTGCCGGTTTC
ATTGAAGGGGGGTGGACTGGAATGATAGATGGATGGTATGGTTATCATCATCAGAATGAA
CAAGGATCTGGCTATGCTGCAGACCAAAAAAGCACACAAAATGCCATTGATGGGATTACA
AACAAGGTGAATTCTGTAATCGAGAAAATGAACACTCAGTTCACAGCTGTAGGCAAAGAA
TTCAACAAATTAGAGAGAAGGATGGAAAACTTAAATAAGAAAGTTGATGATGGATTTCTG
GACATTTGGACATATAATGCAGAATTGTTGGTTCTCCTGGAAAATGAAAGGACTTTGGAT
TTTCATGACTCAAATGTGAAGAATCTGTATGAGAAAGTAAAAAACCAATTGAAGAATAAT
GCCAAAGAAATCGGGAACGGGTGTTTTGAATTCTATCACAAGTGTAACAATGAATGCATG
GAAAGTGTGAAAAATGGAACTTATGACTATCCAAAATATTCCGAAGAATCAAAGTTAAAC
AGGGAAAAAATTGATGGAGTGAAATTGGAATCAATGGGAGTCTATCAGATTCTGGCGATC
TCAACTGTCGCCAGTTCACTGGTGCTTTTGGTCTCCCTGGGGGCAATCAGTTTCTGGATG
TGTTCTAATGGGTCTTTGCAGTGTAGAATATGCATC
>cds_ABV25634_A/swine/Iowa/15/1930_1930//_HA_HA_1
AAGGCAATACTATTAGTCTTGTTATGTGCATTTGCAGCTACAAATGCAGACACACTATGT
ATAGGTTACCATGCAAATAACTCAACCGACACTGTTGACACAGTACTCGAGAAGAACGTA
ACCGTGACACACTCTGTTAACCTGCTTGAAGACAGCCACAACGGAAAACTATGTAGAGCC
CCATTACAACTGGGGAAATGTAATATTGCCGGATGGCTCTTGGGAAACCCAGAATGCGAT
TTGCTCACAGTGAGCTCATGGTCCTATATTGTAGAAACATCGAACTCAGATAATGGGTGT
TACCCAGGAGATTTCATCGACTATGAAGAACTGAGAGAGCAACTAAGCTCAGTGTCATCA
TTCGAATTTCCCAAGACAAGCTCGTGGCCCAATCATGAAACAACCGGTGTAACGGCAGCA
TGCCCCTATGCTGGAGCAAGCAGCTTTTACAGAAATTTACTATGGCTGGTAAAGAAGGAA
AATTCATACCCAAAGCTTAGCAAATCCTATGTTAACAATAAAGGGAAAGAAGTCCTTGTG
CTATGGGGTGTTCATCATCCGCCTACCAGTACTGATCAACAAAGTCTCTATCAAAATGCA
GATGCTTATGTTTCTGTAGGGTCATCAAAATATGACAGGAGGTTCACTCCAGAAATAGCA
GCGAGACCCAAAGTGAGAGGTCAGGCAGGGAGGATGAACTATTACTGGACATTACTAGAA
CCCGGAGACACAATAACATTTGAGGCAACTGGAAATTTAGTGGCACCAAGATATGCTTTC
GCACTGAATAGAGGTGAATCCGGTATCATCACTTCAGACGCACCAGTGCATGATTGTGAC
ACGAAGTGTCAAACACCTCATGGTGCCATAAACAGCAGTCTCCCTTTCCAGAATATACAT
CCAGTCACAATAGGAGAGTGCCCAAAATACGTCAAGAGTACCAAATTAAGGATGGTTACA
GGACTAAGAAACATCCCATCTATCCAGTCTAGAGGTCTGTTTGGAGCCATTGCCGGTTTT
ATTGAGGGGGGATGGACTGGATTGATAGATGGATGGTATGGTTACCATCATCAGAATGGA
CAGGGATCAGGCTATGCAGCGGACCAAAAGAGCACACAAAATGCCATTGACGGGATTACT
AACAAGGTGAATTCTGTTATCGAGAAGATGAACACGCAATTCACAGTAGTGGGTAAAGAA
TTCAACAACCTAGAAAGAAGGATAAAAAATTTAAATAAAAAAGTCGATGATGGATTTCTG
GATGTTTGGACATATAATGCAGAACTGTTAGTTCTATTGGAAAATGAAAGGACTCTGGAT
TTCCATGACTCAAATGTAAAGAACCTGTATGAGAAAGCAAGAAGCCAACTAAGGAATAAT
GCCAAGGAAATCGGGAATGGATGCTTTGAATTCTACCACAAATGTGATGATGCATGCATG
GAAAGCGTCAGAAATGGGACTTATGATTACCCAAAGTATTCAGAAGAATCAAAATTGAAC
AGAGAGGAAATAGATGGAGTGAAATTGGAATCAATGATGGTCTATCAGATTCTGGCGATC
TCAACCGTCGCCAGTTCACTAGTGCTGTTAGTCTCCCTGGGGGCAATCAGCTTCTGGATG
TGTTCTAATGGGTCTTTGCAGTGCAGAATATGCATT
>cds_AAD17229_A/South_Carolina/1/1918_1918//_HA_HA_1
GAGGCAAGACTACTGGTCTTGTTATGTGCATTTGCAGCTACAAATGCAGACACAATATGT
ATAGGCTACCATGCGAATAACTCAACCGACACTGTTGACACAGTACTCGAAAAGAATGTG
ACCGTGACACACTCTGTTAACCTGCTCGAAGACAGCCACAACGGAAAACTATGTAAAGCC
CCATTACAATTGGGGAAATGTAATATCGCCGGATGGCTCTTGGGAAACCCGGAATGCGAT
TTACTCACAGCGAGCTCATGGTCCTATATTGTAGAAACATCGAACTCAGAGAATGGATGT
TACCCAGGAGATTTCATCGACTATGAAGAACTGAGGGAGCAATTGAGCTCAGTGTCATCG
TTTGAATTTCCCAAGACAAGCTCGTGGCCCAATCATGAAACAACCGGTGTAACGGCAGCA
TGCTCCTATGCGGGAGCAAGCAGTTTTTACAGAAATTTGCTGTGGCTGACAAAGAAGGGA
AGCTCATACCCAAAGCTTAGCAAGTCCTATGTGAACAATAAAGGGAAAGAAGTCCTTGTA
CTATGGGGTGTTCATCATCCGCCTACCGGTACTGATCAACAGAGTCTCTATCAGAATGCA
GATGCTTATGTCTCTGTAGGGTCATCAAAATATAACAGGAGATTCACCCCGGAAATAGCA
GCGAGACCCAAAGTAAGAGATCAAGCTGGGAGGATGAACTATTACTGGACATTACTAGAA
CCCGGAGACACAATAACATTTGAGGCAACTGGAAATCTAATAGCACCATGGTATGCTTTC
GCACTGAATAGAGGTGGATCCGGTATCATCACTTCAGACGCACCAGTGCATGATTGTAAC
ACGAAGTGTCAAACACCCCATGGTGCTATAAACAGCAGTCTCCCTTTCCAGAATATACAT
CCAGTCACAATAGGAGAGTGCCCAAAATACGTCAGGAGTACCAAATTGAGGATGGCTACA
GGACTAAGAAACATTCCATCTATTCAATCCAGGGGTCTATTTGGAGCCATTGCCGGTTTT
ATTGAGGGGGGATGGACTGGAATGATAGATGGATGGTATGGTTATCATCATCAGAATGAA
CAGGGATCAGGCTATGCAGCGGATCAAAAAAGCACACAAAATGCCATTGACGGGATTACA
AACAAGGTGAATTCTGTTATCGAGAAAATGAACACCCAATTCACAGCAGTGGGTAAAGAA
TTCAACAACTTAGAAAGAAGGATAGAAAATTTAAATAAAAAAGTCGATGATGGATTTCTG
GATATTTGGACATATAATGCAGAATTGTTAGTTCTACTGGAAAATGAAAGAACCCTGGAT
TTCCATGACTCAAATGTAAGGAATCTGTATGAGAAAGTAAAAAGCCAATTAAAGAATAAT
GCCAAGGAAATCGGAAATGGATGTTTTGAGTTCTACCACAAGTGTGACGATGCATGCATG
GAAAGTGTAAGAAATGGGACTTATGATTACCCAAAATATTCAGAAGAATCAAAGTTGAAC
AGAGAAGAAATAGATGGAGTGAAATTAGAATCAATGGGGGTCTATCAGATTCTGGCGATC
TCAACTGTCGCCAGTTCACTAGTGCTGTTAGTCTCCCTGGGGGCAATCAGCTTCTGGATG
TGTTCTAATGGGTCTTTGCAGTGCAGAATATGCATT
>cds_ABU50586_A/Solomon_Islands/3/2006_2006/08/21_HA_HA_1
AAAGTAAAACTACTGGTCCTGTTATGCACATTTACAGCTACATATGCAGACACAATATGT
ATAGGCTACCATGCCAACAACTCAACCGACACTGTTGACACAGTACTTGAGAAGAATGTG
ACAGTGACACACTCTGTCAACCTGCTTGAGGACAGTCACAATGGAAAATTATGTCTAGCC
CCACTACAATTGGGTAATTGCAGCGTTGCCGGATGGATCTTAGGAAACCCAGAATGCGAA
TTAATTTCCAGGGAATCATGGTCCTACATTGTAGAAAAACCAAATCCTGAGAATGGATGT
TACCCAGGGCATTTCGCCGACTATGAGGAACTGAGGGAGCAATTGAGTTCAGTATCTTCA
TTTGAGTTCCCCAAAGAAAGCTCATGGCCCAACCACACCACAACCGGAGTATCAGCATCA
TGCTCCCATAATGGGGAAAGCAGTTTTTACAAAAATTTGCTATGGCTGACGGGGAAGAAT
GGTTTGTACCCAAACCTGAGCAAGTCCTATGCAAACAACAAAGAGAAAGAAGTCCTTGTA
CTATGGGGTGTTCATCACCCGCCTAACATAGGTGACCAAAGGGCTCTCTATCATACAGAA
AATGCTTATGTCTCTGTAGTGTCTTCACATTATAGCAGAAAATTCACCCCAGAAATAGCC
AAAAGACCCAAAGTAAGAGATCGAGAAGGAAGAATCAACTACTACTGGACTCTACTTGAA
CCCGGGGATACAATAATATTTGAGGCAAATGGAAATCTAATAGCGCCAAGATATGCTTTC
GCACTGAGTAGAGGCGGATCAGGAATCATCAACTCAAATGCACCAATGGATGAATGTGAT
GCGAAGTGCCAAACACCTCAGGGAGCTATAAACAGCAGTCTTCCTTTCCAGAATGTACAC
CCTGTCACAATAGGAGAGTGTCCAAAGTATGTCAGGAGTGCAAAATTAAGGATGGTTACA
GGACTAAGGAACATCCCATCCATTCAATCCAGAGGTTTGTTTGGAGCCATTGCCGGTTTC
ATTGAAGGGGGGTGGACTGGAATGGTAGATGGTTGGTATGGTTATCATCATCAGAATGAG
CAAGGATCTGGCTATGCTGCAGATCAAAAAAGCACACAAAATGCCATTAATGGGATTACA
AACAAGGTGAATTCTGTAATTGAGAAAATGAACACTCAATTCACAGCTGTGGGCAAAGAA
TTCAACAAATTGGAAAGAAGGATGGAAAACTTAAATAAAAAAGTTGATGATGGGTTTATA
GACATTTGGACATATAATGCAGAATTGTTGGTTCTACTGGAAAATGAAAGGACTTTGGAT
TTCCATGACTCCAATGTGAAGAATCTGTATGAGAAAGTAAAAAGCCAATTAAAGAATAAT
GCCAAAGAAATAGGAAATGGGTGTTTTGAATTCTATCACAAGTGTAACGATGAATGCATG
GAGAGTGTAAAAAATGGAACTTATGACTATCCAAAATATTCCGAAGAATCAAAGTTAAAC
AGGGAGAAAATTGATGGAGTGAAATTGGAATCAATGGGAGTCTATCAGATTCTGGCGATC
TCAACAGTCGCCAGTTCCCGGGTTCTTTTGGTCTCCCTGGGGGCAATCAGCTTCTGGATG
TGTTCCAATGGGTCTTTGCAGTGTAGAATATGCATC
>cds_AGM53850_A/California/07/2009_2009/04/09_HA_HA_1
AAGGCAATACTAGTAGTTCTGCTATATACATTTGCAACCGCAAATGCAGACACATTATGT
ATAGGTTATCATGCGAACAATTCAACAGACACTGTAGACACAGTACTAGAAAAGAATGTA
ACAGTAACACACTCTGTTAACCTTCTAGAAGACAAGCATAACGGGAAACTATGCAAAGCC
CCATTGCATTTGGGTAAATGTAACATTGCTGGCTGGATCCTGGGAAATCCAGAGTGTGAA
TCATCCACAGCAAGCTCATGGTCCTACATTGTGGAAACACCTAGTTCAGACAATGGATGT
TACCCAGGAGATTTCATCGATTATGAGGAGCTAAGAGAGCAATTGAGCTCAGTGTCATCA
TTTGAATTCCCCAAGACAAGTTCATGGCCCAATCATGACTCGAACGGTGTAACGGCAGCA
TGTCCTCATGCTGGAGCAAAAAGCTTCTACAAAAATTTAATATGGCTAGTTAAAAAAGGA
AATTCATACCCAAAGCTCAGCAAATCCTACATTAATGATAAAGGGAAAGAAGTCCTCGTG
CTATGGGGCATTCACCATCCACCTACTAGTGCTGACCAACAAAGTCTCTATCAGAATGCA
GATGCATATGTTTTTGTGGGGTCATCAAGATACAGCAAGAAGTTCAAGCCGGAAATAGCA
ATAAGACCCAAAGTGAGGGATCAAGAAGGGAGAATGAACTATTACTGGACACTAGTAGAG
CCGGGAGACAAAATAACATTCGAAGCAACTGGAAATCTAGTGGTACCGAGATATGCATTC
GCAATGGAAAGAAATGGATCTGGTATTATCATTTCAGATACACCAGTCCACGATTGCAAT
ACAACTTGTCAAACACCCAAGGGTGCTATAAACACCAGCCTCCCATTTCAGAATATACAT
CCGATCACAATTGGAAAATGTCCAAAATATGTAAAAAGCACAAAATTGAGACTGGCCACA
GGATTGAGGAATATCCCGTCTATTCAATCTAGAGGCCTATTTGGGGCCATTGCCGGTTTC
ATTGAAGGGGGGTGGACAGGGATGGTAGATGGATGGTACGGTTATCACCATCAAAATGAG
CAGGGGTCAGGATATGCAGCCGACCTGAAGAGCACACAGAATGCCATTGACGAGATTACT
AACAAAGTAAATTCTGTTATTGAAAAGATGAATACACAGTTCACAGCAGTAGGTAAAGAG
TTCAACCACCTGGAAAAAAGAATAGAGAATTTAAATAAAAAAGTTGATGATGGTTTCCTG
GACATTTGGACTTACAATGCCGAACTGTTGGTTCTATTGGAAAATGAAAGAACTTTGGAC
TACCACGATTCAAATGTGAAGAACTTATATGAAAAGGTAAGAAGCCAGCTAAAAAACAAT
GCCAAGGAAATTGGAAACGGCTGCTTTGAATTTTACCACAAATGCGATAACACGTGCATG
GAAAGTGTCAAAAATGGGACTTATGACTACCCAAAATACTCAGAGGAAGCAAAATTAAAC
AGAGAAGAAATAGATGGGGTAAAGCTGGAATCAACAAGGATTTACCAGATTTTGGCGATC
TCAACTGTCGCCAGTTCATTGGTACTGGTAGTCTCCCTGGGGGCAATCAGTTTCTGGATG
TGCTCTAATGGGTCTCTACAGTGTAGAATATGTATT
>cds_AAL87868_A/Swine/Minnesota/55551/2000_2000//_HA_HA_1
AAGACAATACTAGTAGTCTTGCTATATACATTTACAACTGCAGATGCAGACACATTATGT
ATAGGCTATCATGCAAATAATTCAACTGACACTGTTGACACAGTATTAGAAAAGAATGTA
ACAGTAACACACTCTGTTAACCTTCTAGAAAACAAACATAATGGGAAACTATGTAAAGCC
CCATTGCATTTGGGTAAATGTAACATTGCTGGATGGCTCTTGGGAAACCCAGAGTGTGAA
TCATTCGAAGCAAGCTCATGGTCTTACATAGTGGAAACGCCTAATTCAGACAATGGGTGT
TACCCAGGAGATTTCATCAATTATGAGGAGCTGAGAGAGCATTTGAGCTCAGTGTCATCA
TTTGAATTCCCCAAGGCAAATTCATGGCCCAATCATGATACGGATGGTGTGACGGCATCA
TGTCCTTATGCTGGGGCAAAAAGCTTCTACAGAAATTTAATATGGCTGGTAAAAAAAGGA
AGTTCATACCCAAAGCTCAGTAAATCCTATATTAACGACAAGAAGAAGGAAGTCCTCGTG
ATATGGGGCATTCACCATCCACCTAACAGTACTGACCAACAAACTCTCTACCAGAATGCA
GATGCCTATGTTTTTGTGGGATCATCAAAATACAGCAAGAGATTCAAGCCAGAAATAGCA
GCAAGACCCAAGGTGAGGGATCAAGCAGGAAGAATGAACTATTACTGGACACTAATAGAG
CCTGGAGACACAATAACATTCGAAGCAACTGGAAATCTAGTGGTACCAAGATATGCCTTC
GCAATGACAAGAGGCGGATCTGGTATTATCATTTCAGATACACCAGTCCACGATTGCAAT
ACGACTTGTCAAACACCCAAAGGTGCTATAAACACCAGCCTTCCATTTCAGAATATACAT
CCAGTCACAATTGGAGAATGTCCAAAATATGTCAAAAGCACAAAATTGAAAATGGCTACA
GGATTAAGAAATATCCCATCTATTCAATCAAGAGGCCTATTTGGGGCCATTGCTGGCTTC
ATTGAGGGGGGATGGACAGGAATGATAGATGGATGGTACGGTTATCACCATCAAAATGAG
CAGGGATCAGGATATGCAGCCGACCAAAAGAGCACACAGAATGCCATTGACGGGATCACT
AACAAAGTAAATTCTGTTATTGAAAAGATGAACACACAATTCACCGCAGTGGGTAAAGAA
TTCAACCAACTGGAGAAAAGAATAGAGAGTTTAAACAATAAGGTTGATGATGGTTTTCTG
GATATTTGGACTTACAATGCCGAACTGTTGGTTCTATTGGAAAATGAAAGAACTTTGGAT
TATCACGATTCAAATGTGAAGAACCTATATGAAAAAGTAAGAAGCCAGCTTAAAAACAAT
GCCAAAGAAATTGGAAATGGCTGTTTTGAATTTTACCACAAATGTGATGACACATGCATG
GAGAGCGTCAAAAATGGGACTTATGATTATCCAAAATACTCAGAAGAAGCAAAACTAAAC
AGAGAGGAGATAGATGGGGTAAAGCTGGAATCAACAAGAATTTACCAGATTTTGGCGATC
TCAACTGTCGCCAGCTCATTGGTACTGTTAGTCTCTCTGGGGGCAATCAGTTTCTGGATG
TGCTCCAATGGGTCTTTACAGTGCAGAATATGTATA
>cds_ABF21278_A/Wilson-Smith/1933_1933//_HA_HA_1
AAGGCAAAACTACTGGTCCTGTTATATGCATTTGTAGCTACAGATGCAGACACAATATGT
ATAGGCTACCATGCGAACAACTCAACCGACACTGTTGACACAATACTCGAGAAGAATGTG
GCAGTGACACATTCTGTTAACCTGCTCGAAGACAGACACAACGGGAAACTATGTAAAGCC
CCACTACAATTGGGGAAATGTAACATCACCGGATGGCTCTTGGGAAATCCAGAATGCGAC
TCACTTCCAGCGAGATCATGGTCCTACATTGTAGAAACACCAAACTCTGAGAATGGATGT
TATCCAGGAGATTTCATCGACTATGAGGAACTGAGGGAGCAATTGAGCTCAGTATCATCA
TTAGAATTTCCCAAGGAAAGTTCATGGCCCAACCACACATTCAACGGAGTAACAGCATCA
TGCTCCCATAGGGGAAAAAGCAGTTTTTACAGAAATTTGATATGGCTGACGAAGAAGGGG
GATTCATACCCAAAGCTGACCAATTCCTATGTGAACAATAAAGGGAAAGAAGTCCTTGTA
CTATGGGGTGTTCATCACCCGTCTAGCAGTGATGAGCAACAGAGTCTCTATAGTAATGGA
AATGCTTATGTCTCTGTAGCGTCTTCAAATTATAACAGGAGATTCACCCCGGAAATAGCT
GCAAGGCCCAAAGTAAGAGATCAACATGGGAGGATGAACTATTACTGGACCTTGCTAGAA
CCCGGAGACACAATAATATTTGAGGCAACTGGTAATCTAATAGCACCATGGTATGCTTTC
GCACTGAGTAGAGGGGAGTCCGGCATCATCACCTCAAACGCGTCAATGCATGAGTGTAAC
ACGAAGTGTCAAACACCCCAGGGATCTATAAACAGCAATCTCCCTTTCCAGAATATACAC
CCAGTCACAATAGGAGAGTGCCCAAAATATGTCAGGAGTACCAAATTGAGGATGGTTACA
GGACTAAGAAACATCCCATCCATTCAATACAGAGGTCTATTTGGAGCCATTGCTGGTTTT
ATTGAGGGGGGATGGACTGGAATGATAGATGGATGGTATGGTTATCATCATCAGAATGAA
CAGGGATCAGGCTATGCAGCGGATCAAAAAAGCACACAGAATGCCATTAACGGGATTACA
AACAAGGTGAACTCTGTTATCGAGAAAATGAACACTCAATTCACAGCTGTGGGTAAAGAA
TTCAACAACTTAGAAAAAAGGATGGAAAATTTAAATAAAAAAGTTGATGATGGGTTTCTG
GACATTTGGACATATAATGCAGAATTGTTAGTTCTACTGGAAAATGAAAGAACTTTGGAT
TTCCATGACTTAAATGTGAAGAATCTGTACGAGAAAGTAAAAAGCCAATTAAAGAATAAT
GCCAAAGAAATCGGAAATGGGTGTTTTGAGTTCTACCACAAGTGTGACAATGAATGCATG
GAAAGTGTAAGAAATGGGACTTATGATTATCCAAAATATTCAGAAGAATCAAAGTTGAAC
AGGGAAAAGATAGATGGAGTGAAATTGGAATCAATGGGGGTGTATCAGATTCTGGCGATC
TCAACTGTCGCCAGTTCACTGGTGCTTTTGGTCTCCCTGGGGGCAATCAGTTTCTGGATG
TGTTCTAATGGGTCTTTGCAGTGCAGAATATGCATC
>cds_AFJ12393_A/mallard/Berlin/453-4/1980_1980//_HA_HA_2
---ATGGCCATCATCTATCTAATTCTTCTGTTCACAGCGGTGAAAGGAGACCAGATATGC
ATTGGATACCATTCCAACAATTCCACAGAAAAAGTTGACACAATTCTAGAGCGAAATGTC
ACTGTGACTCACGCCCAGAACATTCTTGAGAAGACTCACAACGGAAAGTTATGCAAACCT
CCACTTGAATTAGGGGATTGCAGCATTGCCGGATGGCTCCTTGGAAATCCAGAATGTGAT
AGACTAACTGTGCCAGAATGGTCATATATAATGGAGAAAGAAAACCCAAGAAATGGTTGC
TACCCAGGCAGTTTCAATGATTATGAAGAATTGAAACATCTCCTCAGCAGCGTGACACAT
TTCGAGCTGCCCAAAGAT---AGATGGACACAGCACACAACAACTGGAGGTTCACGGGCT
TGCGCAGTATCTGGTAATCCGTCATTCTTCAGGAACATGGTCTGGTTGACAAATAAAGGA
TCGAGTTATCCAGTTGCCAAAGGATCATACAACAATACAAGTGGGGAACAAATGCTGATC
ATTTGGGGGGTACACCACCCAAATGATGAAGCTGAACAAAGAACATTGTACCAGAATGTG
GGGACCTATGTGTCAGTAGGAACATCAACATTGAATAAAAGGTCAATCCCAGAAATAGCA
ACAAGACCTAAAGTAAATGGACAGGGAGGTAGAATGGAATTCTCGTGGACTATCTTGGAC
ATATGGGACACCATAAATTTTGAGAGCACTGGTAATCTAATTGCACCAGAATATGGTTTC
AAAATATCCCGAGGTAGTTCAGGGATCATGAAAACAGAAGGAACACTTGAAAACTGCGAG
ACCAAATGCCAAACTCCCTTGGGGGCAATAAATACAACATTGCCTTTTCACAATGTCCAC
CCATTGACTATTGGTGAGTGCCCCAAATATGTAAAATCGGAAAGGTTAGTCTTAGCAACA
GGATTAAGAAACATCCCTCAGATTGAATCAAGGGGATTGTTTGGGGCAATAGCTGGTTTT
ATAGAGGGGGGATGGCAAGGAATGGTTGATGGTTGGTATGGATATCATCACAGCAATGAC
CAGGGATCCGGGTATGCAGCAGATAAAGAATCCACTCAAAAGGCAATTGATGGAATCACC
AACAAGATAAATTCTGTGATTGAAAAGATGAACACCCAATTTGAAGCTGTTGGAAAAGAA
TTCAGTAACTTGGAGAAAAGACTGGAAAACTTGAACAAAAAGATGGAGGACGGATTTCTA
GATGTGTGGACATACAATGCCGAGCTCCTGGTTCTAATGGAAAATGAGAGGACACTTGAC
TTTCATGATTCTAATGTCCAGAATCTGTATGATAAGGTCAGAATGCAACTGAGGGACAAT
GCAAAAGAATTAGGGAATGGGTGTTTTGAATTTTATCACAAATGTGATGATGAATGTATG
AATAGTGTGAAGAATGGAACGTATGATTATCCCAAGTATGAAGAGGAGTCTAAACTAAAC
AGAAATGAAATCAAAGGGGTAAAATTGAGCAATATGGGGGTTTATCAAATCCTTGCCATT
GCTACAGTAGCAGGCTCTCTGTCACTGGCAATCATGATAGCTGGGATCTCTTTATGGATG
TGCTCCAACGGGTCTCTGCAATGCAGAATCTGCATA
>cds_ACD56302_A/North_Carolina/1/1963_1963//_HA_HA_2
---ATGGCCATCATTTATCTCATACTCCTGTTCACAGCAGTGAGGGGGGACCAGATATGC
ATTGGATACCATGCCAATAATTCCACAGAAAAGGTCGACACAATCCTAGAGCGGAATGTC
ACTGTGACTCATGCCAAGGACATCCTTGAGAAGACCCATAACGGAAAGCTATGCAAACCT
CCACTTGAACTAGGGGACTGTAGCATTGCCGGATGGCTCCTTGGAAATCCAGAATGTGAT
AGGCTAAGGGTGCCAGAATGGTCCTATATAATGGAGAAAGAAAACCCGAAATACAGTTGT
TACCCAGGCAGCTTCAATGACTATGAAGAATTGAAACATCTCCTCAGCAGCGTAAAACAT
TTCGAGCTGCCCAAAGAT---AGATGGACACAGCATACAACAACTGGAGGTTCAAGGGCC
TGCGCGGTGTCAGGTAACCCATCATTCTTCAGGAACATGGTCTGGCTGACAAAGAAAGGA
CCAAATTATCCGGTTGCCAAAGGATCGTACAACAATACGAGCGGAGAACAAATGCTAATA
ATTTGGGGAGTGCACCATCCTATTGATGAGGCAGAACAAATAGCATTGTACCAGAAAGTG
GGAACCTATGTTTCTGCAAGCACATCAACATTGAACAAAAGGTCAACCCCAGAAATAGCA
GCAAGGCCTGAAGTGAATGGACTAGGAAGTAGAATGGAATTCTCTTGGACCCTCTTGGAT
ATGTGGGACACCATAAATTTTGAGAGCACTGGTAATCTAGTTGCACCAGAGTATGGATTC
AAAATATCGAGAGGTAGTTCAGGGATCATGAAGACAGAAGGAACACTTGAGAACTGTGAG
ACCAAATGCCAAACTCCTTTGGGAGCAATAAATACAACACTACCTTTTCACAATGTCCAC
CCACTGACAATAGGTGAATGCCCCAAATATGTAAAATCGGAGAAATTGGTCTTAGCAACA
GGACTAAGGAATGTTCCCCAGATTGAATCAAGAGGATTGTTTGGGGCAATAGCTGGTTTT
ATAGAAGGAGGATGGCAAGGAATGGTTGATGGTTGGTATGGATACCATCACAGCAATGAC
CAGGGATCAGGGTATGCAGCAGACAAAGAATCCACTCAAAAGGCATTTGATGGAATCACC
AACAAGGTAAATTCTGTGATTGAAAAGATGAACACCCAATTTGAAGCTGTTGGGAAAGAA
TTCAGTAACTTAGAGAAAAGACTGGAGAACTTGAACAAAAAGATGGAAGACGGGTTTCTA
GATGTGTGGACATACAATGCTGAGCTTCTAGTTCTGATGGAAAATGAGAGGACACTTGAC
TTTCATGATTCTAATGTCAAGAATCTGTATGATAAAGTCAGAATGCAGCTGAGAGACAAC
GTCAAAGAACTAGGAAATGGATGTTTTGAATTTTATCACAAATGTGACGATGAATGCATG
GATAGTGTGAAAAACGGGACGTATGATTATCCCAAGTATGAAGAAGAATCTAAACTAAAT
AGAAATGAAATCAAAGGGGTAAAATTGAGCAGCATGGGGGTTTATCAAATCCTTGCCATT
GCTACAGTAGCAGGTTCTCTGTCACTGGCAATCATGATGGCTGGGATCTCTTTCTGGATG
TGCTCCAACGGGTCTCTGCAGTGCAGAATCTGCATA
>cds_ABI85183_A/ruddy_turnstone/Delaware/34/1993_1993/05/15_HA_HA_2
---ATGGCCATCATTTATATAATTCTTCTGTTCACGGCAGTAAGAGGGGACCAAATATGC
ATTGGATACCATTCCAACAATTCCACAGAAAAGGTTGACACAATCCTAGAGAGAAACGTC
ACTGTGACTCACGCTCAGGACATTCTTGAGAAGACTCACAATGGGAAGTTATGCAAACCT
CCACTTGAATTAAGAGATTGCAGCATTGCCGGATGGCTCCTTGGGAATCCAGAATGTGAT
ATACTAACTGTGCCAGAATGGTCATACATAATAGAAAAAGAAAATCCAAAGAACGGATGT
TACCCAGGCAGTTTCAATGATTATGAAGAACTGAAGCATCTCATCAGCAGCGTGACACAT
TTTGAGCTGCCCAGAAAT---GAATGGACACAGCATACAACAACTGGAGGTTCACAGGCT
TGCGCAGCGTATGGTGGTCCGTCATTTTTCCGGAACATGGTCTGGTTGACAAAGAAAGGG
TCGAATTATCCAATTGCCAAAAGATCTTACAACAATACAAGTGGAGAACAAGTGCTGATC
ATTTGGGGGATACATCACCCCAATGATGAAAATGAACAAAGAGCATTGTATCAGAATGTG
GGGACCTATGTGTCAGTAGGAACATCAATACTGAACAAAAGATCAATTCCAGAAATAGCA
ACGAGACCTGAAGTGAATGGACAGAGAGGCAGAATGGAATTCTCGTGGACTATCTTAGAT
ATATGGGACACAATAAATTTTGAAAGTACAGGCAATCTGATTGCACCAGAATATGGATTC
AAAATATCCCGAGGTAATTCAGGGATCATGAAAACAGAGGGAAGACTTGAAAACTGCGAG
ACCAAATGCCAAACTCCTTTGGGAGCTATAAATACAACATTACCCTTCCACAATATCCAT
CCGCTGACCATTGGTGAGTGCCCCAAATATGTGAAATCGGAAAAATTAGTCTTAGCAACA
GGATTAAGAAACGTCCCTCAGATTGAGTCAAGAGGATTGTTTGGGGCAATAGCTGGTTTT
ATAGAGGGTGGATGGCAAGGAATGGTTGATGGTTGGTATGGGTATCATCACAGCAATGAC
CAGGGATCTGGGTATGCAGCAGACAAAGAATCCACTCAAAAGGCAATTGATGGAATCACC
AACAAGGTAAATTCTGTGATCGAAAAGATGAACACCCAATTCGAAGCTGTTGGAAAAGAA
TTCGGTAACTTGGAGAAAAGACTGGAGAACTTGAATAAAAAGATGGAGGATGGATTTCTA
GATGTCTGGACATACAATGCAGAACTCCTAGTTCTAATGGAAAATGAGAGGACACTTGAC
TTTCATGATTCTAATGTCAAGAATCTATATGATAAAGTCAGAATGCAGCTGAGAGATAAT
GCAAAAGAACTAGGGAATGGATGTTTTGAATTTTATCACAAATGTGATGATGAATGCATG
AACAGTGTGAAGAATGGGACATATAATTATTCCAAGTATGAAGAGGAGTCTAAACTAAAC
AGGACTGAAATCAAAGGGGTTAAATTGAGCAATATGGGGGTTTATCAAATCCTTGCCATC
GCTACAGTAGCAGGTTCCCTGTCACTGGCAATCATGATAGCTGGGATTTCCATGTGGATG
TGCTCCAACGGGTCTCTGCAATGCAGAATCTGCATA
>cds_AFJ13125_A/mallard/Alberta/838/1979_1979/08/14_HA_HA_2
---ATGACCATCACCTTTCTCATCCTCCTGTTCACAGTAGTGAAAGGGGACCAAATATGT
ATCGGGTACCATGCCAACAATTCCACAGAGAAAGTCGACACAATCTTGGAGCGAAACGTC
ACCGTGACCCATGCCAAGGACATTCTTGAGAAAGTGCACAATGGAAAGTTATGCAGACCT
CCGTTGGAACTGGGGGATTGCAGCATTGCAGGTTGGCTCCTTGGAAATCCGGAATGTGAT
CGATTAAGTGTGCCTGAATGGTCCTATATAGTGGAAAAGGAAAACCCGGCGAATGGTTGT
TATCCAGGCAATTTCAATGATTATGAGGAATTGAAACATCTCCTCACCAGTGTGACACAT
TTTGAGCTGCCCAGAGAT---CAATGGACTCAGCACACGACAACTGGTGGTTCTCGGGCC
TGTGCAGTGTTTGGCAATCCGTCATTCTTCAGGAATATGGTTTGGCTTACAAAGAAAGGA
TCAAACTATCCAGTTGCCAAAAGATCATACAACAACACAAGCGGGGAGCAAATGCTGATA
ATTTGGGGAATACACCATCCCAATGATGATGCGGAGCAAAGAACACTGTACCAGAATGTA
GGAACATATGTTTCTGTAGGCACATCAACATTAAATAAGAGGTCAATCCCTGAAATAGCA
ACAAGGCCAAAAGTCAACGGACAAAGGGGGAGAATGGAATTCTCTTGGACTCTATTGGAA
ACGTGGGATGTCATAAATTTTGAGAGCACTGGTAACTTAATTGCACCAGAATATGGGTTC
AAAATATCGAGAGGAAGTTCAGGGATTATGAAGACAGAGAAAACACTTGAAAATTGTGAA
ACCAAATGTCAGACCCCCCTGGGGGCAATAAATACAACATTGCCTTTCCACAACATTCAC
CCATTGACAATAGGTGAGTGTCCCAAATATGTAAAGTCAGATAGATTGGTTTTGGCAACA
GGGCTAAGAAATGTCCCTCAGATTGAATCAAGAGGATTGTTTGGAGCAATAGCTGGTTTC
ATAGAGGGCGGATGGCAAGGAATGATTGATGGCTGGTATGGGTATCATCACAGCAATGAT
CAGGGATCAGGATATGCAGCAGACAAAGAATCCACTCAAAAGGCAATTGATGGGATAACT
AACAAGGTGAATTCTGTGATTGAAAAGATGAATACTCAGTTTGAGGCTGTTGGGAAAGAG
TTCAACAATCTAGAGAGAAGACTGGAGAACTTAAATAAAAAGATGGAAGATGGGTTTCTT
GGTGTTTGGACATATAATGCCGAACTCCTAGTTCTGATGGAAAATGAAAGGACACTTGAT
TTCCATGATTCCAACGTAAAGAATCTGTATGACAAGGTCAGAATGCAATTGAGAGACAAT
GCCAAGGAAATAGGGAACGGGTGCTTTGAGTTTTATCATAAATGTGATGATGAATGCATG
AATAGCGTCAGGAATGGGACATATGATTATCCCAAATATGAAGAAGAATCCAAGCTGAAC
AGAAACGAAATCAAAGGAGTGAAATTGAGCAATATGGGGGTTTATCAAATACTTGCTATA
GCTACAGTGGCAGGCTCCTTGTCACTGGCAATCATGATAGCTGGGATTTCTTTCTGGATG
TGTTCTAATGGGTCTCTGCAGTGCAGAATTTGCATA
>cds_AIY59261_A/England/12/1962_1962//_HA_HA_2
---ATGGCCATCATTTATCTCATACTCCTGTTCACAGCAGTGAGGGGGGACCAGATATGC
ATTGGATACCATGCCAATAATTCCACAGAAAAGGTCGACACAATTCTAGAGCGGAATGTC
ACTGTGACTCATGCCAAGGACATCCTTGAGAAGACCCATAACGGAAAGCTATGCAAACCT
CCACTTGAACTAGGGGACTGTAGCATTGCCGGATGGCTCCTTGGAAATCCAGAATGTGAT
AGGCTAAGGGTGCCAGAATGGTCCTATATAATGGAGAAAGAAAACCCGAGATACAGTTGT
TACCCAGGCAGCTTCAATGACTATGAAGAATTGAAACATCTCCTCAGCAGCGTAAAACAT
TTCGAGCTGCCCAAAGAT---AGATGGACACAGCATACAACAACTGGAGGTTCAATGGCC
TGCGCGGTGTCAGGTAAACCATCATTCTTCAGAAACATGGTCTGGCTGACAAAGAAAGGA
CCAAATTATCCGGTTGCCAAAGGATCGTACAACAATACGAGCGGAGAACAAATGCTAATA
ATTTGGGGAGTGCACCATCCTAATGATGAGGCAGAACAAAGAGCATTGTACCAGGAAGTG
GGAACCTATGTTTCCGCAAGCACATCAACATTGAACAAAAGGTCAACCCCAGAAATAGCA
GCAAGGCCTAAAGTGAATGGACTAGGAAGTAGAATGGAATTCTCTTGGACCCTCTTGGAT
ATGTGGGACACCATAAATTTTGAGAGCACTGGTAATCTAGTTGCACCAGAGTATGGATTC
AAAATATCAAGAGGTAGTTCAGGGATCATGAAGACAGAAGGAACACTTGAAAACTGTGAA
ACCAAATGCCAAACTCCTTTGGGAGCAATAAATACAACACTACCTTTTCACAATGTCCAC
CCACTGACAATAGGTGAATGCCCCAAATATGTAAAATCGGAGAAATTGGTCTTAGCAACA
GGACTAAGGAATGTTCCCCAGATTGAATCAAGAGGATTGTTTGGGGCAATAGCTGGTTTT
ATAGAAGGAGGATGGCAAGGAATGGTTGATGGTTGGTATGGATACCATCACAGCAATGAC
CAGGGATCAGGGTATGCAGCAGACAAAGAATCCACTCAAAAGGCATTTGATGGAATCACC
AACAAGGTAAATTCTGTGATTGAAAAGATGAACACCCAATTTGAAGCTGTTGGGAAAGAA
TTCAGTAACTTAGAGAAAAGACTGGAGAACTTGAACAAAAAGATGGAAGACGGGTTTCTA
GATGTGTGGACATACAATGCTGAGCTTCTAGTTCTGATGGAAAATGAGAGGACACTTGAT
TTTCATGATTCTAATGTCAAGAATCTGTATGATAAAGTCAGAATGCAGCTGAGAGACAAC
GTCAAAGAACTAGGAAATGGATGTTTTGAATTTTATCACAAATGTGACAATGAATGCATG
GATAGTGTGAAAAACGGGACGTATGATTATCCCAAGTATGAAGAAGAATCTAAACTAAAT
AGAAATGAAATCAAAGGGGTAAAATTGAGCAGCATGGGGGTTTATCAAATCCTTGCCATT
GCTACAGTAGCAGGTTCTCTGTCACTGGCAATCATGGTGGCTGGGATCTCTTTCTGGATG
TGCTCCAACGGGTCTCTGCAGTGCAGAATCTGCATA
>cds_AIU46709_A/Netherlands/M2/1957_1957/07/13_HA_HA_2
---ATGGCCATCATTTATCTCATTCTCCTGTTCACAGCAGTGAGAGGGGACCAGATATGC
ATTGGATACCATGCCAATAATTCCACAGAGAAGGTCGACACAATTCTAGAGCGGAACGTC
ACTGTGACTCATGCCAAGGACATTCTTGAGAAGACCCATAACGGAAAGTTATGCAAACCT
CCACTTGAACTAGGGGACTGTAGCATTGCCGGATGGCTCCTTGGAAATCCAGAATGTGAT
AGACTAAGTGTGCCAGAATGGTCCTATATAATGGAGAAAGAAAACCCGAGAGACGGTTGT
TATCCAGGCAGCTTCAATGATTATGAAGAATTGAAACATCTCCTCAGCAGCGTGAAACAT
TTCGAGCTGCCCAAAGAT---AGATGGACACAGCATACAACAACTGGAGGTTCACGGGCC
TGCGCGGTGTCTGGTAATCCATCATTCTTCAGGAACATGGTCTGGCTGACAAAGAAAGGA
TCAAATTATCCGGTTGCCAAAGGATCGTACAACAATACAAGCGGAGAAAAAATGCTAATA
ATTTGGGGGGTGCACCATCCCAATGATGAGACAGAACAAAGAACATTGTACCAGAATGTG
GGAACCTATGTTTCCGTAGGCACATCAACATTGAACAAAAGGTCAACCCCAGAAATAGCA
ACAAGGCCTAAAGTGAATGGACTAGGAGGTAGAATGGAATTCTCTTGGATCCTCTTGGAT
ATGTGGGACACCATAAATTTTGAGAGTACTGGTAATCTAATTGCACCAGAGTATGGATTC
AAAATATCGAGAGGTAGTTCAGGGATCATGAAAACAGAAGGAACACTTGAGAACTGTGAG
ACCAAATGCCAAACTCCTTTGGGAGCAATAAATACAACATTGCCTTTTCACAATGTCCAC
CCACTGACAATAGGTGAGTGCCCCAAATATGTAAAATCGGAGAAGTTGGTCTTAGCAACA
GGACTAAGGAATGTTCCCCAGATTGAATCAAGAGGATTGTTTGGGGCAATAGCTGGTTTT
ATAGAAGGAGGATGGCAAGGAATGGTTGATGGTTGGTATGGATACCATCACAGCAATGAC
CAGGGATCAGGGTATGCAGCAGACAAAGAATCCACTCAAAAGGCATTTGATGGAATCACC
AACAAGGTAAATTCTGTGATTGAAAAGATGAACACCCAATTTGAAGCTGTTGGGAAAGAA
TTCAGTAACTTAGAGAGAAGACTGGAGAACTTGAACAAAAAGATGGAAGACGGGTTTCTA
GATGTGTGGACATACAATGCTGAGCTTCTAGTTCTGATGGAAAATGAGAGGACACTTGAC
TTTCATGATTCTAATGTCAAGAATCTGTATGATAAAGTCAGAATGCAGCTGAGAGACAAC
GTCAAAGAACTAGGAAATGGATGTTTTGAATTTTATCACAAATGTGATGATGAATGCATG
AATAGTGTGAAAAACGGGACGTATGATTATCCCAAGTATGAAGAAGAGTCTAAACTAAAT
AGAAATGAAATCAAAGGGGTAAAATTGAGCAGCATGGGGGTTTATCAAATCCTTGCCATT
GCTACAGTAGCAGGTTCTCTGTCACTGGCAATCATGATGGCTGGGATCTCTTTCTGGATG
TGCTCCAACGGGTCTCTGCAGTGCAGGATCTGCATC
>cds_AAA43089_A/Berkeley/1/1968_1968//_HA_HA_2
---ATGGCCATCATTTATCTCATACTCCTGTTCACAGCAGTGAGGGGGGACCAGATATGC
ATTGGATACCATGCCAATAATTCCACAGAAAAGGTCGACACAATTCTAGAGCGGAATGTC
ACTGTGACTCATGCCAAGGACATCCTTGAGAAGACCCATAACGGAAAGCTATGCAAACCT
CCACTTGAACTAGGGGATTGTAGCATTGCCGGATGGCTCCTTGGAAATCCAGAATGTGAT
AGGCTAAGTGTGCCAGAATGGTCCTATATAATGGAGAAAGAAAACCCGAGATACAGTTGT
TATCCAGGCAGCTTCAATGACTATGAAGAATTGAAACATCTCCTCAGTAGCGTAAAACAC
TTCGAGCTGCCAAAAGAT---GGATGGACACAGCATGAGACAACTGGAGGTTCAAAGGCC
TGCGCAGTGTCAGGTAAACCATCATTCTTCAGGAACATGGTCTGGCTGACAAAGAAAGGA
CCTAATTATCCGGTTGCCAAAGGATCGTACAACAATACAAGCGGAGAGCAAATGCTAATA
ATTTGGGGAGTGCACCATCCTAATGATGAGGCAGAACAAAGAGCATTGTACCAGGAAGTG
GGAACCTATGTTTCCGAAGCCACATCAACATTAAACAAAAGGTCAACCCCAGAAATAGCA
GCAAGGCCTAAAGTGAGTGGACTAGGAAGTAGAATGGAATTCTCTTGGACCCTCTTGGAT
ATGTGGGACACCATAAGTTTTGAGAGCACTGGTAATCTAGTTGCACCAGAGTATGGATTC
AAAATATCGAGAGGTAGTTCAGGGATCATGAAGACAGAAGGAACACTTGAGAACTGTGAG
ACCAAATGCCAAACTCCTTTGGGAGCAATAAATACAACACTACCTTTTCACAATGTTCAC
CCACTGACAATAGGTGAGTGCCCCAAATATGTAAAATCGGAGAAATTGGTCTTAGCAACA
GGACTAAGGAATGTTCCCCAGATTGAATCAAGAGGATTGTTTGGGGCAATAGCTGGCTTT
ATAGAAGGAGGATGGCAAGGAATGGTTGATGGTTGGTATGGATACCATCACAGCAATGAC
CAGGGATCAGGGTATGCAGCAGACAAAGAATCCACTCAAAAGGCATTTGACGGAATCACC
AACAAGGTAAATTCTGTGATTGAAAAGATGAACACCCAATTTGAAGCTGTTGGGAAAGAA
TTCAGTAACTTAGAGAAAAGACTGGAAAACTTGAACAAAAAGATGGAAGACGGGTTTCTA
GATGTGTGGACATACAATGCTGAGCTTCTAGTTCTGATGGAAAATGAGAGGACACTTGAC
TTTCATGATTCTAATGTCAAGAACCTGTATGATAAAGTCAGAATGCAGCTGAGAGACAAC
GTCAAAGAACTAGGAAACGGATGTTTTGAATTTTATCATAAATGTGACGATGAATGCATG
AATAGTGTGAAAAATGGGACGTATGATTATCCCAAGTATGAAGAAGAATCTAAACTAAAG
AGAAATGAAATCAAAGGGGTGGAATTGAGCAGCATGGGGGTTTACCAAATTCTTGCCATT
GCTACAGTTGCAGGTTCTCTGTCACTGGCAATCATGATAGCTGGGATCTCTTTCTGGATG
TGCTCCAACGGGTCTCTGCAGTGCAGAATCTGCATA
>cds_ABQ01355_A/Albany/1/1960_1960//_HA_HA_2
---ATGGCCATCATTTATCTCATTCTCCTGTTCACAGCAGTGAGAGGGGACCAAATATGC
ATTGGATACCATGCCAATAATTCCACAGAGAAGGTCGACACAATTCTAGAGCGGAACGTC
ACTGTGACTCATGCCAAGGACATTCTTGAGAAGACCCATAACGGGAAGTTATGCAAACCT
CCACTTGAACTAGGGGACTGTAGCATTGCCGGATGGCTCCTTGGAAATCCAGAATGTGAT
AGGCTAAGAGTGCCAGAATGGTCCTATATAATGGAGAAAGAAAACCCGAGAGACGGTTGT
TATCCAGGCAGTTTCAATGATTATGAAGAATTGAAACATCTCCTCAGCAGCGTGAAACAT
TTCGAGTTGCCCAAAGAT---AGATGGACACAGCATACAACAACTGGAGGTTCACGGGCC
TGCGCGGTGTCTGGTAATCCATCATTCTTCAGGAACATGATCTGGCTGACAAAGAAAGGA
TCAAATTATCCGGTTGCCAAAGGATCGTACAACAACACAAGCGGAGAACAAATGCTAATA
ATTTGGGGGGTGCACCATCCCATTGATGAAACAGAACAAAGAACATTGTACCAGAATGTG
GAAACCTATGTTTCCGTAGTCACATCAACATTGAACAAAAGGTCAACCCCGAAAATAGCA
ACAAGGCCTAAAGTGAATGGACTAGGAGGTAGAATGGAATTCTCTTGGACCCTATTGGAT
ATGTGGGACACCATAAATTTTGAGAGTACTGGTAATCTAATTGCTCCAGAGTATGGATTC
AAAATATCGAGAGGCAGTTCAGGGATCATGAAAACAGAAGGAACACTTGAGAACTGTGAG
ACCAAATGCCAAACTCCTTTGGGAGCAATAAATACAACATTGCCTTTTCACAATGTCCAC
CCACTGACAATAGGTGAGTGCCCCAAATATGTAAAATCGGAGAAGTTGGTCTTAGCAACA
GGACTAAGGAATGTTCCCCAGATTGAATCAAGAGGATTGTTTGGGGCAATAGCTGGCTTT
ATAGAAGGAGGATGGCAAGGAATGGTTGATGGTTGGTATGGATACCATCACAGCAATGAC
CAGGGATCAGGGTATGCAGCAGACAAAGAATCCACTCAAAGGGCATTTGATGGAATCACT
AACAAGGTAAATTCTGTGATTGAGAAGATGAACACCCAATTTGAAGCTGTTGGGAAAGAA
TTCAGTAACTTAGAGAGAAGACTGGAGAACTTGAACAAAAAGATGGAAGACGGGTTTCTA
GATGTGTGGACATACAATGCTGAGCTTCTAGTTCTGATGGAAAATGAGAGGACACTTGAC
TTTCATGATTCTAATGTCAAGAATCTGTATGATAAAGTCAGAATGCAGCTGAGAGACAAC
GTCAAAGAACTAGGAAATGGATGTTTTGAATTTTATCACAAATGTGATGATGAGTGCATG
AATAGTGTGAAAAACGGGACGTATGATTATCCCAAGTATGAAGAAGAGTCTAAACTAAAT
AGAAATGAAATCAAAGGGGTAAAATTGAGCAGCATGGGGGTTTATCAAATCCTTGCCATT
GCTACAGTAGCAGGTTCTCTGTCACTGGCAATCATGATGGCTGGGATCTCTTTCTGGATG
TGCTCCAACGGGTCCCTGCAGTGCAGGATCTGCATA
>cds_ABE14840_A/New_York/637/1996_1996/01/17_HA_HA_3
---ATGAAGACTATCATTTTGAGCTACATTTTATGTCTGAATGACACAGCAACGCTGTGC
CTGGGACATCATGCAGTGCCAAACGGAACGCTAGTGAAAACAATCACGAATGATCAAATT
GAAGTGACTAATGCTACTGAGCTGGTTCAGAGTTCCTCAACAGGTAGAATATGCGACAGT
CCTCACCGAATCAAAAACTGCACACTGATAGATGCTCTATTGGGAGACCCTCATTGTGAT
GGCTTCCAAAATAAGGAATGGGACCTTTTTGTTGAACGCAGCAAAGCTTACAGCAACTGT
TACCCTTATGATGTGCCGGATTATGCCTCCCTTAGGTCACTAGTTGCCTCATCAGGCACC
CTGGAGTTTACCAATGAAGGCAATTGGACTGGAGTCGCTCAGGATGGGAAAAGCTATGCT
TGCAAAAGGGGATCTGTTAACAGTTTCTTTAGTAGATTGAATTGGTTGCACAAATTAGAA
TACAAATATCCAGCACTGAACGTGACTATGCCAAACAATGACAAATTTGACAAACTGTAC
ATTTGGGGGGTTCACCACCCGAGCACGGACAGTGACCAAACCAGCCTATATGTTCAAGCA
TCAGGGAGAGTCACAGTCTCTACCAAAAGAAGCCAACAAACTGTAATCCCGAATATCGGG
TCCAGACCCTGGGTGAGGGGCATCTCCAGTAGAATAAGCATCTATTGGACAATAGTAAAA
CCGGGAGACATACTTTTGATTAGCAGCACAGGGAATCTAATTGCTCCTCGGGGTTACTTC
AAAATACGAAATGGGAAAAGCTCAATAATGAGGTCAGATGCACCCATTGACAACTGCAAT
TCTGAATGCATCACTCCAAATGGAAGCATTCCCAATGACAAACCTTTTCAAAATGTAAAC
AGGATCACATATGGGGCCTGTCCCAGATATGTTAAGCAAAACACTCTGAAATTGGCAACA
GGGATGCGGAATGTACCAGAGAAACAAACTAGAGGCATATTCGGCGCAATCGCAGGTTTC
ATAGAAAATGGTTGGGAGGGAATGGTAGACGGTTGGTACGGTTTCAGGCATCAAAATTCT
GAGGGCACAGGACAAGCAGCAGATCTTAAAAGCACTCAAGCAGCAATCGATCAAATCAAC
GGGAAACTGAATAGGTTAATCGAGAAAACGAACGAGAAATTCCATCAAATCGAAAAAGAA
TTCTCAGAAGTGGAAGGGAGAATTCAGGACCTCGAGAAATATGTTGAAGACACTAAAATA
GATCTCTGGTCTTACAACGCGGAGCTTCTTGTTGCCCTGGAGAATCAACATACAATTGAT
CTAACTGACTCAGAAATGAACAAACTGTTTGAAAGAACAAGGAAGCAACTGAGGGAAAAT
GCTGAGGATATGGGCAATGGTTGCTTCAAAATATACCACAAATGTGACAATGCCTGCATA
GGGTCAATCAGAAATGGAACTTATGACCATGATGTATACAGAGACGAAGCATTAAACAAC
CGGTTCCAGATCAAAGGTGTTGAGCTGAAGTCAGGATACAAAGATTGGATCCTATGGATT
TCCTTTGCCATATCATGCTTTTTGCTTTGTGTTGTTTTGCTGGGGTTCATCATGTGGGCC
TGCCAAAAAGGCAACATTAGGTGCAGCATTTGCATT
>cds_ABJ16774_A/South_Australia/71/2000_2000//_HA_HA_3
---ATGAAGACTATCATTTTGAGCTACATTTTATGTCTGAATGACACGGCAACGCTGTGC
CTGGGACACCATGCAGTGCCAAACGGAACGCTAGTGAAAACAATCACGAATGACCACATT
GAAGTGACTAATGCTACTGAGCTGGTTCAGAGTTCCCCAACAGGTAGAATATGCGACAGT
CCTCACCAAATCGAAAACTGCACACTAATAGATGCTCTATTGGGAGACCCTCATTGTGAT
GGCTTCCAAAATAAGGAATGGGACCTTTTTGTTGAACGCAGCACAGCCTACAGCAACTGT
TACCCTTATGATGTGCCGGATTATGCCTCCCTTAGGTCACTAGTTGCCTCATCCGGCACA
CTGGAGTTTAACAATGAAAGCAATTGGACTGGAGTCGCTCAGAATGGAACAAGCTCTGCT
TGCAAAAGGAGATCTATTAAAAGTTTCTTTAGTAGATTGAATTGGTTGCACCAATTAAAA
TACAAATATCCAGCACTGAACGTGACTATGCCAAACAATGAAAAATTTGACAAATTGTAC
ATTTGGGGGGTTCACCACCCGAGTACGGACAGTGACCAAATCAGCCTATATGCTCAAGCA
TCAGGGAGAGTCACAGTCTCTACCAAAAGAAGCCAACAAACTGTAATCCCGAATATCGGA
TCTGGACCCTGGGTAAGGGGTGTCTCCAGCAGAATAAGCATCTATTGGACAATAGTAAAA
CCGGGAGACATACTTTTGATTAACAGCACAGGGAATCTAATTGCTCCTCGGGGTTACTTC
AAAATACGAAATGGGAAAAGCTCAATAATGAGGTCAAATACACCCATTGGCAAATGCAAT
TCTGAATGCATCACTCCAAATGGAAGCATTCCCAATGACAAACCATTTCAAAATGTAAAC
AGGATCACATATGGGGCCTGTCCCAGATATGTTAAGCAAAACACTCTGAAATTGGCAACA
GGGATGCGGAATGTACCAGAGAAACAAACTAGAGGCATATTCGGCGCAATTGCGGGTTTC
ATAGAAAATGGTTGGGAAGGAATGGTGGACGGTTGGTACGGTTTCAGGCATCAAAATTCT
GAGGGCACAGGACAAGCAGCAGATCTTAAAAGCACTCAAGCTGCAATCAACCAAATCAAC
GGGAAACTGAATAGGTTAATCGAGAAAACAAACGAGAAATTCCATCAAATTGAAAAAGAA
TTCTCAGAAGTAGAAGGGAGAATTCAGGACCTCGAGAAATATGTTGAAGACACTAAAATA
GATCTCTGGTCGTACAACGCGGAGCTTCTTGTTGCCCTGGAGAACCAACATACAATTGAT
CTAACTGACTCAGAAATGAACAAACTGTTTGAAAGAACAAGGAAGCAACTGAGGGAAAAT
GCTGAGGATATGGGCAATGGTTGTTTCAAAATATACCACAAATGTGACAATGCCTGCATA
GGGTCAATCAGAAATGGAACTTATGACCATGATGTATACAGAGACGAAGCATTAAACAAC
CGGTTCCAGATCAAAGGTGTTGAGCTGAAGTCAGGATACAAAGATTGGATCCTATGGATT
TCCTTTGCCATATCATGTTTTTTGCTTTGTGTTGTTTTGCTGGGGTTCATCATGTGGGCC
TGCCAAAAAGGCAACATTAGGTGCAACATTTGCATT
>cds_ABV30404_A/Texas/UR06-0418/2007_2007/02/26_HA_HA_3
---ATGAAGACTATCATTTTGAGCTACATTCTATGTCTGAATGACACGGCAACGCTGTGC
CTTGGGCACCATGCAGTACCAAACGGAACGATAGTGAAAACAATCACGAATGACCAAATT
GAAGTTACTAATGCTACTGAGCTGGTTCAGAGTTCCTCAACAGGTGAAATATGCGACAGT
CCTCATCAGATCGAAAACTGCACACTAATAGATGCTCTATTGGGAGACCCTCAGTGTGAT
GGCTTCCAAAATAAGAAATGGGACCTTTTTGTTGAACGCAGCAAAGCCTACAGCAAATGT
TACCCTTATGATGTGCCGGATTATGCCTCCCTTAGGTCACTAGTTGCCTCATCCGGCACA
CTGGAGTTTAACAATGAAAGCAATTGGACTGGAGTCACTCAAAACGGAACAAGCTCTGCT
TGCATAAGGAGATCTAATAACAGTTTCTTTAGTAGATTGAATTGGTTGACCCACTTAAAA
TTCAAATATCCAGCATTGAACGTGACTATGCCAAACAATGAAAAATTTGACAAATTGTAC
ATTTGGGGGGTTCACCACCCGGGTACGGACAATGACCAAATCTTCCTGTATGCTCAAGCA
TCAGGAAGAATCACAGTCTCTACCAAAAGAAGCCAACAAACTGTAATCCCGAATATCGGA
TCTAGACCCAGAGTAAGGAATATCCCCAGCAGAATAAGCATCTATTGGACAATAGTAAAA
CCGGGAGACATACTTTTGATTAACAGCACAGGGAATCTAATTGCTCCTAGGGGTTACTTC
AAAATACGAAGTGGGAAAAGCTCAATAATGAGATCAGATGCACCCATTGGCAAATGCAAT
TCTGAATGCATCACTCCAAATGGAAGCATTCCCAATGACAAACCATTCCAAAATGTAAAC
AGGATCACATACGGGGCCTGTCCCAGATATGTTAAGCAAAACACTCTGAAATTGGCAACA
GGGATGCGAAATGTACCAGAGAAACAAACTAGAGGCATATTTGGCGCAATCGCGGGTTTC
ATAGAAAATGGTTGGGAGGGAATGGTGGATGGTTGGTACGGTTTCAGGCATCAAAATTCT
GAGGGAATAGGACAAGCAGCAGATCTCAAAAGCACTCAAGCAGCAATCGATCAAATCAAT
GGGAAGCTGAATAGGTTGATCGGGAAAACCAACGAGAAATTCCATCAGATTGAAAAAGAA
TTCTCAGAAGTCGAAGGGAGAATTCAGGACCTTGAGAAATATGTTGAGGACACCAAAATA
GATCTCTGGTCATACAACGCGGATCTTCTTGTTGCCCTGGAGAACCAACATACAATTGAT
CTAACTGACTCAGAAATGAACAAACTGTTTGAAAAAACAAAGAAGCAACTGAGGGAAAAT
GCTGAGGATATGGGCAATGGTTGTTTCAAAATATACCACAAATGTGACAATGCCTGCATA
GGATCAATCAGAAATGGAACTTATGACCACGATGTATACAGAGATGAAGCATTAAACAAC
CGGTTCCAGATCAAGGGCGTTGAGCTGAAGTCAGGATACAAAGATTGGATCCTATGGATT
TCCTTTGCCATATCATGTTTTTTGCTTTGTGTTGCTTTGTTGGGGTTCATCATGTGGGCC
TGCCAAAAAGGCAACATTAGGTGCAACATTTGCATT
>cds_AET75393_A/pintail/Alberta/232/1992_1992/08/24_HA_HA_3
---ATGAAGACCATCATTCTAAGCTATCTTTTCTGTCTGAACAACACTGCAACACTGTGC
TTAGGGCATCATGCGGTACCGAATGGAACGATAGTAAAGACAATTACGGATGACCAAATT
GAGGTGACCAATGCCACTGAGTTGGTCCAGAGCTCCTCAACAGGGAAAATATGCAACAAC
CCACATAGAATCAGGGACTGCACACTGATAGATGCCCTACTGGGAGACCCCCACTGTGAT
GTATTCCAAGATGAAACCTGGGACCTTTATGTGGAACGTAGCAGCGCCTTCAGCAACTGC
TATCCCTATGATGTACCAGACTATGCATCGCTCAGGTCTCTAGTTGCTTCCTCAGGAACC
CTAGAGTTCATCACAGAAGGAACATGGACAGGAGTCACTCAAAATGGAGGAAGCAATGCC
TGCAAAAGAGGGCCTGCTAGTGGTTTCTTCAGCAGACTGAATTGGCTGACTAAATCTGGA
AGTGCTTACCCAGTGTTGAATGTGACTATGCCAAATAATGACAACTTTGACAAATTGTAT
GTCTGGGGAGTTCACCACCCAAGCACAAACCAAGAGCAAACCAACCTATACGTTCAGGCA
TCAGGAAGGGTAACAGTTTCAACTAGAAGGAGCCAACAAACCATAATCCCGAATATTGGA
TCCAGGCCTTGGGTCAGAGGCCAATCAGGGAGGATAAGCATCTACTGGACAATAGTGAAG
CCGGGGGATGTACTAGTAATTAACAGTAATGGTAACCTAATCGCTCCTCGAGGGTACTTC
AAAATGCGCACTGGGAAAAGCTCAATAATGAGATCAGATGCACCTATTGACACATGCATT
TCTGAGTGCATCACTCCTAATGGAAGCATCCCCAATAACAAGCCATTTCAGAATGTAAAC
AAGATCACCTACGGGGTATGTCCCAAGTATGTCAAACAGAGCACTTTGAAACTGGCAACA
GGGATGAGGAACGTGCCTGAGAAACAAACCAGGGGTCTGTTCGGTGCAATAGCAGGATTT
ATAGAAAATGGATGGGAAGGAATGATAGACGGCTGGTATGGTTTCAGACACCAGAACTCT
GAGGGTACAGGACAAGCTGCAGACCTAAAAAGCACACAGGCAGCCATTGACCAGATTAAT
GGGAAGTTGAACCGAGTGATCGAGAAAACAAATGAGAAGTTTCACCAGATTGAAAAGGAG
TTCTCTGAAGTAGAAGGAAGAATCCAGGACCTTGAGAAATATGTTGAAGACACTAAGATA
GATCTATGGTCTTACAATGCAGAGCTTCTGGTGGCCTTGGAAAACCAACATACAATTGAT
CTGACTGATTCTGAAATGAACAAACTATTCGAAAAGACGAGGCGGCAACTGAGGGAGAAT
GCTGAAGATATGGGCAACGGTTGCTTCAAAATATACCACAAATGTGACAACGCATGTATA
GAGTCAATCAGGAACGGGACCTATGATCATGACATATACAGAGATGAAGCATTAAACAAC
CGATTCCAAATCAAGGGTGTAGAGCTAAAATCTGGGTACAAAGATTGGATCTTATGGATT
TCCTTTGCCATATCATGCTTTTTGCTTTGTGTTGTTCTACTGGGGTTCATTATGTGGGCC
TGCCAAAGAGGCAACATTAGGTGCAACATTTGCATT
>cds_ABB96341_A/Memphis/18/1978_1978//_HA_HA_3
---ATGAAGACTATCATTTTGAGCTACATTTTCTGTCAGAATGACACAGCAACGCTGTGC
CTGGGACATCATGCAGTGCCAAACGGAACGCTAGTGAAAACAATCACGAATGATCAGATT
GAAGTGACTAATGCTACTGAGCTGGTTCAGAGTTCCTCAACAGGTAGAATATGCGACAAT
CCTCATCGAATCAAAAACTGCACACTGATAGATGCTCTATTGGGGGACCCTCATTGTGAT
GGCTTTCAAAATGAGAAATGGGACCTTTTTGTTGAACGCAGCAAAGCTTTCAGCAACTGT
TACCCTTATGATGTGCCAGATTATGCCTCCCTTAGGTCACTAGTTGCCTCGTCAGGCACC
CTGGAGTTTTTCAATGAAGGCAATTGGACTGGGGTCACTCAGAATGGGGGAAGCTATGCT
TGTAAAAAGGGACCTGATAACAGTTTCTTCAGTAGACTGAACTGGTTGTACAAATCAGAA
AGCACATATCCAGTGCTGAACGTGACTATGCCAAACAATGACAATTTTGACAAACTGTAC
ATTTGGGGAGTTCACCACCCGAGCACGGACAAAGAACAAACCAACCTATATGTTCAAGCA
TCAGGGAGAGTCACAGTCTCCACCAAGAGAAGCCAGCAAACTATAATCCCGAATGTCGGG
TCTAGACCCTGGGTAAGGGGTCTGTCTAGTAGAATAAGCATCTATTGGACAATAGTAAAA
CCGGGAGACGTACTGTTAATTAATAGTAATGGGAACCTAATTGCTCCTCGGGGTTACTTC
AAAATACGCACTGGGAAAAGCTCAATAATGAGGTCAGATGCACCCATTGGCACCTGCAGT
TCTGAATGCATCACTCCAAATGGAAGCATTCCCAATGACAAGCCCTTTCAAAACGTAAAC
AAGATCACATATGGGGCATGTCCCAAGTATGTTAAGCAAAACACTCTGAAGTTGGCAACA
GGGATGCGGAATGTACCAGAGAAACAAACTAGAGGCATATTCGGCGCAATAGCAGGTTTC
ATAGAAAATGGTTGGGAGGGAATGATAGACGGTTGGTACGGTTTCAGGCATCAAAATTCT
GAGGGCACAGGGCAAGCAGCAGATCTTAAAAGCACTCAAGCAGCCATCGACCAAATCAAT
GGGAAACTGAATAGGGTAATCGAGAAAACAAACGAGAAATTCCATCAAATCGAAAAGGAA
TTCTCAGAAGTAGAAGGGAGAATTCAGGACCTCGAGAAATACGTTGAAGACACTAAAATA
GATCTCTGGTCTTACAATGCGGAGCTTCTTGTCGCTCTGGAGAACCAACATACAATTGAT
CTGACTGACTCGGAAATGAACAAACTGTTTGAAAAAACAAGGAGGCAACTGAGGGAAAAT
GCTGAGGACATGGGCAATGGTTGCTTCAAAATATACCACAAATGTGACAATGCTTGCATA
GGGTCAATCAGAAATGGAACTTATGACCATGATGTATACAGAGACGAAGCATTAAACAAC
CGGTTTCAGATCAAAGGTGTTGAGCTGAAGTCAGGATACAAAGACTGGATCCTGTGGATT
TCCTTTGCCATATCATGCTTTTTGCTTTGTGTTGTTTTGCTGGGGTTCATCATGTGGGCC
TGCCAAAAAGGCAACATTAGGTGCAACATTTGCATT
>cds_CAA24269_A/Aichi/2/1968_1968//_HA_HA_3
---ATGAAGACCATCATTTTGAGCTACATTTTCTGTCTGAATGACACAGCAACGCTGTGC
CTGGGACATCATGCGGTGCCAAACGGAACACTAGTGAAAACAATCACAGATGATCAGATT
GAAGTGACTAATGCTACTGAGCTAGTTCAGAGCTCCTCAACGGGGAAAATATGCAACAAT
CCTCATCGAATCATAGACTGCACACTGATAGATGCTCTATTGGGGGACCCTCATTGTGAT
GTTTTTCAAAATGAGACATGGGACCTTTTCGTTGAACGCAGCAAAGCTTTCAGCAACTGT
TACCCTTATGATGTGCCAGATTATGCCTCCCTTAGGTCACTAGTTGCCTCGTCAGGCACT
CTGGAGTTTATCACTGAGGGTACTTGGACTGGGGTCACTCAGAATGGGGGAAGCAATGCT
TGCAAAAGGGGACCTGGTAGCGGTTTTTTCAGTAGACTGAACTGGTTGACCAAATCAGGA
AGCACATATCCAGTGCTGAACGTGACTATGCCAAACAATGACAATTTTGACAAACTATAC
ATTTGGGGGATTCACCACCCGAGCACGAACCAAGAACAAACCAGCCTGTATGTTCAAGCA
TCAGGGAGAGTCACAGTCTCTACCAGGAGAAGCCAGCAAACTATAATCCCGAATATCGGG
TCCAGACCCTGGGTAAGGGGTCTGTCTAGTAGAATAAGCATCTATTGGACAATAGTTAAG
CCGGGAGACGTACTGGTAATTAATAGTAATGGGAACCTAATCGCTCCTCGGGGTTATTTC
AAAATGCGCACTGGGAAAAGCTCAATAATGAGGTCAGATGCACCTATTGATACCTGTATT
TCTGAATGCATCACTCCAAATGGAAGCATTCCCAATGACAAGCCCTTTCAAAACGTAAAC
AAGATCACATATGGAGCATGCCCCAAGTATGTTAAGCAAAACACCCTGAAGTTGGCAACA
GGGATGCGGAATGTACCAGAGAAACAAACTAGAGGCCTATTCGGCGCAATAGCAGGTTTC
ATAGAAAATGGTTGGGAGGGAATGATAGACGGTTGGTACGGTTTCAGGCATCAAAATTCT
GAGGGCACAGGACAAGCAGCAGATCTTAAAAGCACTCAAGCAGCCATCGACCAAATCAAT
GGGAAATTGAACAGGGTAATCGAGAAGACGAACGAGAAATTCCATCAAATCGAAAAGGAA
TTCTCAGAAGTAGAAGGGAGAATTCAGGACCTCGAGAAATACGTTGAAGACACTAAAATA
GATCTCTGGTCTTACAATGCGGAGCTTCTTGTCGCTCTGGAGAATCAACATACAATTGAC
CTGACTGACTCGGAAATGAACAAGCTGTTTGAAAAAACAAGGAGGCAACTGAGGGAAAAT
GCTGAAGAGATGGGCAATGGTTGCTTCAAAATATACCACAAATGTGACAACGCTTGCATA
GAGTCAATCAGAAATGGTACTTATGACCATGATGTATACAGAGACGAAGCATTAAACAAC
CGGTTTCAGATCAAAGGTGTTGAACTGAAGTCTGGATACAAAGACTGGATCCTGTGGATT
TCCTTTGCCATATCATGCTTTTTGCTTTGTGTTGTTTTGCTGGGGTTCATCATGTGGGCC
TGCCAGAGAGGCAACATTAGGTGCAACATTTGCATT
>cds_AHX37629_A/Perth/16/2009_2009/04/07_HA_HA_3
---ATGAAGACTATCATTTTGAGCTACATTCTATGTCTGAATGACACGGCAACGCTGTGC
CTTGGGCACCATGCAGTACCAAACGGAACGATAGTGAAAACAATCACGAATGACCAAATT
GAAGTTACTAATGCTACTGAGCTGGTTCAGAGTTCCTCAACAGGTGAAATATGCGACAGT
CCTCATCAGATCAAAAACTGCACACTAATAGATGCTCTATTGGGAGACCCTCAGTGTGAT
GGCTTCCAAAATAAGAAATGGGACCTTTTTGTTGAACGCAGCAAAGCCTACAGCAACTGT
TACCCTTATGATGTGCCGGATTATGCCTCCCTTAGGTCACTAGTTGCCTCATCCGGCACA
CTGGAGTTTAACAATGAAAGCAATTGGACTGGAGTCACTCAAAACGGAACAAGCTCTGCT
TGCATAAGGAGATCTAAAAACAGTTTCTTTAGTAGATTGAATTGGTTGACCCACTTAAAC
TTCAAATACCCAGCATTGAACGTGACTATGCCAAACAATGAACAATTTGACAAATTGTAC
ATTTGGGGGGTTCTCCACCCGGGTACGGACAAAGACCAAATCTTCCTGTATGCTCAAGCA
TCAGGAAGAATCACAGTCTCTACCAAAAGAAGCCAACAAACCGTAAGCCCGAATATCGGA
TCTAGACCCAGAGTAAGGAATATCCCTAGCAGAATAAGCATCTATTGGACAATAGTAAAA
CCGGGAGACATACTTTTGATTAACAGCACAGGGAATCTAATTGCTCCTAGGGGTTACTTC
AAAATACGAAGTGGGAAAAGCTCAATAATGAGATCAGATGCACCCATTGGCAAATGCAAT
TCTGAATGCATCACTCCAAATGGAAGCATTCCCAATGACAAACCATTCCAAAATGTAAAC
AGGATCACATACGGGGCCTGTCCCAGATATGTTAAGCAAAACACTCTGAAATTGGCAACA
GGGATGCGAAATGTACCAGAGAAACAAACTAGAGGCATATTTGGCGCAATCGCGGGTTTC
ATAGAAAATGGTTGGGAGGGAATGGTGGATGGTTGGTACGGTTTCAGGCATCAAAATTCT
GAGGGAAGAGGACAAGCAGCAGATCTCAAAAGCACTCAAGCAGCAATCGATCAAATCAAT
GGGAAGCTGAATAGATTGATCGGGAAAACCAACGAGAAATTCCATCAGATTGAAAAAGAA
TTCTCAGAAGTCGAAGGGAGAATTCAGGACCTTGAGAAATATGTTGAGGACACTAAAATA
GATCTCTGGTCATACAACGCGGAGCTTCTTGTTGCCCTGGAGAACCAACATACAATTGAT
CTAACTGACTCAGAAATGAACAAACTGTTTGAAAAAACAAAGAAGCAACTGAGGGAAAAT
GCTGAGGATATGGGCAATGGTTGTTTCAAAATATACCACAAATGTGACAATGCCTGCATA
GGATCAATCAGAAATGGAACTTATGACCACGATGTATACAGAGATGAAGCATTAAACAAC
CGGTTTCAGATCAAGGGAGTTGAGCTGAAGTCAGGGTACAAAGATTGGATCCTATGGATT
TCCTTTGCCATATCATGTTTTTTGCTTTGTGTTGCTTTGTTGGGGTTCATCATGTGGGCC
TGCCAAAAAGGCAACATTAGGTGCAACATTTGCATT
>cds_ANM98799_A/California/25/2016_2016/01/16_HA_HA_3
---ATGAAGACTATCATTTTGAGCTACATTCTATGTCTGAATGACACGGCAACGCTGTGC
CTTGGGCACCATGCAGTACCAAACGGAACGATAGTGAAAACAATCACAAATGACCGAATT
GAAGTTACTAATGCTACTGAGCTGGTTCAGAATTCCTCAATAGGTGAAATATGCGACAGT
CCTCATCAGATCGAAAACTGCACACTAATAGATGCTCTATTGGGAGACCCTCAGTGTGAT
GGCTTCCAAAATAAGAAATGGGACCTTTTTGTTGAACGAAGCAAAGCCTACAGCAACTGT
TACCCTTATGATGTGCCGGATTATGCCTCCCTTAGGTCACTAGTTGCCTCATCCGGCACA
CTGGAGTTTAACAATGAAAGCAATTGGACTGGAGTCACTCAAAACGGAACAAGTTCTGCT
TGCATAAGGAGATCTAGTAGTAGTTTCTTTAGTAGATTAAATTGGTTGACCCACTTAAAA
TACACATACCCAGCATTGAACGTGACTATGCCAAACAATGAACAATTTGACAAATTGTAC
ATTTGGGGGGTTCACCACCCGGGTACGGACAAGGACCAAATCTTCCTGTATGCTAAATCA
TCAGGAAGAATCACAGTATCTACCAAAAGAAGCCAACAAGCTGTAATCCCAAATATCGGA
TCTAGACCCAGAATAAGGGATATCCCTAGCAGAATAAGCATCTATTGGACAATAGTAAAA
CCGGGAGACATACTTTTGATTAACAGCACAGGGAATCTAATTGCTCCTAGGGGTTACTTC
AAAATACAAAGTGGGAAAAGCTCAATAATGAGATCAGATGCACCCATTGGCAAATGCAAG
TCTGAATGCATCACTCCAAATGGAAGCATTCCCAATGACAAACCATTCCAAAATGTAAAC
AGGATCACATACGGGGCCTGTCCCAGATATGTTAAGCATAGCACTCTGAAATTGGCAACA
GGAATGCGAAATGTACCAGAGAAACAAACTAGAGGCATATTTGGCGCAATAGCGGGTTTC
ATAGAAAATGGTTGGGAGGGAATGGTGGATGGTTGGTACGGTTTCAGGCATCAAAATTCT
GAGGGAAGAGGACAAGCAGCAGATCTCAAAAGCACTCAAGCAGCAATTGATCAAATCAAT
GGGAAGCTGAATCGATTGATCGGGAAAACCAACGAGAAATTCCATCAGATTGAAAAAGAA
TTCTCAGAAGTAGAAGGAAGAATTCAGGACCTTGAGAAATATGTTGAGGACACTAAAATA
GATCTCTGGTCATACAACGCGGAGCTTCTTGTTGCCCTGGAGAACCAACATACAATTGAT
CTAACTGACTCAGAAATGAACAAACTGTTTGAAAAAACAAAGAAGCAACTGAGGGAAAAT
GCTGAGGATATGGGAAATGGTTGTTTCAAAATATACCACAAATGTGACAATGCCTGCATA
GGATCAATAAGAAATGGAACTTATGACCACAATGTGTACAGGGATGAAGCATTAAACAAC
CGGTTCCAGATCAAGGGAGTTGAGCTGAAGTCAGGGTACAAAGATTGGATCCTATGGATT
TCCTTTGCCATATCATGTTTTTTGCTTTGTGTTGCTTTGTTGGGGTTCATCATGTGGGCC
TGCCAAAAGGGCAACATTAGGTGCAACATTTGCATT
>cds_ABD16571_A/Memphis/7/1990_1990//_HA_HA_3
---ATGAAGACCATCATTTTGAGCTACATTTTCTGTCTGAATGACACAGCAACGCTGTGC
CTGGGACATCATGCAGTGCCAAACGGAACGATAGTGAAAACAATCACGAATGACCAAATT
GAAGTGACTAATGCTACTGAGCTGGTCCAGAGTTCCTCAACAGGTCGAATATGCAACAGT
CCTCACCGAATCAAAAACTGCACACTGATAGATGCTCTATTGGGAGACCCTCATTGTGAT
AGCTTCCAAAATAAGGAATGGGACCTTTTTGTTGAACGCAGCAAAGCTTACAGCAACTGT
TACCCTTATGATGTGCCGGATTATGCCTCCCTTAGGTCACTAGTTGCCTCATCAGGCACC
CTGGAGTTTATCAATGAAGACAATTGGACTGGAGTCGCTCAGAGTGGGGGAAGCTATGCT
TGCAAAAGGGGATCTGTTAACAGTTTCTTCAGTAGATTGAATTGGTTGCACGAATCAGAA
TACAAATATCCAGCGCTGAACGTGACTATGCCAAACAATGGCAAATTTGACAAATTGTAC
ATTTGGGGGGTTCACCACCCGAGCACGGACAGAGAACAAACCAACCTATATGTTCGAGCA
TCAGGGAGAGTCACAGTCTCCACCAAAAGAAGCCAGCAAACTGTAATCCCGAATATCGGG
TCTAGACCCTGGGTAAGGGGTCTGTCCAGTAGAATAAGCATCTATTGGACAATAGTAAAA
CCGGGAGACATACTGTTGATTAATAGCACCGGGAACCTAATTGCTCCTCGGGGTTACTTC
AAAATACGAACTGGAAAAAGCTCAATAATGAGGTCAGATGCACCCATTGGCACCTGCAGT
TCTGAATGCATCACTCCAAATGGAAGCATTCCCAATGACAAACCCTTTCAAAATGTAAAC
AGGATCACATATGGGGCATGTCCCAGATATGTTAAGCAAAACACTCTGAAATTGGCAACA
GGGATGCGGAATGTGCCAGAGAAACAAACTAGAGGCATATTCGGCGCAATCGCAGGTTTC
ATAGAAAATGGTTGGGAGGGAATGGTAGACGGTTGGTACGGTTTCAGGCATCAAAATTCT
GAGGGCACAGGACAAGCAGCAGATCTTAAAAGCACTCAAGCAGCAATCGACCAAATCAAC
GGGAAACTGAATAGGTTAATCGAGAAAACGAACGAGAAATTCCATCAAATCGAAAAGGAA
TTCTCAGAAGTAGAAGGGAGAATTCAGGACCTCGAGAAATATGTTGAAGACACTAAAATA
GATCTCTGGTCTTACAACGCGGAGCTTCTTGTCGCCCTGGAGAACCAACATACAATTGAT
CTGACTGACTCAGAAATGAACAAACTGTTTGAAAAAACAAGGAAGCAACTGAGGGAAAAT
GCTGAGGACATGGGCAATGGTTGCTTCAAGATATACCACAAATGTGACAATGCCTGCATA
GGGTCAATCAGAAATGGAACTTATGACCATGATGTATACAGAGACGAAGCATTAAACAAC
CGGTTCCAGATCAAAGGTGTTGAGCTGAAGTCAGGATACAAAGACTGGATCCTATGGATT
TCCTTTGCCATATCATGCTTTTTGCTTTGTGTTGTTTTGCTGGGGTTCATCATGTGGGCC
TGCCAAAAAGGCAACATTAGGTGCAACATTTGCATT
>cds_ABB04283_A/Hong_Kong/46/1980_1980//_HA_HA_3
---ATGAAGACTATCATTTTGAGCTACATTTTCTGTCTGAATGACACAGCAACGCTGTGC
CTGGGACATCATGCAGTGCCAAACGGAACGCTAGTGAAAACAATCACGAATGATCAGATT
GAAGTGACTAATGCTACTGAGCTGGTTCAGAGTTCCTCAACAGGTAGAATATGCGACAGT
CCTCACCGAATCAAAAACTGCACACTGATAGATGCTCTATTGGGAGACCCTCATTGTGAT
GGCTTTCAAAATGAGAAATGGGACCTTTTTGTTGAACGCAGCAAAGCTTTCAGCAACTGT
TACCCTTATGATGTGCCAGATTATGCCTCCCTTAGGTCACTAGTTGCCTCGTCAGGCACC
CTGGAGTTTATCAATGAAGGCAATTGGACTGGGGTCACTCAGAGTGGGGGAAGCTATGCT
TGCAAAAGGGGATCTGATAAAAGTTTCTTCAGTAGACTGAACTGGTTGTACGAATCAGAA
AGCAAATATCCAGCGCTGAACGTGACTATGCCAAACAATGGCAATTTTGACAAACTGTAC
ATTTGGGGGGTTCATCACCCGAGCACGGACAAAGAACAAACCAACCTATATGTTCGAGCA
TCAGGGAGAGTCACAGTCTCTACCAAGAGAAGCCAGCAAACTATAATCCCGAATATCGGG
CCTAGACCCTGGGTAAGGGGCCTGTCTAGTAGAATAAGTATCTATTGGACAATAGTAAAA
CCGGGAGACATACTGTTAATTAATAGTAGTGGGAACCTAATTGCTCCTCGGGGTTATTTC
AAAATACGCACTGGAAAAAGCTCAATAATGAGGTCAGATGCACCTATTGGCACCTGCAGT
TCTGAATGCATCACTCCAAATGGAAGCATTCCCAATGACAAGCCCTTCCAAAACGTAAAC
AAGATCACATATGGGGCATGTCCCAAGTATGTTAAGCAAAACACTCTGAAATTGGCAACA
GGGATGCGGAATATACCAGAGAAACAAACTAGAGGCATATTCGGCGCAATAGCAGGTTTC
ATAGAAAATGGTTGGGAGGGAATGGTAGACGGCTGGTACGGTTTCAGGCATCAAAATTCT
GAGGGCACAGGACAAGCAGCAGATCTTAAAAGCACTCAAGCAGCAATCGACCAAATCAAT
GGGAAACTGAATAGGGTAATCGAGAAAACGAACGAGAAATTCCATCAAATCGAAAAGGAA
TTCTCAGAAGTAGAAGGGAGAATTCAGGACCTCGAGAAATACGTTGAAGACACTAAAATA
GATCTCTGGTCTTACAACGCGGAGCTTCTTGTCGCTCTGGAGAACCAACATACAATTGAT
CTGACTGACTCGGAAATGAACAAACTGTTTGAAAAAACAAGGAGGCAACTGAGGGAAAAT
GCTGAGGACATGGGCAATGGTTGCTTCAAAATATACCACAAATGTGACAATGCTTGCATA
GGGTCAATCAGAAATGGAACTTATGACCATGATGTATACAGAGACGAAGCATTAAACAAC
CGGTTTCAGATCAAAGGTGTTGAGCTGAAGTCAGGATACAAAGACTGGATCCTGTGGATT
TCCTTTGCCATATCATGCTTTTTGCTTTGTGTTGTTTTGCTGGGGTTCATCATGTGGGCC
TGCCAAAAAGGCAACATTAGGTGCAACATTTGCATT
>cds_AAA43164_A/equine/Miami/1963_1963//_HA_HA_3
---ATGAAGACAACCACTTTGATACTACTGACCCATGCTGGTGGCACAGCCACACTGTGC
CTGGGACACCATGCAGTAGCAAATGGAACACTGGTAAAAACAATAACTGATGACCAGATT
GAGGTGACAAATGCTACTGAATTAGTTCAGAGCACTTCAACAGGGAAAATATGCAACAAC
CCATATAGTGGCAGAAACTGCACATTAATAGATGCAATGCTGGGAGATCCCCATTATGAT
GTTTTTCAGTATGAGAATTGGGACCTCTTCATTGAAAGAAGCAGTGCTTTCAGCAATTGC
TACCCATATGACGTCCCTGACTATGCATCGCTCCGGTCTCTTGTGGCATCTTCAGGAACG
TTAGAATTCATGGCAGAGGGAACATGGACAGGTGTCACTCAAAACGGAGGAAGTAGCGCC
TGCAGAAGGGGATCAGCCGATAGTTTCTTTAGCCGACTGAATTGGCTAACACAATCTGGA
AGTTCCTACCCCACATTGAATGTGACAATGCCTAACAATGACAATTTCGATAAACTATAC
ATCTGGGGGATCCATCACCCGAGTACAAATAATGAGCAGACAAAATTGTATGTCCAAGCA
TCAGGGCGAGTAACAGTTTCAACAAAAAGAAGTCAACAAACGATAATCCCCAACATCGGG
TCCAGACCGTGGGTCAGGGGTCAATCAGGCAGGATAAGCATATATTGGACCATTGTGAAA
CCTGGAGATGTCCTAATGATAAACAGTAATGGCAACTTAATTGCACCGCGGGGATATTTC
AAAATGCGGACAGGAAAAAGCTCTATAATGAGATCAGATGCACCCATAGACACTTGTTGG
TCTGAGTGTATTACACCAAATGGAAGCATCCCCAACGACAAACCGTTTCAAAATGTGAAC
AAGGTTACATATGGAAAATGCCCCAAGTATGTCAAGCAGAGTACTTTGAAGCTGGCTACC
GGGATGAGGAATGTACCAGAAAAGCAAATCAGAGGAATCTTTGGAGCAATAGCGGGATTC
ATAGAAAATGGCTGGGAGGGAATGGTTGATGGGTGGTATGGATTCCGATATCAGAATTCG
GAAGGGACAGGGCAAGCTGCAGATCTAAAGAGCACTCAAGCAGCCATTGACCAGATCAAT
GGGAAATTGAACAGAGTATTCGAGAAAACTAATGAAAAATTTCATCAAATAGAGAAGGAA
TTCTCAGAAGTAGAAGGGAGAATCCAAGACTTGGAGAAGTACGTAGAAGACACCAAAATA
GACCTATGGTCCTACAACGCAGAGTTACTGGTAGCCCTAGAAAATCAACATACGATTGAC
CTAACAGATGCAGAGATGAATAAATTATTCGAGAAGACCAGGCGCCAGTTAAGAGAAAAC
GCGGAAGACATGGGGAATGGATGTTTCAAGATTTATCACAAATGTGATAATGCATGCATT
GAATCAATAAGAAATGGGACATATGACCATGACATATACAGAGATGAGGCATTAAACAAC
CGGTTTCAAATTAGAGGTGTTGAGTTGAAATCAGGCTACAAAGATTGGATACTGTGGATT
TCATTCGCCATATCATGCTTCTTAATTTGCGTTGTTCTATTGGGTTTCATTATGTGGGCT
TGCGAAAAAGGCAACATCAGGTGCAACATTTGCATT
>cds_AKI84352_A/equine/Tennessee/28A/2014_2014/10/21_HA_HA_3
---ATGACGACAACCATTTTGATACTACTGACCCATTGGAGTGACACAGCCACATTGTGT
CTAGGACACCATGCAGTAGCAAATGGAACATTGGTAAAAACAATAAGTGATGATCAAATT
GAGGTGACAAATGCTACAGAATTAGTTCAGAGCATTCCAATGGGGAAAATATGCAACAAT
TCGTATAGAATTAAGAATTGCACATTAATAGATGCAATGCTAGGAGACCCCCACTGTGAC
GCCTTTCAGTATGAGAATTGGGACCTCTTTATAGAAAGAAGCAGCGCCTTCAGCAATTGC
TACCCATATGACATCCCTAACTATGCATCGCTCCGATCCATTGTAGCATCCTCAGGAACA
TTAGAATTCACAGCAGAGGGAACATGGACAGGTGTCACTCAAAACGGAAGAAGTGGATCC
TGCAAAAGGGGATCAGCCGATAGTTTCTTTAGCCGACTGAATTGGCTAACAAAATCCGGA
AGCTCTTACCCCACATTGAATGTGACAATGCCTAACAATAAAAACTTCGACAAGCTATAC
ATCTGGGGGATCCATCACCCGAGCTCAACTCAAGAGCAGACAAAATTGTATATCCAGGAA
TCAGGGCGAGTAACAGTCTCAACAAAAAGAAGTCAACAAACAATAATCCCTAACATTGGG
TCTAGACCATGGATCAGAGGTCAATCAGGTAGGATAAGCATATACTGGACCATTGTAAAA
CCTGGAGATATCCTAATGATAAACAGTAATGGCAACTTAGTTGCACCGCGGGGATATTTT
AAATTGAAAACAGGGAAAAGCTCTGTAATGAGATCAGATGTACCCATAGACATTTGTGTG
TCTGAATGTATTACACCAAATGGAAGCATCTCCAACGACAAGCCATTCCAAAATGTGAAC
AAAGTTACATATGGAAAATGTCCCAAGTATATCAGACAAAACACTTTAAAGCTGGCCACT
GGGATGAGGAATGTACCAGAAAAGCAAATCAGAGGAATCTTTGGGGCAATAGCGGGATTC
ATCGAAAACGGCTGGGAAGGAATGGTTGATGGATGGTATGGGTTCCGATACCAAAACTCT
GAAGGAACAGGGCAAGCTGCAGATCTAAAGAGCACTCAAGCAGCCATCGACCAGATCAAT
GGAAAGTTAAACAGAGTGATTGAAAGAACCAATGAGAAATTCCATCAAATAGAGAAGGAA
TTATCAGAAGTAGAAGGAAGAATTCAGGACTTGGAGAAATATGTAGAAGACACCAAAATA
GACCTATGGTCCTACAATGCAGAATTGCTGGTGGCTCTAGAAAATCAACATACAATTGAC
TTAACAGATGCAGAAATGAACAAATTGTTTGAGAAAACTAGACGCCAGTTAAGAGAAAAC
GCAGAAGACATGGGAGGTGGATGTTTCAAGATTTACCACAAATGTAATAATGCATGCATT
GGATCAATAAGAAATGGGACATATGACCATTACATATACAGAGATGAAGCATTAAACAAC
CGATTTCAGATCAAAGGTGTAGAGTTGAAATCAGGCTACAAAGATTGGATACTCTGGATT
TCATTCGCCATATCATGCTTCTTAATTTGCGTTGTTCTATTGGGTTTTATTATGTGGGCT
TGCCAAAAAGGCAACATCAGATGCAACATTTGCATT
>cds_ACD85176_A/equine/Kentucky/3/1986_1986//_HA_HA_3
---ATGAAGACAACCATTTTGATACTACTGACCCATTGGAGTGGCACAGCCACATTATGT
CTGGGACACCATGCAGTAGTAAATGGAACATTGGTAAAAACAATAACTGATGACCAAATT
GAGGTGACAAATGCTACTGAATTAGTTCAGAGCATTTCAATAGGGAAAATATGCAACAAC
TCATATAGGGTTAGAAATTGCACATTAATAGATGCAATGCTAGGAGACCCCCACTGTGAT
GTTTTTCAGTATGAGAATTGGGACCTCTTCATAGAAAGAAGCAGCGCTTTCAGCAATTGC
TACCCATATGACATCCCTGACTATGCATCGCTCCGGTCTATTGTGGCATCCTCAGGAACA
TTAGAATTCACAGCAGAAGGAACATGGACAGGTGTCACTCAAAACGGAAGAAGTGGAGCC
TGCAAAAGGGGATCAGCCGATAGTTTCTTTAGCCGACTGAATTGGCTAACAAAATCTGGA
AATTCTTACCCCACATTGAATGTGACAATGCCTAACAATAACAATTTCGATAAACTATAC
ATCTGGGGGATCCATCACCCGAGCTCAAACAATGAGCAGACAAAATTGTATATCCAAGAA
TCAGGACGAGTAACAGTCTCAACAAAAAGAAGTCAACAAACAATAATCCCCAACATCGGA
TCTAGACCGTGGGTCAGGGGTCAATCAGGCAGGATAAGCATATATTGGACCATTGTGAAA
CCTGGAGATATCCTAATGATAAACAGTAATGGCAACTTAGTTGCACCGCGGGGATATTTT
AAATTGCGAACAGGGAAAAGCTCTGTAATGAGATCAGATGCACCCATAGACACTTGTGTG
TCTGAATGTATTACACCAAATGGAAGCATCCCCAACGACAAACCATTTCAAAATGTGAAC
AAAGTTACATATGGAAAATGCCCCAAGTATATCAGGCAAAACACTTTGAAGCTGGCCACT
GGGATGAGGAATGTACCAGAAAAGCAAATCAGAGGAATCTTTGGAGCAATAGCGGGATTC
ATAGAAAACGGCTGGGAAGGAATGGTTGATGGGTGGTATGGATTCCGATATCAAAACTCG
GAAGGAACAGGACAAGCTGCAGATCTAAAGAGCACTCAAGCAGCCATCGACCAGATCAAT
GGAAAATTGAACAGAGTGATTGAAAGGACCAATGAGAAATTCCATCAAATAGAGAAGGAA
TTCTCAGAAGTAGAAGGGAGAATCCAGGACTTGGAGAAGTATGTAGAAGACACCAAAATA
GACCTATGGTCCTACAATGCAGAGTTGCTGGTGGCTCTAGAAAATCAACATACAATTGAC
TTAACAGATGCAGAAATGAATAAACTATTCGAGAAGACTAGGCGCCAGTTAAGAGAAAAC
GCGGAAGACATGGGAGGTGGATGTTTCAAGATTTATCACAAATGTGATAATGCATGCATT
GGATCAATAAGAAATGGGACATATGACCATTACATATACAGAGATGAAGCATTAAACAAC
CGATTTCAAATTAAAGGTGTTGAGTTGAAATCAGGCTACAAAGATTGGATACTGTGGATT
TCATTTGCCATATCATGCTTCTTAATTTGCGTTGTTCTATTGGGTTTCATTATGTGGGCT
TGCCAAAAAGGCAACATCAGATGCAACATTTGCATT
>cds_AOS87374_A/equine/Argentina/E1134-7/2001_2001/07/31_HA_HA_3
---ATGAAGACAACCATTTTGATACTACTGACCCATTGGAGTGGAACCGCCACATTATGT
CTGGGACACCATGCAGTAGCAAATGGAACATTGGTAAAAACAATAACTGATGACCAAATT
GAGGTGACAAATGCTACCGAATTAGTTCAGAGCATTTCAATAGGGAAAATATGCAACAAC
TCATATAGAGTTAGAAATTGCACATTAATAGATGCAATGCTAGGAGACCCCCACTGTGAT
GTCTTCCAGTATGAGAATTGGGACCTCTTCATAGAAAGAAGCAACGCTTTCAGCAATTGC
TACCCATATGACATCCCTAACTATGCATCGCTCCGGTCCATTGTAGCATCCTCAGGAACA
TTGGAATTCACAGCAGAGGGAACATGGACAGGTGTCACTCAAAACGGAAGAAGTGGAGCC
TGCAAAAGGGGATCAGCCGATAGTTTCTTTAGCCGACTGAATTGGCTAACAAAATCTGGA
AACTCTTACCCCACATTGAATGTGACAATGCCTAACAATAAAAATTTCGACAAACTATAC
ATCTGGGGGATTCATCACCCGAGCTCAAACCAAAAGCAGACAGAATTGTACATCCAAGAA
TCAGGACGAGTAACAGTCTCAACAAAAAGAAGTCAACAAACGATAGTCCCTAATATCGGA
TCTAGACCGCGGGTCAGGGGTCAATCAGGCAGGATAAGCATATACTGGACCATTGTGAAA
CCTGGAGATATCCTAATGATAAACAGTAATGGCAACTTAATTGCACCGCGGGGATATTTT
AAATTAAAAACAGGGAAAAGCTCTGTGATGAGATCAGATGCACCCATAGACATTTGTGTG
TCTGAATGTATTACACCAAATGGAAGCATCCCCAACGACAAACCATTTCAAAATGTGAAC
AAAGTTACATATGGAAAATGCCCCAAGTATATCAGACAAAACACTTTAAAACTGGCCACT
GGGATGAGGAATGTACCAGAAAAGCAAATCAGAGGAATCTTTGGAGCAATAGCGGGATTC
ATAGAAAACGGATGGGAAGGAATGGTTGATGGGTGGTATGGATTCCGATATCAAAACTCG
GAAGGAACAGGACAAGCTGCAGATCTAAAGAGCACTCAAGCAGCCATCGACCAGATTAAT
GGAAAATTAAACAGAGTGATTGAAAGGACCAATGAAAAATTCCATCAAATAGAAAAGGAA
TTCTCAGAAGTAGAGGGGAGAATCCAGGACTTGGAGAAGTATGTAGAAGACACCAAAATA
GACCTATGGTCCTACAATGCAGAATTGCTGGTGGCTCTAGAAAATCAACATACAATTGAC
TTAACAGATGCAGAAATGAATAAATTATTCGAGAGGACTAGACGCCAGTTAAGAGAAAAC
GCGGAAGACATGGGAGGTGGATGTTTCAAGATTTACCACAAATGTGATAATGCATGCATT
GGATCAATAAGAAATGGGACATATGACCATTACATATACAGAGATGAAGCATTAAACAAC
CGATTTCAAATCAAAGGTGTTGAGTTGAAATCAGGCTACAAAGATTGGATACTGTGGATT
TCATTCGCCATATCATGCTTCTTAATTTGTATTGTTCTATTGGGTTTCATTATGTGGGCT
TGCCAAAAAGGCAACATCAGATGCAACATTTGCATT
>cds_AMX73815_A/blue-winged_teal/Texas/AI13-4094/2013_2013/09/18_HA_HA_4
ATGCTATCA---ATCACGATTCTGTTCCTGCTCATAGCAGAGGTATCCCCTGTGATATGT
CTGGGACACCATGCTGTACCTAATGGGACAATGGTGAAAACCTTAACTGATGACCAAATA
GAGGTTGTCACTGCCCAGGAATTAGTGGAATCGCAACATCTACCGGAGTTGTGTCCTAGC
CCTTTGAGATTAGGCCAATGTGATATTGTCAATGGTGCTCTGGGAAGCCCAGGTTGTGAT
CACTTGAATGGTGCAGAGTGGGATGTCTTCATAGAGCGACCCACTGCTGTGGACACTTGT
TATCCATTTGATGTACCAGATTACCAGAGCTTACGGAGTATCTTAGCAAACAATGGGAAA
TTTGAGTTCATCGCAGAGGAACAATGGAACACAGTCAAGCAGAATGGGAAATCAGGAGCA
TGTAAAAGAGCAAATGTGAATGACTTTTTCAACAGACTGAACTGGCTAACCAAATCTGGG
AATGCATACCCACTCCAAAACCTGACAAAGGTCAACAATGGGGACTATGCAAGGCTTTAC
ATATGGGGAGTTCACCATCCTTCAACTGACACAGAACAAACCAACTTATATAAGAACAAC
CCTGGAAGGGTGACCGTCTCTACCCAAACTAGTCAAACAAGTGTGGTGCCAAATATCGGC
AGTAGACCATGGGTGAGAGGTCAAAGCGGTAGGATCAGCTTCTATTGGACAATTGTAGAA
CCAGGAGATCTCATAGTTTTCAATACCATAGGGAATTTAATCGCTCCAAGGGGCCATTAC
AAACTCAGCCAAAAGAAGAGCACAATCCTGAATACTGCAGTTCCTATAGGATCCTGCGTT
AGTAAGTGCCATACCGACAGGGGCTCAATCACTACCACTAAACCCTTTCAGAACATCTCG
AGAATATCAATCGGGGACTGTCCCAAGTATGTCAAACAGGGGTCTTTGAAACTGGCTACA
GGAATGAGGAACATCCCTGAGAAGGCAACCAGAGGTCTGTTTGGTGCAATTGCTGGCTTT
ATAGAGAATGGCTGGCAAGGTTTAATTGATGGGTGGTATGGGTTTAGGCACCAGAATGCA
GAAGGGACAGGAACGGCTGCTGATCTCAAGTCGACTCAGGCAGCTATTGACCAAATCAAT
GGGAAATTAAATCGTCTCATTGAGAAGACAAATGAGAAATACCACCAAATTGAGAAGGAA
TTTGAACAAGTAGAAGGAAGAATCCAAGACTTGGAGAAGTATGTTGAAGACACAAAGATT
GACCTGTGGTCTTACAATGCTGAATTGCTGGTGGCATTAGAAAACCAACATACTATAGAT
GTGACAGACTCTGAAATGAACAAACTCTTTGAAAGAGTTAGGCGCCAACTAAGAGAGAAT
GCTGAGGACAAAGGAAATGGATGTTTTGAAATTTTCCACCAGTGTGACAACAACTGCATC
GAAAGCATAAGAAATGGAACATATGACCATGATATTTACAGAGACGAGGCAATCAATAAC
AGATTCCAGATACAAGGGGTTAGATTGACTCAAGGATACAAGGACATCATTCTCTGGATT
TCCTTTTCCATATCATGCTTTTTACTCGTTGCACTACTTTTAGCCTTTATTTTGTGGGCT
TGTCAGAATGGAAACATCCGGTGTCAGATTTGCATT
>cds_AHL81553_A/northern_shoveler/Wisconsin/11OS4110/2011_2011/10/16_HA_HA_4
ATGCTATCA---ATCACGATTCTGTTCCTGCTCATAGCAGAGGTATCCCCTGTGATATGT
CTGGGACACCATGCTGTACCTAATGGGACAATGGTGAAGACCTTAACTGATGACCAAATA
GAGGTTGTCGCTGCCCAGGAATTAGTGGAATCGCAACATCTACCGGAGTTGTGTCCTAGC
CCTTTGAGATTAGGCCAATGTGACATTGTCAATGGTGCTCTGGGAAGCCCGGGCTGTGAT
CACTTGAATGGTGCAGAATGGGATGTCTTCATAGAGCGACCCACTGCCGTGGACACTTGT
TACCCATTTGATGTGCCAGATTACCAGAGCCTACGGAGTATCTTGGCAAGCAATGGGAAA
TTTGAGTTCATCGCGGAGGAACAATGGAGCACAGTCAAGCAGAATGGGAAATCAGGAGCA
TGTAAAAGAGCAAATGTAAATGACTTTTTCAACAGACTGAATTGGCTAACCAAATCTGGG
AATGCATACCCACTCCAAAACCTGACAAAGATCAACAATGGGGACTATGCAAGGCTCTAC
ATATGGGGAGTTCACCATCCTTCAACTGAGACAGAGCAAACCAACTTGTATAAGAACAAC
CCTGGAAGAGTGACCGTCTCTACCAAAACTAGTCAAACAAGTGTGGTGCCAAATATTGGC
AGTAGACCATGGGTGAGAGGCCAAAGCGGTAGGGTCAGCTTCTATTGGACAATTGTAGAA
CCAGGAGATCTCATAGTTTTCAACACCATAGGGAATTTAATCGCTCCAAGGGGTCATTAC
AAACTCAGTCAAAAGAAGAGCACAATCCTGAATACTGCGGTTCCTATAGGATCCTGCGTT
AGTAAGTGCCACACCGACAGGGGCTCAATCACTACCACTAAACCCTTTCAGAACATCTCG
AGAATATCAATCGGGGACTGTCCCAAGTATGTCAAACAGGGGTCTTTGAAACTGGCTACA
GGAATGAGGAACATCCCTGAGAAGGCAACCAGAGGCCTGTTTGGTGCAATTGCTGGATTT
ATAGAGAATGGCTGGCAAGGATTAATTGATGGGTGGTATGGGTTCAGGCATCAGAATGCA
GAAGGAACAGGGACGGCTGCAGATCTCAAGTCGACTCAGGCAGCTATTGATCAAATCAAT
GGAAAATTGAATCGCCTCATTGAGAAAACAAATGAGAAATATCACCAAATTGAGAAGGAA
TTTGAACAAGTAGAGGGAAGAATCCAAGACTTGGAGAAGTATGTTGAAGACACAAAGATT
GACCTATGGTCTTACAATGCTGAATTGCTGGTGGCATTAGAAAATCAACATACTATAGAT
GTGACAGACTCTGAAATGAACAAACTCTTTGAAAGAGTTAGGCGCCAACTAAGAGAGAAT
GCTGAGGACAAAGGAAATGGATGTTTTGAAATTTTCCACCAGTGTGACAACAACTGCATC
GAAAGCATAAGAAATGGAACATATGATCATGATATTTACAGGGACGAAGCGATCAATAAC
AGATTCCAGATACAAGGGGTCAAATTGACTCAAGGATACAAGGACATCATTCTCTGGATT
TCCTTTTCCATATCATGCTTTTTACTCGTTGCACTACTTTTAGCCTTTATTTTGTGGGCT
TGTCAGAATGGAAACATCCGGTGCCAGATTTGCATT
>cds_ALE20251_A/duck/Zhejiang/925088/2014_2014/09/25_HA_HA_4
ATGCTATCA---ATTGTGATTTTGTTTCTGCTTGTTGCAGAGAGCTCACCTGTAATATGC
ATGGGACATCATGCTGTGGCCAATGGGACTATGGTAAAGACCCTCACTGATGATCAAGTG
GAAGTGGTCACTGCACAAGAACTAGTGGAATCACAGAACCTCCCGGAACTATGCCCGAGT
CCTCTAAGGCTAGGCCAGTGTGACATCATCAATGGAGCCTTAGGAAGCCCAGGGTGTGAC
CATTTGAATGGTGCTGAGTGGGACATTTTCATAGAGAGGCCCAATGCAGTGGACACTTGC
TATCCATTTGATGTGCCAGATTATCAGAGCCTGAGGAGCATACTTGCCAGCAATGGGAAA
TTCGAGTTTATTGCTGAAGAACAATGGAGCACCGTAAAGCAGAATGGCAAATCCGGGGCT
TGTAAGAGAGCAAATGTGAATGATTTCTTTAACAGGCTGAATTGGCTCGTGAAATCAGGG
AATGCATACCCTCTCCAGAATTTGACAAAGGTAAACAACGGTGATTATGCGAGGCTTTAC
ATCTGGGGAGTCCATCATCCTTCAACAGACACTGAGCAAACCAATCTGTACAAGAATAAT
CCTGGTAGGGTCACTGTATCTACCAAAACTAGTCAGGCAAGTGTGGTGCCCAACATCGGC
AGCAGACCTTGGGTGAGAGGACAAAGTGGCAGAATCAGCTTCTATTGGACTATTGTAGAG
CCTGGAGATTTGATAGTCTTCAACACAATAGGGAATTTAATTGCCCCAAGAGGACATTAC
AAATTGAATCAGAAGAAAAGCACAATTCTGAACACTGCAACTCCCATAGGCTCATGTGTC
AGTAAATGTCATACAGACAAAGGTTCTCTCTCTACAACCAAACCCTTTCAAAATATCTCA
AGGATAGCAATTGGAGATTGTCCCAAATATGTCAGACAGGGCTCATTAAAACTTGCGACT
GGGATGAGAAACATCCCTGAAAAAGCATCAAGAGGGCTTTTTGGAGCAATAGCAGGATTC
ATAGAAAATGGATGGCAAGGCCTGATTGATGGTTGGTATGGCTTCAGACATCAAAATGCG
GAAGGAACAGGAACAGCTGCTGATTTAAAATCCACTCAGGCAGCCGTCGACCAGATCAAT
GGAAAACTTAATCGTCTTATTGAGAAGACAAACGAGAAATACCATCAAATTGAGAAAGAA
TTCGAACAAGTTGAAGGAAGGATCCAAGACCTGGAGAAATATGTTGAGGACACAAAGATT
GATCTATGGTCATATAACGCAGAGCTGTTAGTCGCTCTGGAAAATCAGCATACTATAGAT
GTAACTGACTCGGAGATGAACAAGCTCTTTGAAAGAGTAAGGCGACAACTCAGGGAGAAT
GCTGAAGACAAAGGAAATGGGTGCTTCGAAATATTTCACAAATGTGACAACAACTGCATT
GAGAGCATTCGGAATGGGACCTACGATCATGATGTCTATAGAAATGAGGCGATCAACAAT
CGATTTCAAATACAGGGAGTCAAATTGACCCAGGGATACAAGGACATCATCCTTTGGATT
TCGTTCTCCATATCATGCTTTTTATTCGTAGCACTGCTTTTAGCCTTCATTTTGTGGGCT
TGTCAGAACGGAAACATCCGGTGCCAGATTTGCATT
>cds_BAF43432_A/duck/Hokkaido/1058/2001_2001//_HA_HA_4
ATGCTATCA---ATTGTAATTTTGTTCCTGCTCGTAGCAGAGAACTCTCCTGTGATATGC
ATGGGACATCATGCTGTTGCCAATGGAACCATGGTAAAGACCCTAACCGATGATCAAGTA
GAAGTGGTCACTGCACAAGAACTGGTAGAATCGCAGAACCTCCCGGAATTGTGTCCGAGC
CCCCTGAGACTAGGTCAGTGCGATATCATCAATGGAGCACTGGGAAGCCCAGGATGTGAC
CATCTGAATGGTGCAGAATGGGATGTATTCATAGAAAGACCCAATGCAATGGACACTTGC
TACCCATTCGATGTGCCAGATTACCAGAGCCTAAGGAGCATACTTGCCAACAATGGGAAA
TTTGAATTCATTGCCGAAGAACAGTGGACTACAGTGAAGCAAAATGGGAAATCTGGAGCC
TGCAAGAGGGCAAATGTGAATGATTTCTTCAACAGGCTAAATTGGCTGGTAAAATCAGGA
GATGCGTACCCTCTTCAGAATTTGACAAAGGTGAACAACGGTGATTATGCAAGACTTTAC
ATCTGGGGGGTTCACCACCCTTCAACAGACACGGAGCAAACTAACCTATACAAAAACAAC
CCTGGAAGAGTCACTGTCTCTACCAAAACTAGTCAAACAAGTGTAGTCCCTAACATTGGT
AGTAGACCCTGGGTGAGAGGACAGAGCGGCAGGATAAGTTTCTACTGGACTATCGTAGAG
CCTGGAGACCTGATAGTCTTCAACACAATAGGGAATCTAATTGCCCCAAGAGGGCATTAC
AAGCTAAATCAGAAAAAGAGCACAATTCTGAACACTGCAATTCCCATAGGCTCATGTGTC
AGCAAGTGTCACACAGACAAAGGCTCTCTCTCCACAACTAAACCTTTCCAGAACATCTCG
AGAATAGCAATTGGGGATTGCCCCAAGTATGTTAAACAGGGCTCTTTAAAACTTGCAACA
GGGATGAGGAACATTCCTGAAAAGGCATTGAGAGGGCTCTTTGGAGCAATAGCTGGATTC
ATAGAGAATGGCTGGCAGGGTCTAATTGATGGTTGGTATGGATTCAGACACCAGAATGCA
GAAGGAACAGGAACGGCAGCAGACCTCAAATCCACCCAGGCAGCCATTGATCAGATCAAT
GGGAAGTTAAATCGTCTTATTGAGAAGACAAATGAGAAGTACCATCAAATCGAAAAGGAA
TTCGAACAGGTTGAAGGAAGAATTCAAGATCTGGAGAAGTATGTTGAGGATACAAAGATT
GATTTATGGTCATATAATGCAGAGCTGTTAGTCGCACTGGAAAACCAGCACACTATAGAT
GTGACTGACTCAGAGATGAACAAACTTTTTGAAAGAGTAAGGCGCCAACTCAGAGAAAAT
GCTGAAGACAAAGGAAATGGATGTTTTGAGATATTCCACAAGTGTGATAACAATTGCATT
GAGAGCATCCGGAATGGAACTTATGATCACGACATTTATAGAGATGAAGCAATCAATAAC
CGATTCCAAATTCAAGGAGTCAAATTGACTCAGGGATACAAGGACATCATTCTTTGGATT
TCATTCTCCATATCATGCTTTTTGCTCGTTGCACTACTTTTAGCCTTCATTTTGTGGGCT
TGTCAAAACGGAAACATCCGGTGCCAGATTTGCATT
>cds_BAF46754_A/duck/Hong_Kong/951/1980_1980//_HA_HA_4
ATGCTATCA---ATCGTAATTTTGTTTCTGCTCGTAGCAGAAAACTCTCCTGTGATATGC
ATGGGACATCATGCTGTTGCCAATGGGACCATGGTAAAGACCCTAACCGATGATCAGGTG
GAAGTGGTCACTGCACAAGAACTGGTAGAGTCACAAAACTTCCCGGAACTATGTCCGAGC
CCTCTTAGACTAGGCCAGTGCGATATCATCAACGGAGCATTGGGAAGCCCAGGATGCGAT
CATCTGAATGGAGCAGAATGGGACGTCTTCATAGAGAGGCCTAATGCGGTAGACACTTGC
TACCCATTCGATGTGCCAGACTACCAGAGTTTGAGAAGTATACTTGCCAACAATGGGAAA
TTTGAATTCATTGCCGAAGAACAATGGACCACAGTGAAACAAAATGGAAAATCTGGAGCC
TGCAAGAGAGCAAATGTGAATGATTTCTTTAACAGGCTAAATTGGCTGGTAAAGTCAGGA
AATGCATACCCCCTTCAAAACTTGACAAAGGTAAATAATGGTGATTATGCAAGACTTTAC
ATCTGGGGAGTTCATCACCCTTCAACAGACACAGAGCAGACCAACCTGTACAAGAACAAC
CCTGGAAGAGTCACTGTGTCTACCAAAACTAGTCAAACAAGTGTGGTTCCTAACATTGGT
AGCAGACCCTGGGTGAGAGGACAAAGCGGCAGAATAAGTTTCTACTGGACTATTGTAGAG
CCTGGAGACTTGATTGTCTTCAACACAATAGGGAATCTAATTGCCCCAAGAGGACATTAC
AAACTAAATCAGAAGAAGAGCACAATCCTAAACACTCCAATTCCAATAGGCTCATGTGTA
AGCAAATGTCACACAGACAAAGGCTCTATCTCCACAAGTAAGCCCTTTCAAAACATCTCG
AGAATAGCAATTGGAGACTGCCCCAAGTATGTCAAACAGGGCTCTCTGAAACTTGCAACA
GGAATGAGGAACATTCCTGAAAAGGCATCAAGAGGGCTTTTTGGAGCGATAGCTGGATTC
ATAGAGAATGGCTGGCAAGGCCTAATTGATGGTTGGTATGGATTCAGACACCAGAACGCA
GAGGGGACAGGAACAGCAGCAGATCTCAAATCCACTCAAGCAGCCATTGATCAGATCAAT
GGGAAGCTAAACCGCCTTATTGAGAAGACAAATGAGAAATACCATCAAATCGAAAAAGAG
TTTGAGCAGGTCGAAGGAAGGATCCAGGACCTAGAAAGGTATGTTGAAGATACAAAGATT
GATTTATGGTCATACAATGCAGAGCTGCTAGTCGCACTCGAAAACCAACACACTATAGAT
GTGACTGATTCAGAGATGAACAAACTCTTTGAAAGAGTAAGGCGTCAACTCAGAGAAAAT
GCTGAAGACAAAGGAAATGGGTGTTTCGAAATATTCCACAAGTGTGATAACAACTGCATT
GAGAGTATCCGAAATGGAACTTATGATCATGACATTTATAGAGATGAAGCAATCAACAAT
CGATTTCAGATCCAAGGAGTCAAATTGACCCAGGGATACAAGGACATCATTCTTTGGATT
TCATTCTCCATATCATGCTTTTTACTCGTTGCACTGCTTTTAGCCTTCATTTTGTGGGCT
TGTCAGAACGGAAACATCCGGTGCCAGATTTGTATT
>cds_ALD19472_A/Gallinula_chloropus/Guangdong/GZ174/2014_2014/09/08_HA_HA_5
---ATGGAGAAAATAGTGCTTCTTCTTGCAGTGGTTAGCGTTAAAAGTGATCAGATTTGC
ATTGGTTACCATGCAAACAACTCGACAGAGCAGGTTGACACGATAATGGAAAAAAACGTC
ACTGTTACACATGCCCAAGACATACTGGAAAAGACACACAACGGGAGGCTCTGCGATAAA
CCTCTGATTTTAAAGGATTGTAGTGTAGCTGGATGGCTTCTTGGAAACCCAATGTGCGAC
GAGATCAGAGTGCCGGAATGGTCTTACATAGTGGAGAGGGCTAACCCAGCCAATGACTGT
TACCCAGGGAACCTCAATGACTATGAAGAACTGAAACACCTATTGAGCAGAATAAATCAT
TTTGAGATCCCCAAG---AGTTCTTGGCCCAATCATGAAACATCAGGGGTGAGCGCAGCA
TGTCCATACCAGGGAATGCCCTCCTTTTTCAGAAATGTGGTATGGCTTACCAAGAAGAAC
GATGCATACCCAACAATAAAGATGAGCTACAATAATACCAATAGGGAAGATCTTTTGATA
CTGTGGGGGATTCATCATTCCAACAATGCAGCAGAGCAGACAAATCTCTATAAAAACCCA
ACCACCTATGTTTCCGTTGGGACATCAACATTAAACCAGAGATTGGTGCCCAAAATAGCT
ACTAGATCCCAAGTAAACGGGCAACGTGGAAGAATGGATTTCTTCTGGACAATTTTAAAA
CCGAATGATGCAATCCACTTCGAGAGTAATGGAAATTTTATTGCTCCAGAATATGCATAC
AAAATTAAGAAAGGGGACTCAACAATTATGAAAAGTGAAATGGAATATGGCCACTGCAAC
ACCAAATGTCAAACTCCAATAGGGGCGATAAACTCTAGTATGCCATTCCACAATATACAC
CCTCTCACTATCGGGGAGTGCCCCAAATACGTGAAATCAAACAAATTAGTCCTTGCAACT
GGGCTCAGAAATAGTCCT------CTA---AGAGGACTATTTGGAGCTATAGCAGGGTTT
ATAGAGGGAGGATGGCAAGGAATGGTAGATGGTTGGTATGGGTACCACCATAGCAATGAA
CAGGGGAGTGGGTACGCTGCAGACAGAGAATCCACCCAAAAGGCAATAGATGGAGTTACC
AATAAGGTCAACTCGATAATTGACAAAATGAACACTCAATTTGAGGCCGTTGGAAGGGAA
TTTAATAACTTAGAACGGAGAATAGAGAATTTAAATAAGAAAATGGAAGACGGATTCCTA
GATGTCTGGACTTATAATGCTGAACTTTTAGTTCTCATGGAAAATGAGAGAACTCTAGAT
TTCCATGACTCAAATGTCAAGAACCTTTATGACAAAGTCCGACTACAGCTTAGGGATAAT
GCAAAGGAGCTGGGCAATGGTTGTTTCGAGTTCTATCACAAATGTGATAATGAATGTATG
GAAAGTGTAAGAAATGGGACGTATGACTACCCCCAGTATTCAGAAGAAGCAAGATTAAGA
AGGGAAGAAATAAGCGGAGTGAAATTGGAATCAATAGGAACTTACCAAATACTGTCAATT
TCAACAGTGGCGAGTTCCCTAGCACTGGCAATCATTGTGGCTGGTCTATCTTTATGGATG
TGCTCCAATGGGTCGTTACAATGCAGAATTTGCATT
>cds_AAG01215_A/environment/Hong_Kong/437-8/99__1999//_HA_HA_5
---ATGGAGAAAATAGTGCTTCTTCTTGCAATAGTCAGTGTTAAAAGTGATCAGATTTGC
ATTGGTTACCATGCAAATAACTCGACAGAGCAGGTTGACACAATAATGGAAAAGAACGTT
ACTGTTACACATGCCCAAGACATACTGGAAAAGACACACAACGGGAAGCTCTGCGATAAG
CCTCTAATTTTGAGAGATTGTAGTGTAGCTGGATGGCTCCTCGGAAACCCTATGTGTGAC
GAAATCAATGTGCCGGAATGGTCTTACATAGTGGAGAAGGCCAGTCCAGCCAATGACTGT
TATCCAGGGGATTTCAACAACTATGAAGAACTGAAACACCTATTGAGCAGAACAAACCAT
TTTGAGATCCCCAAA---AGTTCTTGGTCCAATCATGATGCCTCAGGGGTGAGCTCAGCA
TGTCCATACCATGGGAAGTCCTCCTTTTTCAGAAATGTGGTATGGCTTATCAAAAAGAAC
AGTGCATACCCAACAATAAAGAGGAGCTACAATAATACCAACCAAGAAGATCTTTTGGTA
CTGTGGGGGATTCACCATCCTAATGATGCGGCAGAGCAGACAAAGCTCTATCAAAACCCA
ACCACCTATATTTCCGTTGGAACATCAACACTGAACCAGAGATTGGTTCCAGAAATAGCT
ACTAGACCCAAAGTGAACGGGCAAAGTGGAAGAATGGAGTTCTTCTGGACAATTTTAAAG
CCGAATGATGCCATCAATTTCGAGAGTAATGGAAATTTCATTGCTCCAGAATATGCATAC
AAAATTAAGAAAGGGGACTCAGCAATTATGAAAAGTGAATTGGAATATGGTAACTGCAAC
ACCAAGTGTCAAACTCCAATGGGGGCGATAAACTCTAGTATGCCATTCCACAACATACAC
CCTCTCACCATCGGGGAATGCCCCAAATATGTGGAATCAAACAGATTAGTCCTTGCGACT
GGACTCAGAAATACCCCT------CAA---AGAGGACTATTTGGGGCTATAGCAGGTTTT
ATAGAGGGAGGATGGCAGGGAATGGTAGATGGTTGGTATGGGTACCACCATAGCAATGAG
CAGGGGAGTGGATACGCTGCAGACAAAGAATCCACTCAAAAGGCAATAGATGGAGTCACC
AATAAGGTCAACTCGATCATTGACAAAATGAACACTCAGTTTGAGGCCGTTGGAAGGGAA
TTTAATAACTTAGAAAGGAGGATAGAAAATTTGAACAAGAAGATGGAAGACGGATTCCTA
GATGTCTGGACTTATAATGCTGAACTTCTGGTTCTCATGGAAAATGAGAGAACTCTAGAC
TTTCATGACTCAAATGTCAAGAACCTTTACGACAAGGTCCGACTACAGCTTAGGGATAAT
GCAAAGGAGCTGGGTAATGGTTGTTTCGAGTTCTATCACAAATGTGATAATGAATGTATG
GAAAGTGTAAAAAACGGAACGTATGACTACCCGGAGTATTCAGAAGAAGCAAGACTAAAC
AGAGAGGAAATAAGTGGAGTAAAATTGGAATCAATGGGAACTTACCAAATACTGTCAATT
TCAACAGTGGCGAGTTCCCTAGCACTGGCAATCATGGTAGCTGGTCTATCTTTATGGATG
TGCTCCAATGGATCGTTACAATGCAGAATTTGCATT
>cds_ACZ36905_A/chicken/Florida/25717/1993_1993//_HA_HA_5
---ATGGAAAGAATAGTGATTGCCCTTGCAATAATCAGCGTCAAAGGTGACCAAATCTGC
ATTGGTTATCATGCAAACAATTCAACAGAGCAGGTTGACACAATCATGGAGAAGAATGTA
ACGGTCACACATGCTCAGGACATACTGGAAAAAGAGCACAATGGGAAACTCTGCAGTAGG
CCCTTCATTCTGAAGGATTGCAGTGTAGCTGGGTGGCTTCTTGGTAACCCAATGTGTGAT
GAACTGAATGTACCAGAATGGTCATACATTGTGGAAAAAGATAATCCAGTCAATGGCTGC
TATCCAGGAGACTTCAACGATTATGAAGAACTGAAGCATTTAATGAGTAGCACAAACCAA
TTTGAAATTCCTAGG---AGCTCTTGGTCCAATCATGATGCCTCAGGAGTGAGCTCAGCA
TGCCCATACAATGGTAGGTCTTCCTTTTTCAGGAATGTAGTGTGGTTGATCAAGAAGAAT
AATGCGTACCCAACAATACAAAGGACCTACAACAACACCAATGTAGAAGACCTTTTAATA
TTGTGGGGAATCCACCACCCTAATGATGCAGCAGAACAAACAAAACTCTACCAGAACTCG
AACACTTATGTGTCTGTAGGGACATCAACACTGAATCAGAGGTCAACCCCAAAAATAGCC
ACCAGACCCAAAGTGAACGGACAAAGTGGGAGAATAGAATTTTTTTGGACAATACTAAGG
CCGAACGATGCAATCAGCTTTGAAAGTAATGGGAACTTTATCGCTCCTGAATATGCGTAC
AAGATTAAAAAGGGAGATTCAGCAATCATAAAAAGCGAACTGGAGTATGGTAACTGTGAT
ACCAAATGTCAAACCCCAGTGGGTGCTATAAATTCCAGTATGCCTTTCCACAATGTTCAT
CCCCTCACCATTGGGGAGTGCCCCAAGTACGTCAAATCGGACAAACTGGTCCTTGCAACA
GGACCAAGAAACGTACCC------CAA---AGAGGCCTATTTGGAGCAATAGCAGGATTC
ATAGAAGGAGGATGGCAAGGACTGGTGGATGGATGGTATGGATACCATCATAGCAATGAG
CAGGGAAGTGGATATGCTGCAGACAAAGAATCTACCCAGAGAGCAATCGATGGAATCACC
AATAAAGTAAACTCAATCATCGACAAAATGAACACTCAATTCGAAGCCGTTGGGAAGGAA
TTCAACAACCTAGAAAGGAGAATAGAAAATTTGAATAAGAAGATGGAAGATGGGTTTTTG
GATGTATGGACTTACAATGCAGAACTTCTAGTGCTCATGGAAAACGAAAGAACTCTGGAT
CTCCATGATTCAAATGTCAAAAACTTATACGATAAGGTCCGACACCAGCTGAGGGACAAT
GCAAAGGAATTAGGCAACGGATGCTTTGAATTCTACCACAAGTGTGACAATGAATGCGTG
GAAAGTGTTAGAAATGGAACGTATGACTATTCACAATACTCAGAAGAATCAAGACTGAAC
AGGGAGAAAATAGACGGAGTCAAGTTGGAATCAGTGGGCACTTATCAGATACTATCAATC
TCAACAGTGGCGAGTTCCCTAGTACTGGCAATCATGGTAGCTGGTCTATCTTTTTGGATG
TGCTCCAATGGATCATTGCAGTGCAGAATTTGCATC
>cds_ABY79032_A/duck/Egypt/9399NAMRU3-CLEVB202/2007_2007//_HA_HA_5
---ATGGAGAAAATAGTGCTTCTTCTTGCAATAGTCAGTGTTAAAAGTGATCAGATTTGC
ATTGGTTACCATGCAAACAACTCGACAGAGCAGGTTGACACAATAATGGAAAAGAACGTC
ACTGTTACACACGCCCAAGACATACTGGAAAAGACACACAACGGGAAACTCTGCGATAAG
CCTCTAATTTTAAGAGATTGTAGTGTAGCTGGATGGCTCCTCGGGAACCCAATGTGTGAC
GAACTCAATGTGCCGGAATGGTCTTACATAGTGGAGAAGATCAATCCAGCCAATGACTGT
TACCCAGGGAATTTCAACGACTATGAAGAACTGAAACACCTATTGAGCAGAATAAACCAT
TTTGAGATCCCCAAA---AGTTCTTGGTCAGATCATGAAGCCTCAGGAGTGAGCTCAGCA
TGTCCATATCAGGGAAGATCCTCCTTTTTTAGAAATGTGGTATGGCTTATCAAAAAGGAC
AATGCATACCCAACAATAAAGAGAAGTTACAATAATACCAACCAAGAAGATCTTTTGGTA
CTGTGGGGGATTCACCATCCAAATGATGCGGCAGAGCAGACAAGGCTCTATCAAAACCCA
ACTACCTATATTTCCGTTGGAACATCAACACTAAACCAGAGATTGGTACCAAAGATAGCT
ACTAGATCTAAGGTAAACGGGCAAAGTGGAAGGATAGAGTTCTTTTGGACAATTTTAAAA
TCGAATGATTCAATAAACTTTGAGAGTAATGGAAATTTCATTGCTCCAGAAAATGCATAC
AAAATTAAGAAAGGGGACTCAACAATTATGAAAAGTGAGTTGGAATATGGTAACTGCAAC
ACCAAGTGTCAAACTCCAATAGGGGCGATAAACTCCAGTATGCCATTCCACAACATCCAC
CCTCTCACCATCGGGGAATGCCCCAAATATGTGAAATCAAACAGATTAGTCCTTGCTACT
GGGCTCAGAAATAGCCCT------CAA---AGAGGACTATTTGGAGCTATAGCAGGTTTT
ATAGAGGGAGGATGGCAGGGAATGGTAGATGGTTGGTATGGGTACCACCATAGCAACGAG
CAGGGGAGTGGGTACGCTGCAGACAAAGAATCCACTCAAAAGGCAATAGATGGAGTCACC
AATAAGGTCAACTCGATCATTGACAAAATGAACACTCAGTTTGAGGCTGTTGGAAGGGAA
TTTAATAACTTAGAAAGGAGAATAGAAAATTTAAACAAGAAGATGGAAGACGGATTCCTA
GATGTCTGGACTTATAATGCTGAACTTCTGGTTCTCATGGAAAATGAGAGAACTCTAGAC
TTTCATGACTCAAATGTCAAGAACCTTTACGACAAGGTCCGACTACAGCTTAGGGATAAT
GCAAAGGAGCTTGGTAACGGTTGTTTCGAGTTCTATCACAAATGTGATAATGAATGTATG
GAAAGTGTAAGAAACGGAACGTATGACTACCCGCAGTATTCAGAAGAAGCAAGATTAAAA
AGAGAGGAAATAAGTGGAGTAAAATTGGAATCAACAGGAACTTACCAAATACTGTCAATT
TCAACAGTGGCGAGCTCCCTAGCACTGGCAATCATGGTGGCTGGTCTATTTTTATGGATG
TGCTCCAATGGATCGTTACAATGCAGAATTTGCATT
>cds_AAS07023_A/turkey/England/N28/1973_1973//_HA_HA_5
---ATGGAGAGAATAGTGCTTTTTCTTGTAGTGGTCGGTGTCAAAAGTGACCAGATCTGT
ATTGGTTATCATGCAAACAACTCAACAGAACAGGTTGACACAATAATGGAAAAGAACGTT
ACTGTCACACATGCTCAAGACATACTTGAAAGGACACACAACGGGAAGCTCTGCAGTAAG
CCCCTCATCTTGAGGGATTGTAGTGTAGCTGGATGGCTCCTCGGAAATCCCATGTGTGAT
GAACTTAATGTGCCAGAATGGTCTTACATAGTGGAAAAGGACAATCCAACCAATGGCTGC
TATCCAGGGGATTTCAATGACTACGAAGAACTGAAACACCTATTAAGCAGTACAAACCAT
TTTGAGATCCCCAGG---AGTTCTTGGTCCAATCATGATGCCTCAGGAGTGAGCTCTGCA
TGTCCATATTATGGGAGGTCCTCCTTCTTCAGAAATGTGGTATGGCTTATCAAAAAGAAC
AATGCATACCCAACAATAAAGAGGAGTTACAACAACACCAATCAAGAGGATCTTCTAATA
CTGTGGGGGATCAACCATCCTATTGATGCAGCAGAACAAACCAAGCTCTATCAAAACCCA
ACCACTTACGTCTCTGTCGGAACATCAACACTGAACCAGAGATCAGTTCCAGAAATAGCC
ACTAGGCCCAAAGTAAATGGGCAAAGTGGGAGAATGGAGTTCTTCTGGACAATTTTGAAG
CCAAATGATGCCATCAATTTTGAGAGTAATGGGAACTTCATAGCTCCAGAATATGCATAC
AAAATTAAGAAGGGAGACTCCGCAATCATGAAAAGTGGGTTGGAATATGGTAACTGTAAT
ACTAAGTGTCAAACTCCAATGGGTGCGATAAACTCCAGCATGCCGTTCCACAATATACAT
CCTCTCACCATTGGGGAATGCCCCAAATATGTGAAATCAAATAGGTTGGTCCTTGCAACT
GGACCCAGGAACGTTCCT------CAA---AGAGGTCTATTTGGAGCTATAGCGGGTTTT
ATAGAAGGAGGATGGCAGGGGATGGTAGACGGTTGGTATGGATACCACCATAGCAACGAG
CAGGGGAGTGGGTATGCTGCAGACAAAGAATCCACCCAAAAGGCAATCGATGGAATCACC
AATAAGGTCAACTCAATCATCGACATGATGAACACCCAGTTTGAGGCTGTTGGAAAGGAA
TTTAATAATTTAGAAAGGAGGATAGAGAATTTGAACAAGAAAATGGAGGACGGGTTTCTA
GATGTTTGGACTTATAATGCTGAACTTCTAGTTCTCATGGAAAATGAAAGGACTCTAGAT
TTCCATGACTCAAACGTCAAGAACCTCTACGATAAGGTTCGACTGCAGCTTAAGGATAAT
GCAAGGGAACTGGGTAATGGTTGTTTCGAGTTCTACCACAAATGTGACAATGAATGTATG
GAAAGTGTGAAAAACGGAACATATAACTATCCACAGTATTCAGAAGAGGCAAGACTGAAC
AGGGAGGAAATAAGTGGGGTCAAATTGGAATCAATGGGAGTTTACCAAATACTGTCAATT
TCAACAGTGGCAAGTTCCCTGACACTGGCAATCATGATAGCTGGTCTATCTTTTTGGATG
TGCTCCAATGGACCATTGCAGTGCAGAATTTGCATT
>cds_ABD35523_A/chicken/Taiwan/G2/87_1987//_HA_HA_6
ATGATTGCAATCATTGTAATAGCGATACTGGCAACGACCGGAAAGTCAGACAAGATCTGC
ATTGGGTATCATGCCAACAATTCAACAACACAAGTGGATACGATACTTGAGAAGAATGTA
ACCGTCACACACTCAGTTGAATTGCTGGAGAACCAAAAGGAAGAAAGATTCTGCAAGGCC
CCTCTCGACCTAAGAGGATGTACCATAGAGGGTTGGATCTTGGGGAATCCCCAATGCGAC
CTATTACTTGGTCAAAGCTGGTCATATATAGTGGAAAGACCTACAGCTCAAAATGGGTGC
TACCCAGGAGTTTTAAATGAAGTAGAAGAACTGAAGGCACTTATTGGATCAGGAGAAAGA
GTAGAGTTTCCCAAA---AGTACATGGGCAGGAGACACCAGTAGTGGGGTAACAAAAGCT
TGCCCTTATAATAGTGGTTCGTCTTTCTACAGAAACCTCCTATGGATAATAAAAGGGTCA
GCAGCATATCCAGTAATTAAGGGAACTTACAACAACACTGGAAATCAGCCAATCCTCTAT
TTCTGGGGTGTGCACCATCCTCCTGACACCAATGAGCAAAACAAATTGTATGGCTCTGGT
GATCGATATGTCAGGATGGGAACTGAAAGCATGAATTTTGCCAAGAGTCCAGAAATTGCG
GCAAGGCCTGCTGTGAATGGTCAAAGAGGCAGAATTGATTATTATTGGTCTGTTTTAAAG
CCGGGGGAAACCTTGAATGTGGAATCTAATGGAAATCTAATCGCCCCTTGGTATGCATAC
AAATTTGTCAATAGTAAAGGAGCCGTCTTCAAATCAAATTTATCAATCGAGAACTGTGAT
GCCAAATGCCAGACTATTGCAGGAGTCCTAAGAACCAATAAAACATTTCAGAATGTAAGC
CCTCTGTGGATAGGAAAATGCCCCAAATATGTAAAAAGTGAAAGTTTGAGGCTTGCAACT
GGACTAAGAAATGTTCCACAGATTGAGACTAGAGGACTTTTCGGAGCTATAGCAGGGTTT
ATTGAAGGAGGATGGACTGGAATGATAGATGGGTGGTATGGCTATCACCATGAAAATTCT
CAAGGCTCAGGTTATGCGGCAGACAGAGAAAGCACTCAAAGGGCTATAGACGGAATTACA
AATAAGGTCAATTCCATTATAGACAAAATGAACACACAATTCGAAGCTGTAGACCACGAA
TTTTCAAATTTGGAGAGAAGGATTGACAATCTGAACAAAAGAATGGAGGATGGATTTCTG
GACGTTTGGACATACAATGCTGAACTGTTGGTTCTTCTTGAAAACGAAAGGACACTAGAC
CAGCATGACGCGAATGTGAAGAACCTGTATGAAAAGGTCAAATCACAACTAAGGGACAAT
GCTAATGACCTGGGAAATGGATGCTTTGAATTCTGGCATAAGTGTGACAATGAATGTATA
GAGTCTGTCAAAAACGGTACCTATGACTATCCCAAATATCAGAATGAAAGCAAATTGAAC
AGGCAGGAAATAGAATCGGTGAAGCTAGAGAGCCTTGGTGTGTATCAAATTCTCGCCATT
AGTACGGTATCGAGCAGTCTAGTCTTGGTAGGGCTGATCATGGCAATGGGTCTTTGGATG
TGTTCAAATGGTTCAATGCAATGCAGGATATGTATA
>cds_BAJ18029_A/guinea_fowl/Hong_Kong/NT897/2001_2001//_HA_HA_6
ATGATTGCAATCATTGTAATAGCAATACTGGCAGCAGCCGGAAAGTCGGACAAGATCTGC
ATTGGGTATCATGCCAACAACTCAACAACACAGGTAGATACAATACTTGAGAAGAATGTG
ACTGTCACACACTCAGTTGAGTTGCTGGAAAATCAGAAGGAAGAAAGATTCTGCAAGGCC
CCTCTCGACTTAAGGGAATGTACCATAGATGGTTGGATCTTGGGGAATCCCCAATGCGAT
CTATTGCTTGGTCAAAGCTGGTCATACATTGTGGAAAGACCTACTGCTCAACATGGGTGC
TACCCAGGAACCTTAAATGAGGTGGAAGAACTGAGGGCATTTATTGGATCAGGAGAAAGG
GTAGAGTCCCCCCAA---AGCACCTGGCAAGGAGACACCAACAGTGGAACACCAAACTCC
TGCCCCTATACTGGTGACCCGTCTTTCTACAGAAACCTCCTATGGATTATAAAAATTACA
GCAGAATATCCCGTATTTAAAGGAACTTACAACAACCCTGGAACCCAGCCAATCCTTTAT
TTCTGGGGTGGGCATCATCCTCCTAGCAGCGGCGAGCAAGATACTCTGTATGGGTCTGGT
GATCGATACGTTAGAATGGGAACTGAAAGCATGAGTTTCGTCGAGAGTCCGGAAATTGCG
GCAAGGCCTGCCGTGAATGGTCAAAGAGGCAGAATTGATTATTATTGGTCGGTTTTAAAA
CCAGGGGAAGCCTTGAATGTGGAATCTAATGGAAATCTAATCGCCCCTTGGTATGCATAC
AAATTTGTCAATAGTAAAGGAGCCGTCTTCAGGTCAAATTTACCAATCGAGAACTGCGAT
GCCACATGCCAGACTATTGCGGGGGTTCTAAGGACCAACAAAACATTTCAGAATGTAAGT
CCCCTATGGATAGGAGAATGTCCCAAATACGTGAAGAGTGAAAGTCTGAGGCTTGCAACT
GGACTAAGAAATGTTCCACAGATTGAAACTAGAGGACTCTTCGGAGCTATTGCGGGATTT
ATTGAAGGAGGATGGACTGGGATGATAGATGGGTGGTATGGCTATCACCATGAAAATTCT
CAGGGATCAGGATATGCAGCAGACAGAGAAAGCACTCAAAAGGCTGTAAACAGAATTACA
AATAGGGTCAATTCCAGCGTCAGCAGAATGAGCACACAGTTTGAAGCTGTCGACCACGAA
TTTTCAAATCTAGAGAGGAGAATTGACAATCTGAACAAAAGAATGCAAGATGGATTTCTG
GATGTTTGGACATACAATGCTGAATTGTTGGTTCTTCTTGAAAACGAAAGAACGCTAGAC
ATGCATGATGCGAATGTGAAGAACCTACATGAAAAGGTCAAATCACAACTAAGGGACAAT
GCTAACGATCTAGGGAATGGCTGCTTTGAATTTTGGCATAAGTGCGACAATGAATGCATA
GAGTCTGTCAAAAATGGCACATATGACTATCCCAAATACCAGACTGAAAGCAAATTAAAC
AGGCTAAAAATAGAATCAGTAAAACTAGAGAACCTTGGTGTGTATCAAATTCTTGCCATT
AGTACGGTATCGAGCAGCCTAGTGTTGGTAGGGCTGATCATGGCAATGGGTCTTTGGATG
TGTTCAAATGGTTCAATGCAGTGCAATGTGTGTATA
>cds_ADG44742_A/duck/Shantou/5480/2005_2005//_HA_HA_6
ATGATTGCATTCATTGTAATAGCGATACTGGTAGCAACCGGAAAATCAGACAAGATATGC
ATTGGATATCATGCCAACAATTCAACAACAAAGGTAGATACGATACTCGAGAAGAACGTA
ACCGTCACACACTCAGTTGAACTGCTGGAGAACCAGAAAGAAGAAAGATTCTGCAAGGCC
CCTCTCGATCTAAGGGATTGTACCCTAGAGGGTTGGATCTTGGGGAATCCCCGATGCGGC
ATATTGCTTGCTCAAAGCTGGTCATACATAGTGGAACGGCCTAATGCCCGAAATGGGTGC
TATCCTGGAACATTGAATGAAGTAGAAGAATTGAAGGCACTTATTGGATCAGGGGAAAGG
GTAGAATTTCCCAAA---AGTACATGGGCAGGAGACACCAACAGTGGAGTATCAAGTGCT
TGTCCTCTTGGTAATGGTCCATCTTTCTACAGGAATCTTCTATGGATAATAAAAAAGTCA
TCAGAATATCCAGTAATTAAAGGAACTTTCAGAAACACTGGAGACAAGTCAGTTCTCTAT
TTTTGGGGTGTACACCATCCTCCTGACACAACTGAACAAAATGTTCTGTATGGTTCTGGT
AATCGATACGTTAGAATGGGAACTGAAAGCATGAATTTTGCCAGGAGCCCAGAAATTGCG
GCAAGGCCTGCTGTGAATGGTCAGAGAGGCAGAATTGATTATTTCTGGTCCATTTTAAAA
CCAGGGGAAACCTTGAATGTAGAATCTAACGGGAATTTAATAGCCCCTTGGTATGCATAC
AGATTTGTCGATAGTAAAGGAGCCATATTCAGATCTAACTTACCAATCGAGAACTGTGAT
GCCACATGCCAGACTACTGAAGGAGTGATAAGAACCAACAAAACATTTCAGAATGTGAGC
CCTCTGTGGATTGGAGAATGCCCCAAGTATGTAAAAAGTAAGAGTCTAAGGCTTGCAACT
GGACTAAGGAATGTTCCACAAATAGAAACTAGAGGACTTTTTGGAGCTATTGCAGGCTTC
ATTGAAGGAGGATGGACTGGAATGATTGATGGGTGGTATGGCTACCATCATGAAAATTCT
CAAGGCTCAGGATATGCAGCTGATAAAGAAAGCACTCAAAGGGCTATAGACGGAATTACA
AACAAGGTCAATTCCATCATTGATAAAATGAACACACAATTTGAGGCTGTAGGTCATGAG
TTTTCAAACCTGGAAAGAAGGATTGACAATCTAAACAAAAGAATGGAAGATGGATTTCTG
GATGTTTGGACATACAACGCTGAACTGTTGGTTCTTCTTGAAAACGAAAGAACACTAGAC
CTACATGATGCAAATGTGAAGAACCTACATGAAAGGGTCAAATCACAACTAAGGGACAAT
GCTAATGACCTAGGGAACGGATGCTTTGAATTTTGGCATAAGTGTGACAATGAATGTATG
GAGTCTGTCAAAAATGGTACCTATGACTATCCCAAGTATCAAGCTGAGAGTAGATTGAAC
AGACAGAAAATAGAATCGGTAAAACTGGAGAATTTTGGCGTGTATCAAATCCTTGCCATT
AGTACGGTATCGAGCAGTCTAGTTTTGGTAGGGCTGATCATGGCAATGGGTCTTTGGATG
TGTTCAAATGGTTCAATGCAGTGCAGGATATGTATA
>cds_AIK26344_A/chicken/Texas/9686-3/2014_2014/03/19_HA_HA_6
ATGATTGCAATCATTGTAATAGCAATATTGGCAGCAGCCGGGAGATCAGACAAAATCTGC
ATTGGATATCATGCCAACAATTCAACAACACAAGTGGATACTATACTTGAGAAAAATGTC
ACCGTCACACACTCAGTTGAATTGCTAGAGAACCAGAAGGAAGAAAGATTCTGCAAAGCC
CCTCTTGACCTAAGAGGATGCACCATAGAAGGTTGGATCCTGGGGAATCCTCAATGCGAC
CTATTGCTTGGTCAAAGCTGGTCATATATAGTGGAAAGGCCTACTGCTCAAAATGGGTGC
TACCCAGGAGCTTTGAGCGAAGTAGAAGAACTGAAGGCACTTATTGGGTCAGGAGAAAGA
GTAGAGTTTCCCAAA---AGTACATGGACAGGAGACACCAGCAGTGGGGTAACAAAAGCT
TGCCCTTCTTATAGTGGTTCATCTTTCTATAGAAACCTCTTATGGATAATAAAGAAGTCA
GCAGCATATCCAGTAATTAAAGGAACTTATAACAACACTGGAAACCAGCCAATACTTTAC
TTCTGGGGTGTGCACCACCCACCTAACACCAATGAGCAAAATACCCTATATGGCTCTGGA
GATAGGTATGTTAGAATGGGGACTGAAAGCATGAACTTCGCCAAGAGTCCAGAGATTGCT
GCAAGACCTGCTGTGAACGGTCAAAGGGGCAGAATTGATTATTACTGGTCTGTTTTAAAA
CCAGGGGAAACCTTGAATGTTGAATCTAATGGAAATCTAATTGCCCCTTGGTATGCATAC
AAATTTGTCAATAACAAAGGAGCCGTCTTCAAGTCAAATTTACCAATCGAGAACTGTGAT
GCCACATGCCAGACTATCGCAGGAGTCCTAAGGACCAATAAAACATTTCAGAATGTGAGC
CCTCTGTGGATAGGAGAATGCCCCAAATATGTAAAAAGTGAAAGTTTGAGGCTTGCAACT
GGACTGAGAAATGTTCCACAGATTGAGACTAGAGGACTCTTTGGGGCTATCGCGGGATTT
ATTGAGGGAGGATGGACTGGGATGATAGATGGGTGGTATGGCTATCACCATGAAAATTCT
CAAGGCTCAGGATATGCAGCAGACAAAGAAAGCACTCAAAAGGCTATAGACGGAATTACA
AATAAAGTCAATTCCATCATTGACAAAATGAACACACAGTTTGAGGCTGTTGACTACGAA
TTTTCAAATCTGGAGAGAAGAATTGACAATCTGAACAAAAGAATGGAAGACGGATTTCTG
GATGTTTGGACGTACAATGCTGAATTGCTAGTTCTTCTTGAAAACGAAAGAACACTAGAC
CTGCATGATGCAAATGTGAAGAACCTATATGAAAAAGTCAAATCGCAATTAAGGGACAAT
GCTAATGATCTAGGAAATGGGTGCTTTGAATTCTGGCATAAATGTGACAATGATTGCATA
GAGTCTGTCAAAAATGGTACCTATGACTACCCCAAATACCAGGACGAGAGCAAGTTGAAC
AGACAGGAAATAGAATCAGTAAAGCTAGAAAATCTCGGTGTGTATCAAATTCTTGCTATT
AGTACGGTATCGAGCAGTCTGGTCTTGGTAGGGCTGATCATAGCATTGGGTCTTTGGATG
TGTTCAAATGGTTCAATGCAATGCAGGATATGTATA
>cds_ABJ16576_A/mallard/Ohio/64/1989_1989/10/19_HA_HA_6
ATGATTGCAATCATAATACTTGCAATAGTGGTCTCTACCAGCAAGTCAGACAGGATCTGC
ATTGGTTACCATGCAAACAACTCGACAACACAAGTGGACACAATATTAGAGAAGAATGTG
ACAGTGACACACTCAGTGGAGCTCCTAGAAAACCAGAAGGAGAATAGATTCTGCAAAGCA
CCGCTGGATCTAATGGACTGCACCACTGAGGGTTGGATCCTTGGAAACCCCCGATGTGAT
AACTTACTCGGCCAAAGTTGGTCATACATAGTAGAGAGGCCTGATGCCCAAAATGGGTGT
TACCCAGGGATATTGAAAGAGACGGAAGAGCTGAAAGCACTCATTGGGTCTATAGATAGC
ATACAATTTCCCAAG---AGCACGTGGACCGGGGATACTAATAGCGGAGTTACAAGCGCT
TGCTCCTACAATGGTGGATCTTCCTTCTACAGGAATCTGTTGTGGATAATAAAAAGATCT
GATCCGTACTCATTGATCAAGGGAACATATACCAATACAGGCTCTCAGCCAATCTTATAT
TTCTGGGGTGTGCACCATCCTCCAGATGAAGTTGAGCAAGCTAACCTGTATGGAATTGGT
ACCCGGTATGTTAGGATGGGAACTGAAAGTATGAATTTTGCCAAAGGTCCTGAAATAGCA
GACAGACCACCTGCGAATGGGCAACGAGGAAGAATTGATTATTATTGGTCTGTGTTGAAG
CCAGGAGAAACCTTGAATGTGGAATCCAATGGAAATTTAGTAGCTCCTTGGTATGCTTAC
AAGTTCACTAGTAATAAGGGAGCTATTTTCAAATCAGACCTTCCAATTGAGAATTGTGAT
GCTGTTTGTCAAACTTTAGCTGGAGCAATAAATACAAACAAAACCTTCCAAAATATTAGT
CCAGTCTGGATTGGAGAATGCCCCAAATATGTTAAAAGTAAAAGCCTAAAACTAGCAACT
GGTCTGAGAAATGTTCCACAGGCACAAACAAGAGGATTGTTTGGAGCAATAGCTGGGTTT
ATAGAAGGAGGATGGACAGGTATGGTAGACGGATGGTACGGATACCACCATGAAAATTCA
CAGGGGTCTGGTTATGCAGCAGATAAAGAAAGCACCCAGAAAGCTATAGACGGGATCACC
AATAAAGTCAATTCAATCATTGACAAAATGAACACACAATTTGAGGCAGTAGAACATGAG
TTCTCAAGTCTCGAAAGGAGAATAGACAATCTGAACAAAAGAATGGAAGATGGATTTTTA
GACGTGTGGACATACAATGCTGAACTTCTGGTTCTACTGGAAAATGAGAGGACTTTGGAC
ATGCATGATGCTAATGTAAAGAATCTACATGAAAAGGTGAAATCACAATTAAAGGATAAT
GCAAAGGATTTGGGTAATGGATGTTTTGAATTTTGGCACAAATGCGACAATGAATGCATC
AACTCAGTTAAGAATGGCACATATGACTACCCAAAGTACCAGGAAGAGAGCAGACTTAAT
AGGCAGGAAATAAAATCAGTGATGCTGGAAAATCTGGGAGTATACCAAATCCTTGCTATT
AGTACGGTATCGAGCAGTCTGGTTTTGGTGGGACTGATCATTGCCATGGGTCTTTGGATG
TGCTCTAATGGCTCAATGCAATGCAAGATATGTATA
>cds_AGT40935_A/hawk/Italy/2985/2000_2000/04/26_HA_HA_7
AACACTCAAATCCTGGTATTCCTGGTGGCGATCATTCCGACAAATGCAGACAAAATCTGC
CTTGGGCATCATGCCGTGTCAAACGGGACTAAAGTAAACACATTAACTGAAAGAGGAGTG
GAAGTCGTTAATGCAACTGAAACGGTGGAACGAACAAACGTCCCCAGGATCTGCAAAAGG
ACAGTTGACCTCGGTCAATGTGGACTTCTGGGAACAATCACTGGGCCACCCCAATGTGAC
CAATTCCTAGAATTTTCAGCCGATCTAATTATTGAGAGGCGAGAAGGAAGTGATGTCTGT
TATCCTGGGAAATTCGTGAATGAAGAAGCTCTGAGGCAAATTCTCAGGGAGTCAGGCGGA
ATTGAC------AAGGAGGCAACATACAGCGGAATAAGAACTAATGGAACAACCAGTACA
TGTAGGAGATCAGGA---TCTTCATTCTATGCAGAGATGAAATGGCTCCTGTCAAACACA
GACGCTTTCCCGCAGATGACTAAGTCATACAAAAACACAAGGAAAGACCCAGCTCTGATA
ATATGGGGGATCCACCATTCCGGATCAACTACAGAACAGACCAAGCTATATGGGAGTGGA
AACAAACTGATAACAGTTGGGAGTTCTAATTACCAACAGTCCTTTGTACCGAGTCCAGGA
GAGAGACCACAAGTGAATGGCCAATCTGGAAGAATTGACTTTCATTGGCTGATGCTAAAC
CCCAATGACACAGTCACTTTCAGTTTCAATGGGGCCTTCATAGCTCCAGGCCGTGCA---
AGTTTTCTGAGAGGGAAGTCTATGGGGATTCAGAGTGGAGTACAGGTTGCCAATTGTGAA
GGAGATTGCTATCACAGTGGAGGGACAATAATAAGTAATTTGCCCTTTCAGAACATAAAT
AACAGGGCAGTAGGGAAATGTCCGAGATATGTTAAGCAAGAGAGTCTGCTGCTGGCAACA
GGGATGAAGAATGTTCCCGAAATTCCAAGGAGAGGCCTATTTGGTGCTATAGCGGGTTTC
ATTGAAAATGGATGGGAAGGTCTGATTGATGGGTGGTATGGCTTCAGGCATCAAAATGCA
CAAGGGGAGGGAACTGCTGCAGATTACAAGAGCACCCAATCAGCAATTGATCAAGTAACA
GGAAAATTGAACCGGCTTATTGAAAAAACTAACCAACAATTTGGGTTAATAGACAATGAA
TTCACTGAGGTTGAAAAGCAAATTGGCAATGTGATAAATTGGACCAGAGATTCCATGACA
GAAGTGTGGTCCTATAACGCTGAACTCTTGGTAGCAATGGAGAACCAGCATACAATTGAT
CTGACCGACTCAGAAATGAACAAACTATACGAACGAGTGAAGAGACTACTGAGAGAGAAT
GCTGAAGAAGATGGCACTGGTTGCTTCGAAATATTTCACAAGTGTGATGACGATTGTATG
GCCAGTATTAGAAACAACACATATGATCACAGCAAGTACAGGGAAGAGGCAATGCAAAAT
AGAATACAGATTGACCCAGTCAAACTAAGCAGCGGCTACAAAGATGTGATACTTTGGTTT
AGCTTCGGGGCATCATGTTTCATACTTCTGGCCATTGCTATGGGCCTTGTCTTCATATGT
GTGAGAAATGGAAACATGCGGTGCACTATTTGTATA
>cds_BAF02931_A/turkey/Oregon/1971_1971//_HA_HA_7
AACACTCAAATTTTGGTATTCGCCTGTGTGCTGATTAAAGCTAAAGGAGACAAAATATGC
CTTGGACACCATGCTGTGGCAAACGGAACAAAAGTGAACACACTAACAGAGAGAGGGATT
GAGGTAGTGAATGCCACAGAAACGGTGGAAACCGCAAATATTGGGAAGATCTGCAAAAGG
CCAACAGACTTGGGACAATGTGGACTCCTAGGAACACTAATAGGGCCTCCACAATGTGAT
CAATTCTTGGAATTTGAATCAGATTTGATAATTGAACGAAGAGAAGGGAACGATATATGC
TATCCCGGGAAATTCACAAATGAAGAATCACTAAGACAGATCCTCCGAGGGTCAGGAGGA
ATTGAT------AAAGAATCGACTTACAGTGGAATAAGAACCAATGGAGCAACAAGTGCT
TGCAGAAGATCAGGT---TCTTCATTCTATGCGGAGATGAAATGGTTGCTGTCGAATTCA
GACGCATTCCCTCAAATGACCAAGTCATATAGAAATCCCAGAAGCAAACCAGCTTTGATA
GTTTGGGGAATTCATCATTCTGGATCAACTACCGAACAGACCAAGCTCTATGGAAGTGGG
AACAAGTTGATAACAGTAGAAAGCCCAAAATATCAGCAATCATTCACCCCAAGTCCGGGA
GCACGGCCACAAGTAAATGGACAGTCAGGGAGAATCGACTTCCATTGGCTACTCCTTGAT
CCCAATGACACAGTGACTTTTACTTTCAATGGAGCATTTATAGCTCCTGACAGGGCA---
AGTTTTCTTAGAGGAGAATCACTAGGAATCCAGAGTGATGTACCTTTATCTAATTGTGGA
GGAAATTGTTTTCACAGTGGGGGTACGATAGTCAGTTCTCTGCCATTCCAAAACATCAAC
TCTAGAACAGTGGGAAAATGCCCTCGATATGTCAGACAGCCAAGCCTCCTTTTGGCTACA
GGAATGAGAAATGTCCCGGAAAATCCA---AGAGGACTCTTCGGGGCAATTGCTGGATTT
ATAGAGAATGGATGGGAAGGTCTCATTGACGGGTGGTATGGTTTTCGGCACCAAAATGCA
CAAGGAGAAGGAACTGCAGCTGACTATAAAAGCACCCCATCTGCAATAGATCAGATCACT
GGCAAATTGAATCGCCTGATCGACAAGACAAATCAGCAGTTTGAGCTGATAGACAACGAG
TTCAGTGAGATAGAACAACAAATTGGAAATGTTATTAATTGGACACGAGACTCAATGACC
GAAGTATGGTCATATAATGCTGAGTTGTTGGTGGCCATGGAAAACCAGCACACAATAGAT
CTTGCGGATTCAGAAATGAACAAACTTTATGAACGTGTCAGAAAACAATTAAGGGAGAAT
GCAGAAGAAGATGGAACTGGGTGTTTTGAAATATTCCATAAGTGTGATGACCAATGTATG
GCGAGTATAAGGAACAACACCTATGACCATACCCAATACAGAGCAGAGTCACTGCAAAAT
AGAATACAGATAGATCCAGTGAAATTGAGTAGTGGATACAAAGACATAATCTTATGGTTT
AGCTTCGGGGCATCATGTTTCCTCCTTCTTGCCATTGCAATGGGGTTGGTCTTCATTTGC
ATAAAGAATGGAAACATGCGGTGCACTATTTGTATA
>cds_AAD26932_A/chicken/New_York/8030-2/1996_1996//_HA_HA_7
AACACTCAAATTCTGGTATTCGCTTGTGTGCTGATTGGAGCTAAAGGAGACAAAATATGT
CTTGGGCACCATGCTGTGGCAAATGGAACAAAAGTGAACACATTAACAGAGAGGGGGATT
GAAGTAGTGAACGCCACAGAGACGGTGGAAACTGCGAATATCAAGAAAATATGTAAAAAG
CCAACAGATCTGGGACAATGTGGACTTCTAGGAACCCTAATAGGACCTCCCCAATGTGAT
CAATTCCTGGAGTTTTCCTCTGATTTGATAATTGAGCGAAGAGAAGGAACCGATGTGTGC
TATCCCGGTAAATTCACAAATGAAGAATCACTGAGGCAGATCCTTCGAGGGTCAGGAGGA
ATTGAT------AAGGAGTCAACCTATAGTGGAATAAGAACCAATGGAGCGACAAGTGCC
TGCAAAAGATCAGGT---TCTTCCTTCTATGCAGAGATGAAGTGGTTGCTGTCAAATTCA
GACGCATTCCCCCAAATGACAAAGTCGTATAGAAATCCCAGAAACAAACCAGCTCTAATA
ATTTGGGGAGTTCATCACTCCGGATCGGTCAGCGAGCAGACCAAACTCTATGGAAGTGGA
AACAAGTTGATAACAGTAGGAAGCTCAAAATACCAGCAATCATTCACCCCAAGTCCGGGA
GCACGGCCACAAGTGAATGGACAATCAGGGAGAATCGATTTTCACTGGCTACTCCTTGAT
CCCAATGACACAGTGACCTTCACTTTCAATGGGGCATTCATAGCCCCTGACAGGGCA---
AGTTTCTTTAGAGGAGAATCACTAGGAGTCCAGAGTGATGTTCCTTTGTCTAGTTGTGGA
GGGGACTGCTTTCACAGTGGGGGTACGATAGTTAGTTCCCTGCCATTCCAAAACATCAAC
CCTAGAACTGTGGGGAGGTGCCCTCGGTATGTCAAACAGACAAGCCTCCTTTTGGCTACA
GGAATGAGAAATGTTCCAGAGAATCCA---AGAGGCCTTTTTGGGGCAATTGCTGGATTC
ATAGAAAATGGATGGGAGGGCCTCATCGATGGATGGTATGGTTTCAGGCATCAAAATGCA
CAAGGAGAAGGAACTGCAGCTGACTACAAAAGCACCCAATCTGCAATAGATCAGATCACA
GGCAAATTAAATCGTCTAATTGACAAAACAAATCAGCAGTTTGAGCTGATAGACAATGAG
TTCAATGAGATAGAACAACAAATAGGAAATGTCATTAATTGGACACGAGACGCAATGACT
GAGGTATGGTCGTATAATGCTGAGCTGTTGGTGGCATTGGAAAATCAGCATACAATAGAT
CTTGCGGACTCAGAAATGAACAAACTTTATGAGCGTGTCAGAAAGCGACTAAGGGAGAAT
GCTGAAGAAGATGGAACTGGATGTTTTGAGATATTCCATAAGTGTGATGATCAGTGTATG
GAGAGCATAAGGAACAACACTTATGACCATACTCAATACAGAACAGAGTCATTGCAGAAT
AGAATACAGATAGACCCAGTGAAATTGAGTAGTGGATACAAAGACATAATCTTATGGTTT
AGCTTCGGGGCATCATGTTTTCTTCTTCTAGCCATTGTAATGGGATTGGTTTTCATTTGC
ATAAAGAATGGAAACATGCGGTGCACTATTTGTATA
>cds_ARB51629_A/guinea_fowl/Alabama/17-008272-2/2017_2017/03/12_HA_HA_7
AACACTCAAATTTTGGCACTCGCTTGCATGCTGATTGGAGCTAAAGGAGATAAAATATGT
CTTGGGCACCATGCTGTGGCAAATGGAACAAAAGTGAACACACTAACAGAGAGAGGAATC
GAAGTAGTAAATGCCACGGAAACGGTGGAGACTGCAAATATTAAGAAAATATGCAGAAGA
CCAACAGATCTGGGACAATGCGGACTTCTAGGAACCCTAATAGGACCTCCCCAATGCGAT
CAATTCCTGGAGTTTGACGCTGATTTAATAATTGAACGGAGAGAAGGAACGGATGTGTGT
TATCCTGGGAAGTTCACAAATGAAGAATCACTGAGGCAGATCCTCCGAGGGTCAGGAGGA
ATTGAT------AAGGAGTCAACCTATAGTGGAATAAGAACCGATGGGGCAACGAGCGCT
TGCAGAAGATCAGGT---TCTTCCTTCTATGCGGAGATGAAGTGGTTGTTGTCGAATTCA
AACGCTTTTCCCCAAATGACTAAGTCGTACAGAAATCCCAGGAGCAAACCAGCTCTAATA
ATTTGGGGAGTGCATCACTCTGGATCGGCTGCTGAACAGACCAAACTCTATGGGAGTGGA
AACAAGTTGATAACAGTAGGAAGCTCGAAATACCAGCAGTCATTCACCCCAAGTCCGGGG
GCACGACCACAGGTGAATGGGCAATCAGGAAGGATTGATTTTCATTGGCTACTCCTTGAC
CCCAATGACACAGTGACCTTCACTTTCAATGGGGCATTCATAGCTCCTGACAGAGCA---
AGTTTCCTTAGAGGGGAGTCACTAGGAGTTCAAAGTGACGTTCCTTTGTCTAGTTGCGAG
GGGGATTGCTTCCACAATGGAGGTACGATAGTGAGCTCCCTGCCATTCCAGAACATCAAC
CCTAGAACAGTGGGAAAATGCCCTCGGTATGTCAAACAGACAAGCCTCCTCTTGGCTACA
GGGATGAGAAACGTTCCAGAGAACCCC---AGAGGTCTTTTTGGAGCGATTGCTGGATTC
ATAGAGAATGGGTGGGAAGGTCTCATTGATGGATGGTACGGTTTCAGGCATCAAAATGCA
CAAGGAGAAGGTACTGCAGCTGATTACAAAAGCACTCAATCTGCAGTAGATCAGATCACA
GGCAAATTGAATCGTCTAATTGACAAAACAAATCAGCAGTTTGAACTGATAGACAATGAA
TTCAGTGAAATAGAACAACAGATTGGGAACGTCATTAATTGGACACGAGATTCAATGACT
GAAGTATGGTCGTATAATGCTGAACTGCTGGTAGCTATGGAAAATCAGCATACAATAGAT
CTTGCAGACTCAGAAATGAACAAACTTTACGAGCGTGTAAGGAAACAACTGAGGGAGAAT
GCTGAAGAGGATGGGACTGGATGCTTTGAGATATTCCATAAGTGTGATGATCAGTGCATG
GAGAGCATAAGGAACAACACCTATGACCATACCCAATACAGAGCCGAGTCATTGCAGAAT
AGAATACAGATAGACCCAGTGAAACTGAGTAGTGGATACAAAGACATAATCTTATGGTTT
AGCTTCGGGGCATCATGTTTTCTTCTTCTAGCCATTGCAATGGGATTGGTCTTCATTTGC
ATAAAGAATGGAAACATGCGGTGCACTATTTGTATA
>cds_AAG10667_A/parrot/England/1174/94_1994//_HA_HA_7
AACACTCAAATCCTGATACTCCTTGTGGCGATCATCCCAACAAATGCAGACAAAATCTGT
CTTGGGCATCATGCCGTGTCAAACGGGACTAAAGTAAACACGCTAACTGAAAGAGGAGTG
GAAGTCGTTAATGCAACTGAAACGGTGGAACGAACAAACGTCCCCAGGATCTGCAAAAGG
ACAGTTGACCTCGGTCAGTGTGGGCTTCTGGGAACAATCACTGGGCCACCCCAATGTGAC
CAATTCCTAGAATTTTCAGCCGATTTAATCATTGAAAGGCGAGAAGGGAATGATGTCTGT
TATCCTGGGAAATTTGTGAACGGAGAAGCTCTAAGGCAAATTCTCAGAGAATCAGGCGGA
ATTGAT------AAGGAGGCAACATACAGCGGAATAAGAACTGATGGAGCAACCAGTGCA
TGTAAGAGATCAGGA---TCTTCATTCTATGCTGAGATGAACTGGCTTCTGTCAAACAAA
GACGATTTCCCGCAAATGACTAAGTCATACAAAAACAAAAGGAAAGACCCAGCTCTGATA
ATCTGGGGAATCCATCATTCTGGATCAACTGCAGAGCAGACCAAGTTATATGGGAGTGGA
AACAAACTAATCACAGTCGGAAGTTCCAATTACCAACAGTCCTTTGTACCAAGTCCAGGA
GCGAGACCACAAGTGAATGGCCAATCTGGAAGAATTGATTTTCATTGGCTGATGCTAAAC
CCCAATGACACAGTCACTTTCAGTTTCAATGGGGCTTTCATAGCTCCAGACCGTGCA---
AGTTTCCTGAGAGGGAAGTCTATGGGAATTCAGAGTGGAGTACAGGTTGCCAATTGTAGA
GGAGATTGCTATCATAGTGGAGGGACAATAATAAGTAATTTGCCTTTTCAGAACATCAAT
AGCAGAGCAGTAGGGAAATGCCCGAGGTATGTTAAGCAGGAGAGTTTGCTACTAGCAACA
GGGATGAAAAACGTTCCTGAAATTCCAGGAAGGGGCCTATTTGGTGCCATAGCGGGTTTC
ATTGAAAATGGATGGGAAGGTCTGATTGACGGATGGTATGGCTTCAGGCATCAAAATGCA
CAAGGGGAGGGAACTGCTGCAGATTACAAGAGCACCCAATCGGCAATTGATCAAATAACA
GGAAAGTTAAACCGGCTTATAGAGAAAACTAACCAACAATTTGAGTTGATAGACAATGAA
TTCACTGAGATTGAAAAACAAATTGGCAATGTGATAAATTGGACCAGAGATTCCATGACA
GAAGTGTGGTCCTACAATGCTGAACTCTTGGTAGCAATGGAGAATCAGCACACTATCGAT
CTGGCCGACTCAGAAATGAACAAACTATACGAACGAGTGAGGAGACAATTGAGAGAGAAT
GCTGAAGAAGATGGCACTGGTTGTTTCGAAATATTTCACAAGTGTGATGACGACTGCATG
GCCAGTATTAGAAACAACACTTATGATCACAGCAAATACAGAGAAGAAGCAATGCAAAAT
AGAATACAGATTGACCCAGTCAAACTAAGCAGCGGCTACAAAGATGTGATACTTTGGTTT
AGCTTCGGGGCATCATGTTTCATACTTCTGGCCATTGCAATGGGCCTTGTCTTCATATGT
GTGAAGAATGGAAACATGCGGTGCACTATTTGTATA
>cds_APC30793_A/mallard_duck/Netherlands/14/2006_2006/07/24_HA_HA_8
ATGGATAAGTTCATCATAATGACAATGCTCTTGATGAGCACAAATGCAGATAGGATATGC
ATTGGATACCAATCGAACAACTCCACTAACACAGTAAACACACTCATAGAGCAAAATGTG
CCAGTCACCCAGACAATGGAACTAGTGGAGACTGAGAAACATCCTGCTTATTGCAACGCT
CCACTAGAGTTGCGTGATTGCAAGATTGAGGCAGTGATCTATGGGAACCCAAAATGTGAC
CACTTAAAAGACCAAGGTTGGTCATACATAGTGGAGAGACCCAGTGCACCAGAGGGGTGC
TACCCTGGATCGGTGGAGAATCTCGAGGAGTTAAGGTTTGTTTTCTCCAGTGCTGCTTCC
ATAAGATTGTTTGATTACTCCAGATGG---AATGTTACCCGTTCTGGGACAAGCAAGGCA
TGCGCCTCAACAGGAGGTCAGTCTTTCTATCGGAGCATCAATTGGCTAACTAAAAAGAAA
GACACCTACGACTTCAATGAGGGGACTTACGTCAATAATGAAGATGGGGACATAATTTTC
TTATGGGGAATTCATCACCCACCGGACGCAAAAGAGCAAACAGCACTGTACAAGAATGCA
AATACTTTGAGTAGTGTTACTACCAACACTATAAACAGGAGCTTCCAACCCAATATCGGG
CCCAGGCCACTGGTGAGAGGGCAACAAGGGCGGATGGACTATTATTGGGGTATTCTGAAG
AGGGGGGAAACTTTAAAAATTAGAACCAATGGGAATCTAATCGCGCCTGAATTCGGTTAT
CTGCTCAAAGGGGAAAGCCATGGCAGAATAATTCAAAATGAGGACATTGGGAGTTGTCAC
ACGAAATGTCAGACGTACGCAGGAGCAATTAATAGCAGCAAACCTTTTCAGAATGCAAGC
AGGCACTACATGGGAGAATGTCCCAAATATGTGAAGAAGGAAAGCCTACGGCTGGCAGTT
GGACTTAGAAACACTCCTTCTATTGAACCCAAAGGTTTGTTTGGAGCCATTGCTGGTTTT
ATTGAAGGGGGATGGTCTGGGATGATTGACGGATGGTATGGGTTTCACCATAGTAATTCA
GAAGGAACAGGAATGGCGGCTGATCAGAAATCGACACAAGAAGCAATTGACAAAATCACC
AATAAGGTCAATAATATAGTTGATAAAATGAACAGGGAATTTGAAGTAGTGAACCACGAG
TTTTCCGAAGTTGAAAAAAGAATAAACATGATAAATGACAAAATTGATGACCAGATTGAA
GGCCTTTGGGCCTACAATGCAGAGCTTCTGGTCCTCCTAGAGAACCAGAAAACACTGGAT
GAACACGATTCCAATGTCAAAAATCTCTTTGATGAAGTAAGAAGGAGACTTTCAGCCAAT
GCAATAGATACTGGGAATGGCTGCTTCGACATACTCCACAAATGTGACAACGAGTGCATG
GAGACCATAAAGAATGGGACTTATAACCATAAAGAATATGAGGAAGAGGCCAAGCTGGAA
AGGAGCAAGATTAACGAAGTAAAGCTAGAGGAAAATACCACCTATAAAATTCTCAGCATT
AGTACAGTGGCGGCCAGTCTTTGCTTGGCAATCCTGATTGCTGGAGGTCTAATCCTGGGC
ATGCAAAATGGATCTTATAGATGCATGTTCTGTATT
>cds_ABB87740_A/mallard/Alberta/194/1992_1992/12/01_HA_HA_8
ATGGAGAAGTTCATCGCAATAGCAATGCTCTTGGCGAGCACAAATGCAGATAGGATATGC
ATTGGTTACCAATCGAATAACTCCACAGACACAGTGAACACTCTCATAGAACAGAATGTG
CCAGTCACTCAAACAATGGAGCTCGTGGAAACAGAGAAACATCCCGCTTATTGCAACGCA
CCATTGGAACTGCGAGACTGCAAAATCGAGGCAGTAATCTATGGAAACCCCAAATGTGAC
CATCTAAAGGATCAAGGTTGGTCATACATAGTGGAGAGGCCCAGCGCACCAGAGGGGTGT
TACCCTGGATCTGTAGAAAATCTGGAAGAACTGAGATTTGTCTTCTCCAATGCGGCATCT
ATAAGACTATTTGACTATTCCAGGTGG---AATGTAACTAGCTCTGGAACCAGCAAGGCA
TGCGCATCAACAGGTGGTCAATCCTTCTATAGGAGCATCAACTGGTTGACCAAAAAGAAA
GACACTTATGATTTCAATGAAGGGAGTTATGTTAACAATGAAGATGGAGACATCATTTTC
TTATGGGGGATCCATCATCCACCTGACACAAAAGAGCAAACAACACTATATAAGAATGCA
AACACTTTGAGTAGTGTCAATACCAACACTATAAACAGAAGCTTTCAACCCAATATTGGT
CCCAGACCATTAGTAAGAGGACAACAAGGAAGAATGGATTACTATTGGGGCATTCTGAAA
AGAGGAGAGACTCTGAAAATCAGAACTAATGGGAATTTAATCGCACCTGAATTTGGATAT
CTACTTAAGGGTGAAAGCCATGGCAGAATAATTCAAAATGAGGACATTGGAAACTGCTAC
ACAAAATGTCAGACATATGCAGGAGCAATTAATAGCAGCAAACCCTTTCAGAATGCAAGT
AGACATTATATGGGGGAATGTCCCAAATATGTAAAGAAGGCAAGCTTACGACTTGCAGTG
GGGCTTAGAAATACACCTTCTGTTGAACCCAAAGGGCTATTCGGAGCCATTGCTGGTTTC
ATCGAAGGAGGATGGTCTGGGATGATTGATGGATGGTATGGATTTCATCACAGCAATTCA
GAGGGAACAGGAATGGCAGCTGACCAGAAATCAACACAGGAAGCCATCGATAAGATCACC
AATAAAGTCAACAATATAGTTGACAAGATGAACAGGGAGTTTGAAGTTGTGAATCATGAG
TTCTCTGAAGTTGAAAAAAGGATAAACATGATAAATGATAAAATAGACGACCAAATTGAA
GATCTTTGGGCTTACAATGCAGAGCTCCTTGTGCTTCTAGAAAACCAGAAAACACTAGAC
GAACATGATTCCAATGTCAAAAACCTTTTTGACGAGGTGAAAAGGAGATTGTCAGCCAAT
GCAATAGATGCTGGGAACGGTTGCTTTGACATACTTCACAAATGCGACAATGAGTGTATG
GAGACTATAAAGAATGGGACTTACGACCATAAGGAATATGAAGAGGAAGCTAAACTAGAA
AGGAGCAAAATAAATGGAGTGAAACTGGAAGAGAACACCACTTACAAAATTCTTAGCATT
AGTACAGTGGCGGCCAGTCTCTGCTTGGCAATCCTGATTGCTGGAGGTTTAATCCTGGGT
ATGCAAAATGGATCTTGTAGATGCATGTTCTGTATT
>cds_AHZ38971_A/mallard/Sweden/541/2002_2002/11/07_HA_HA_8
ATGGAGAAGTTCATCATAATGGCAATGCTCTTGGTGAGCACAAATGCAGATAGGATATGC
ATTGGATACCAATCAAACAACTCCACTGACACAGTAAACACACTCATAGAGCAAAATGTG
CCAGTCACCCAGACAATGGAACTAGTGGAAACCGAGAAACATCCTGCCTATTGCAATGCT
CCACTAGAGTTGCGTGATTGCAAGATTGAGGCGGTGATCTATGGGAACCCAAAATGTGAC
CACTTGAAAGACCAAGGTTGGTCATACATAGTGGAGAGACCCAGTGCACCAGAGGGGTGC
TACCCTGGATCAGTGGAGAATCTCGAAGAGTTGAGGTTTGTTTTCTCCAGTGCTGCTTCC
ATAAGATTGTTTGATTACTCCAGATGG---AATGTTACCAGATCTGGGACAAGCAAGGCA
TGCGCTTCAACAGGAGGCCAATCTTTCTATCGGAGCATCAATTGGCTAACTAAAAAGAAA
GACACCTATGACTTCAATGAGGGGACTTATATCAATAATGAAGATGGGGACATAATTTTC
TTATGGGGGATTCATCACCCACCGGATGCAAAAGAGCAAACAACACTGTACAAGAATGCA
AATACTTTGAGTAGTGTTACTACCAACACTATAAACAGGAGCTTCCAACCCAATATCGGG
CCCAGGCCACTGGTGAGAGGGCAACAAGGGCGGATGGACTATTATTGGGGCATTTTGAAG
AGGGGAGAAACTTTAAAAATTAGAACCAATGGGAACCTGATCGCGCCTGAATTCGGTTAT
CTGCTCAAAGGGGAGAGCCATGGCAGAATAATTCAAAATGAGGACATTGGGAGTTGTCAC
ACGAAATGTCAGACATACGCAGGAGCAATTAATAGCAGCAAACCCTTTCAGAATGCAAGC
AGGCACTACATGGGAGAATGTCCCAAGTATGTGAAGAAGGAAAGCTTACGGCTGGCAGTT
GGACTTAGAAACACTCCTTCTATTGAACCCAGAGGCTTGTTTGGAGCCATTGCTGGTTTT
ATTGAAGGGGGATGGTCTGGGATGATTGATGGATGGTATGGGTTTCACCATAGTAATTCA
GAAGGAACAGGAATGGCGGCCGATCAGAAATCGACACAAGAAGCAATTGACAAAATCACC
AATAAGGTCAATAATATAGTTGATAAAATGAACAGGGAATTTGGAGTAGTGAACCATGAG
TTTTCCGAAGTCGAAAAAAGAATAAACATGATAAATGACAAAATTGATGACCAGATTGAA
GATCTTTGGGCCTACAATGCAGAGCTTCTGGTCCTCCTAGAGAACCAGAAAACACTGGAT
GAACACGACTCCAATGTCAAAAATCTCTTTGATGAAGTAAGAAGGAGACTTTCAGCCAAT
GCAATAGATACTGGGAATGGCTGCTTCGACATACTCCACAAATGTGACAACGAGTGCATG
GAGACCATAAAGAATGGGACTTATAACCATAAAGAGTATGAGGAAGAGGCCAAGCTGGAA
AGGAGCAAGATTAACGGAGTAAAGCTAGAGGAAAATACCACCTATAAAATTCTCAGCATT
AGTACGGTGGCGGCCAGTCTTTGCTTGGCAATCCTGATTGCTGGAGGTCTAATCCTGGGC
ATGCAAAATGGATCTTGTAGATGCATGTTCTGTATT
>cds_ACZ48491_A/turkey/Colorado/235497/2003_2003//_HA_HA_8
ATGGAAAAGTTTATCGCAATAGCAATGCTCTTGGCGAGCACAAACGCAGATAGGATATGC
ATTGGTTACCAATCGAACAACTCCACAGACACAGTGAACACCCTTATAGAACAGAATGTG
CCAGTCACCCAAACAATGGAGCTCGTGGAAGCGGAGAAACACCCCGCTTATTGCAACGCA
CCATTGGAACTACGAGACTGCAAAATTGAAGCAGTAATCTATGGAAATCCTAAGTGTGAC
CATCTAAGGGATCAAGGTTGGTCATACATAGTGGAGAGGCCCAGCGCACCAGAGGGATGT
TACCCTGGATCTGTGGAAAATCTAGAAGAACTGAGATTCGTCTTCTCCAACGCGGCATCC
ATAAGACTATTTGATTATTCAAAGTGG---AATGTGACCAGATCTGGGACCAGCAAGGCA
TGCGCATCAACAGGTGGTCAATCCTTCTATAGGAGCATCAACTGGTTGACCAAAAAGAAG
GACACTTATGATTTCAATGAAGGGAGTTATGTTAACAATGAAAATGGAGACATCATTTTC
TTATGGGGGATTCATCATCCACCTGACGCAAAAGAGCAAACGACACTGTACAAGAATGCA
AACACTTTGAGTAGTGTTACTACCAACACCATAAATAGAAGCTTTCAACCCAATATTGGT
CCAAGACCATTAGTCAGAGGACAACAAGGAAGAATGGATTACTATTGGGGCATTCTGAAA
AGAGGAGAGACTCTGAAAATCAGAACTAATGGAAACTTAATTGCACCTGAATTTGGATAT
CTACTTAAGGGTGAGAGCCATGGCAGAATAATTCAAAATGAAGACATTGGAAACTGCCAC
ACGAAATGCCAGACATATGCAGGAGCAATCAATAGCAGCAAACCCTTTCAGAATGCAAGT
AGATATTATATGGGGGAATGTCCCAAATATGTAAAAAAGGAAAGCTTGCGACTTGCAGTG
GGGCTTAGAAACACACCTTCTATTGAACCCAAAGGGCTATTCGGAGCCATTGCTGGTTTC
ATCGAGGGAGGATGGTCTGGGATGATTGATGGATGGTATGGATTTCACCACAGTAACGCA
GAGGGGACAGGAATGGCAGCTGATCAGAAGTCAACACAGGAAGCAATCGATAAGATTACC
AATAAAGTCAACAATATAGTTGATAAAATGAACAGGGAGTTTGAAGTTGTGAATCATGAG
TTCTCTAAAGTTGAAAAAAGGATAAACGTGATAAATGATAAAATAGACGACCAGATTGAA
GATCTTTGGGCTTACAATGCAGAACTCCTTGTGCTTCTAGAAAATCAGAAGATACTAGAC
GAACATGACTCCAATGTCAAAAACCTTTTTGATGAGGTGAAAAGAAGATTGTCAGCCAAT
GCAATAGATGCTGGGAACGGTTGCTTTGACATACTTCACAAATGCAACAATGAGTGTATG
GAAACTATAAAGAATGGGACTTACGACCATAAGGATTATGAAGAGGAAGCTAAACTAGAA
AGGAGCAAAATAAATGGGGTGAAACTGGAAGAGAACACCACTTACAAAATTCTTAGCATT
AGTACAGTGGCGGCCAGTCTCTGCTTGGCAATCCTGATTGCTGGAGGTTTAATCCTGGGC
ATGCAAAATGGATCTTGTAGATGCATGTTCTGTATT
>cds_ACZ36909_A/duck/LA/B174/1986_1986//_HA_HA_8
ATGGAGAAGTTCATCGCAATAGCAATGCTCTTGGCGAGCACAAATGCAGATAGGATATGC
ATTGGTTACCAATCGAACAACTCCACAGATACAGTGAACACTCTCATAGAACAGAATGTG
CCAGTCACCCAAACAATGGAGCTCGTGGAAACAGAGAAACATTCCGCTTATTGTAACGCC
CCATTGGAACTGCGAGACTGCAAGATCGAGGCAGTAATCTATGGAAACCCTAAATGTGAC
CATCTAAAGGATCAGGGTTGGTCATACATAGTGGAAAGGCCCAGCGCACCAGAGGGGTGT
TACCCTGGATCTATAGAAAACCTGGAAGAACTGAGGTTTGTTTTCTCCATTGCGGCATCT
ATAAGGCTGTTTGACTATTCCAGGTGG---AATGTGACTAGTTCTGGAACAAGCAAAGCA
TGCGCATCAACAGGTGCTCAATCCTTCTATAGGAGCATCAACTGGTTGACCAAAAAGAAA
GACACTTATGATTTCAATGAAGGGACCTATGTCAACAATGAAGATGGAGACATCATTTTC
TTATGGGGGATCCACCATCCGCCCAATACCAAAGAACAAACGACACTATATAAGAATGCA
AACACGTTGAGTAGTGTTACTACCAACACTATAAACAGAAGCTTTCAACCCAACATTGGT
CCCAGGCCGTTAGTAAGAGAACAGCAAGGGAGAATGGATTACTATTGGGGCATTCTGAAA
AGAGGAGAGACTCTGAAAATCAGAACCAATGGGAATTTAATCGCACCTGAATTTGGATAT
CTACTCAGGGGTGAAAGCCATGGCAGAATAATCCAAAATGAGGATATAGGGAATTGCAAC
ACAAAATGTCAAACATATGCAGGAGCAGTCAATAGCAGCAAACCCTTCCAGAATGCAAGT
AGGCATTACATGGGGGAATGTCCCAAATATGTAAAAAAGGCAAGCTTGCGACTTGCGGTT
GGGCTTAGAAATACACCTTCTGTTGAACCCAAAGGACTATTCGGGGCCATTGCTGGTTTC
ATCGAAGGAGGATGGTCTGGAATGATTGATGGGTGGTATGGATTTCATCACAGTAATGCA
GAGGGAACAGGAATGGCAGCTGATCAGAAATCAACACAGGAAGCCATCGAGAAGATCACC
AATAAAGTCAACAATATAGTTGACAAGATGAACAGGGAATTTGAAGTTGTGAACCATGAA
TTCTCTGAGGTTGAAAAAAGGATAAACATGATAAACGATAAAATAGATGACCAAATTGAA
GATCTTTGGGCTTACAATGCAGAGCTCCTTGTACTTTTAGAGAACCAGAAAACGCTAGAC
GAACATGATTCCAATGTCAAAAACCTTTTCGACGAAGTAAAAAGGAGATTGTCAGCCAAT
GCAATAGATGCTGGGAACGGTTGCTTCGACATACTTCACAAATGCGACAATGAGTGTATG
GAGACTATAAAGAACGGAACTTACGACCACAAGGAATATGAAGAGGAAGCTAAACTAGAA
AGGAGCAAAATAAACGGAGTAAGACTAGAAGAGAACACCACTTACAAAATTCTTAGCATT
AGTACAGTGGCGGCCAGTCTTTGCTTGGCAGTCCTGATTGCTGGAGGTTTAATCCTGGGC
ATGCAAAATGGATCTTGTAGATGCATGTTCTGTATT
>cds_AGO17823_A/chicken/Hong_Kong/G9/1997_1997//_HA_HA_9
GCAATACCACTAATAACTATACTACTAGTAGTAACAGCAAGCAATGCAGACAAAATCTGC
ATCGGCTACCAATCAACAAACTCCACAGAAACCGTAGACACGCTAACAGAAAACAATGTT
CCTGTGACACATGCCAAAGAATTGCTCCACACAGAGCACAATGGGATGCTGTGTGCAACA
CCTCTTATTCTAGACACTTGCACCATTGAAGGACTGATCTATGGCAACCCTTCTTGTGAT
CTGTTGGGAGGAAGAGAATGGTCCTACATCGTCGAAAGACCATCGGCTGTTAATGGATGT
TACCCCGGGAATGTAGAAAACCTAGAGGAACTAAGGTCATTTTTTAGTTCTGCTAGTTCC
TACCAATTTCCA---GACACAATCTGG---AATGTGTCTTACAGTGGAACAAGCAAAGCA
TGTTCA------------GATTCATTCTACAGGAGCATGAGATGGTTGACTCAAAAGAAC
AACGCTTACCCTATTCAAGACGCCCAATACACAAATAATAGAGGAAAGAGCATTCTTTTC
ATGTGGGGCATAAATCACCCACCTACCGATACTGCACAGACAAATCTGTACACAAGGACT
GACACAACAACAAGTGTGGCAACAGAAGATATAAATAGGACCTTCAAACCAGTGATAGGG
CCAAGGCCCCTTGTCAATGGTCTGCAGGGAAGAATTGATTATTATTGGTCGGTATTGAAA
CCAGGTCAGACATTGCGAGTAAGATCCAATGGGAATCTAATCGCTCCATGGTATGGGCAC
ATTCTTTCA---GGAGAGAGCAGAATCCTGAAGACTGATTTAAACAGTGGTAGCTGTGTA
GTGCAATGTCAAACAGAAAGAGGTGGCTTAAATACTACTTTGCCATTCCACAATGTCAGT
AAATATGCATTTGGAAACTGCCCAAAATATGTTGGAGTAAAGAGTCTCAAACTGGCAGTT
GGTCTGAGGAATGTGCCTGCTAGATCAAGTAGAGGACTATTTGGGGCCATAGCTGGATTC
ATAGAGGGAGGTTGGTCAGGGCTGGTCGCTGGTTGGTATGGGTTCCAGCATTCAAATGAT
CAAGGGGTTGGTATAGCTGCAGATAGAGACTCAACTCAAAGGGCAATTGACAAAATAACG
TCCAAAGTGAATAATATAGTCGATAAAATGAACAAGCAATATGAAATTATTGATCATGAA
TTCAGCGAGGTTGAAAATAGACTCAATATGATCAATAATAAGATTGATGACCAGATACAA
GACATATGGGCATATAACGCTGAATTGCTAGTGCTGCTTGAAAACCAGAAAACACTCGAT
GAGCATGATGCGAATGTAAACAATCTATATAACAAAGTGAAGAGGGCACTGGGTTCCAAT
GCAATGGAAGATGGGAAAGGATGTTTCGAGCTATACCATAAATGTGATGATCAGTGCATG
GAGACAATTCGGAACGGGACCTATAACAGGAGGAAGTATAAAGAGGAATCAAGACTAGAA
AGACAGAAAATAGAAGGGGTCAAGCTGGAATCTGAAGGAACTTACAAAATCCTCACCATT
TCGACTGTCGCCTCATCTCTTGTGATTGCAATGGGGTTTGCTGCCTTCTTGTTCTGGGCC
ATGTCCAATGGATCTTGCAGATGCAACATTTGTATA
>cds_ABB87314_A/red_knot/Delaware/2552/1987_1987/07/07_HA_HA_9
ATAACAACACTAGTAGCTATACTGCTAATGGTAACAGCAAGCAATGCAGATAAAATCTGC
ATAGGCTACCAATCAACAAATTCCACAGAAACGGTTGACACACTAATAGAAAGCAATGTT
CCTGTGACACATACCAAAGAATTGCTCCACACAGAACACAATGGAATGCTGTGTGCAACA
CCTCTCATTCTAGACACCTGTACTATCGAAGGGCTAGTTTATGGCAATCCTTCTTGTGAT
CTATTGGGAGGGAAAGAATGGTCCTACATCGTCGAGAGGTCATCTGCTGTCAATGGATGT
TACCCTGGGAATGTAGAAAACCTGGAAGAACTCAGGTCCTTTTTCAGTTCCGCGAATTCC
TATCAATTTCCA---GACACAATCTGG---AATGTGACTTACACTGGAACAAGCAAAGCA
TGTTCG------------AATTCATTCTACAGAAGTATGAGATGGTTGACTCACAAGAGC
AATTCTTACCCCTTCCAAGACGCCCAATACACCAACAATAAGGGGAAGAATATTCTATTC
ATGTGGGGCATACACCATCCACCTACTGATACCGAACAGACAGACTTATACAAAAAGGCT
GATACAACAACAAGTGTGACAACAGAAGATATAAACCGGACTTTCAAGCCGGTGATAGGG
CCAAGGCCACTTGTCAATGGACAGCAAGGGAGAATTGACTACTATTGGTCAGTATTAAAA
CCAGGTCAAACGTTGCGAGTGAGATCCAATGGGAATCTAATTGCCCCATGGTATGGCCAC
ATTCTCTCA---GGAGAAAGCAGAATCTTGAAGACTGATTTGAGCAGTGGCGACTGCGTA
GTGCAATGCCAGACTGAGAAAGGTGGTCTAAATACGACCTTGCCCTTTCACAATGTCAGC
AAATACGCATTTGGGAATTGCCCCAAGTACGTTGGAGTAAAGAGTCTCAAACTGGCAGTC
GGTTTAAGGAATGTACCTGCTGTATCAGATAGAGGGCTGTTTGGTGCTATAGCTGGATTC
ATAGAAGGAGGTTGGCCAGGACTAGTTGCTGGATGGTATGGATTCCAGCATTCAAATGAC
CAAGGAACTGGAATGGCTGCAGATAGAGAATCAACTCAAGAAGCAGTTGACAAAATAACA
TCCAAAGTAAATAATATAATAGACAAAATGAACAAGCAATATGAGATCATTGATCATGAA
TTCAGTGAAATTGAAGCCAGGCTTAATATGATCAACAACAAGATCGATGACCAGATACAA
GACATTTGGGCATACAATGCAGAACTGCTAGTACTGCTTGAAAATCAGAAAACACTCGAT
GAACATGAGGCGAATGTAAATAATCTATATAACAAGGTGAAAAGAGCATTGGGTTCTAAT
GCAGCAGAGGATGGAAATGGATGCTTCGAGTTGTACCATAAATGTGACGATCAATGCATG
GAAACGATTAGAAACGGGACCTATGACAGGCAAAAGTATCAAGAGGAGTCAAAATTAGAG
AGACAGAAAATTGAAGGGGTAAAACTGGAATCTGAAGGAACTTACAAAATCCTCACCATT
TCGACTGTCGCCTCATCTCTTGTGCTTGCGATGGGGTTTGCTGCCTTTCTGTTCTGGGCC
ATGTCCAATGGGTCTTGCAGGTGCAACATTTGTATA
>cds_ADC30104_A/chicken/Guangdong/HE21/2008_2008/08/01_HA_HA_9
GTAGTATCACTGATAACTATGCTACTAGTAGTAACAGTAAGCAATGCAGATAAAATCTGC
ATCGGCTACCAATCAACAAACTCCACAGAAACTGTAGACACACTAACAGAAAACAATGTC
CCTGTGACACATGCCAAAGAATTGCTCCACACAGAGCACAATGGGATGCTGTGTGCAACA
CCTCTTATTCTAGACACCTGTACCATTGAAGGACTAATCTATGGGAATCCTTCTTGTGAT
CTGTTGGGAGGAAGAGAATGGTCCTACATCGTTGAGAGACCATCGGCTGTTAATGGATGT
TACCCCGGGAATGTAGAAAATCTAGAAGAGCTAAGGTCACTTTTTAGTTCTGCTAGTTCT
TATCAATTTCCA---GACACAATCTGG---AATGTGTCTTACAGTGGAACTAGCAAAGCA
TGTTCA------------GATTCATTCTACAGAAGCATGAGATGGTTGACTCAAAAGAAC
AACGCTTACCCTGTTCAAGACGCCCAATACACAAATAATCGAGAAAAGAACATTCTTTTC
ATGTGGGGCATAAATCACCCACCCACCGAGACTGTGCAGACAAACTTGTACACAAGAACC
GACACAACAACAAGTGTGGCAACAGAAGAAATAAATAGGACCTTCAAACCATTGATAGGA
CCAAGGCCCCTTGTCAATGGTTTGCAGGGAAGAATTGACTATTATTGGTCGGTATTGAAA
CCAGGTCAAACACTGCGAATAAGATCCAATGGGAATCTAATAGCTCCATGGTATGGACAC
ATTCTTTCA---GGAGAGAGCAGAATCCTGAAGACTGATTTAAAAAGGGGTAGCTGTACA
GTGCAATGTCAGACAGAAAAAGGTGGCTTAAACACAACCTTGCCATTCCAAAATGTAAGT
AAGTATGCATTTGGAAACTGTTCGAAATATGTTGGAATAAAGAGTCTCAAACTTGCAGTT
GGTCTGAGGAATGTGCCTTCTAGATCTAGTAGAGGACTATTTGGGGCCATAGCTGGATTC
ATAGAGGGAGGTTGGTCAGGACTAGTTGCTGGTTGGTATGGATTCCAGCATTCAAATGAC
CAAGGGGTTGGCATGGCAGCAGATAGAGACTCAACCCAAAAGGCAATTGATAAAATAACA
TCCAAAGTGAATAACATAGTCGATAAAATGAACAAACAGTATGAAATTATTGATCATGAA
TTCAGCGAGGTTGAAAATAGACTTAACATGATCAATAATAAGATTGATGATCAAATTCAA
GACATATGGGCATATAACGCAGAGCTGCTAGTGCTGCTTGAAAACCAGAAAACACTCGAT
GAGCATGATGCAAATGTAAACAATCTATATAATAAAGTGAAGAGGGCATTGGGTTCCAAT
GCAGTGGAAGATGGGAAAGGATGTTTCGAGCTATATCACAAATGTGATGACCAGTGCATG
GAGACAATTCGGAACGGGACCTACAACAGGAGGAAGTATCAAGAGGAATCAAAATTAGAG
AGACAGAGAATAGAGGGGGTCAAGCTGGAATCTGAAGGAACTTACAAAATCCTCACCATT
TCGACTGTCGCCTCATCTCTTGTGATTGCAATGGGGTTTGCTGCCTTCTTGTTCTGGGCC
ATGTCCAATGGGTCTTGCAGATGCAACATTTGTATA
>cds_AGK23569_A/chicken/Shandong/zc11/2009_2009/11/01_HA_HA_9
ACAGCATCACTAATAACTATGCTACTAATAGCAACAGTAAGCAATGCAGATAAAATCTGC
ATCGGCTACCAATCAACAAACTCCACAGAAACTGTAGACACACTAACAGAAAACAATGTC
CCTGTGACACATGCCAAAGAATTGCTCCACACAGAGCATAATGGGATGCTGTGTGCAACA
CCTCTTATTCTAGACACCTGTACCATTGAAGGACTAATCTATGGCAATCCTTCTTGTGAT
CTGTTGGGAGGAAGAGAATGGTCCTATATCGTCGAGAGACCATCGGCTGTTAATGGATGT
TACCCCGGGAATGTAGAAAATCTAGAAGAGCTAAGGTCACTTTTTAGTTCTGCTAGTTCT
TATCAATTTCCA---GACACAATCTGG---AATGTGTCTTACAGTGGGACAAGCAAAGCA
TGTTCA------------GATTCATTCTACAGAAGCATGAGATGGTTGACCCAAAAGAAC
AACGCTTACCCTATTCAAGATGCCCAATACACAAATAATCAAGAAAAGAACATTCTTTTC
ATGTGGGGCATAAACCACCCACCCACCGATACTGTGCAGACAAATCTGTACACAAGAACC
GACACAACAACAAGTGTGGCAACAGAAGAAATAAATAGGACCTTCAAACCGTTGATAGGA
CCAAGGCCTCTTGTCAATGGTTTGCAGGGGAGAATTGACTATTATTGGTCGGTATTGAAA
CCGGGTCAAACACTGCGAATAAGATCCAATGGGAATCTAATAGCTCCATGGTATGGACAC
ATTCTTTCA---GGAGAGAGCAGAATCCTGAAGACTGATTTAAAAAAGGGTAGCTGCACA
GTGCAATGTCAGACAGAAAAAGGTGGCTTAAACACAACATTGCCATTCCAAAACGTAAGT
AAGTATGCATTTGGAAACTGCTCGAAATATATTGGAATAAAGAGTCTCAAACTTGCAGTT
GGTCTGAGAAATGTGCCTTCTAGATCTAGTAGAGGACTATTCGGGGCCATAGCAGGATTC
ATAGAGGGAGGTTGGTCAGGACTAGTTGCTGGTTGGTATGGATTCCAGCATTCAAATGAC
CAAGGGGTTGGTATGGCAGCAGATAGAGACTCAACCCAAAAGGCAATTGATAAAATAACA
TCCAAAGTGAATAACATAGTCGACAAAATGAACAAGCAGTATGAAATTATTGATCATGAA
TTCAGTGAGGTTGAAACTAGACTTAACATGATCAATAATAAGATTGATGATCAAATCCAA
GACATATGGGCATATAATGCAGAATTGCTAGTTCTGCTTGAAAACCAGAAAACACTCGAT
GAGCATGATGCAAATGTAAACAATCTATATAATAAAGTGAAGAGGGCATTAGGTTCCAAT
GCGGTGGAAGATGGGAAAGGATGTTTCGAGCTATACCACAAATGTGATGACCAGTGCATG
GAAACAATCCGGAATGGGACCTACAACAGGAGGAAGTATCAAGAGGAATCAAAATTAGAA
AGACAGAAAATAGAGGGGGTCAAGCTGGAATCTGAAGGAACTTACAAAATCCTCACCATT
TCGACTGTCGCCTCATCTCTTGTGATTGCAATGGGGTTTGCTGCCTTCTTATTCTGGGCC
ATGTCCAATGGGTCTTGCAGATGCAACATTTGTATA
>cds_AOO54710_A/chicken/Sichuan/LFY/2016_2016/02/25_HA_HA_9
ACAGTATCACTAATAACTATACTACTAGTAGCAACAGTAAGCAATGCAGATAAAATCTGC
ATCGGATATCAATCAACAAACTCCACAGAAACTGTGGACACACTAACAGAAAACAATGTC
CCTGTGACACATGCCAAAGAACTGATCCACACAGAGCATAATGGGATGCTGTGTGCAACA
CCTCTTATTTTAGACAACTGCACCATTGAAGGGCTAATCTATGGCAATCCTTCTTGTGGT
TTGCTGGACGGAAGAGAATGGTCCTATATAGTCGAGAGACCATCAGCTGTTAACGGATGT
TACCCCGGGCATGTAGAAAATCTAGAAGAGCTAAGATCACTTTTTAGTTCTGCTAGGTCT
TATCAATTCCCA---GACACAATCTGG---AATGTGTCTTACGATGGGACAAGCAAAGCA
TGCTCA------------GGTTCATTCTACAGAAGTATGAGATGGCTGACTCGAAAGAAC
GGCGATTACCCTATCCAAGACGCCCAATACACAAATAATCAAGGGAAGAACATTCTTTTC
ATGTGGGGCATAAATCACCCACCCACCGATACAAAGCAGAGAGAACTGTACACGAGAAAC
GACACAACAACGAGTGTGGCAACAGAAGAAATAAATAGGATCTTCAAACCATTGATAGGA
CCAAGGCCTCTTGTCAACGGTTTGATGGGAAGAATTGATTATTATTGGTCGGTATTGAGA
CCGGGTCAAACACTGCGTATAAAATCTGATGGGAATCTAATAGCTCCATGGTATGGACAT
ATTCTTTCA---GGAGAGAGCAGGATTCTGAAGACTGACTTAAAAAAGGGTAGCTGCACA
GTGCAATGTCAGACAGAGAAAGGAGGCTTAAACACAACATTGCCATTCCAAAATGTAAGT
AAGTATGCATTTGGAAACTGCTCAAAATACATTGGCATAAAGAGTCTCAAACTTGCAGTT
GGTCTGAGGAATGTGCCTTCTAGATCTAGTAGAGGACTATTCGGGGCCATAGCAGGGTTT
ATAGAGGGAGGTTGGTCAGGACTAGTTGCTGGTTGGTATGGGTTCCAACATTCAAATGAC
CAAGGGGTTGGTATGGCAGCAGATAGAGACTCAACCCAAAAGGCAATTGATAAAATAACA
TCCAAAGTGAATAATATAGTCGACAAAATGAACGAGCAATATGAAATCATTGATCATGAA
TTCAGTGAGGTAGAAACTAGACTTAACATGATCAATAATAAGATTGATGATCAAATCCAG
GATATATGGGCATATAATGCAGAATTGCTAGTTTTGCTTGAAAACCAGAAAACACTCGAT
GAGCATGACGCAAATGTAAACAATCTATATAATAAAGTAAAGAGGGCATTGGGTTCCAAT
GCGGTGGAGGATGGGAAAGGATGTTTCGAGCTATACCACAAATGTGATGACCAATGCATG
GAGACAATTCGGAACGGGACCTACAACAGAAGGAAGTATCAAGAGGAGTCAAAATTAGAA
AGACAGAAAATAGAGGGGGTCAAGCTGGAATCTGAAGGAACTTACAAAATCCTCACCATT
TCGACTGTCGCCTCATCTCTTGTGATTGCAATGGGGTTTGCTGCCTTCTTGTTCTGGGCC
ATGTCCAATGGGTCTTGCAGATGCAACATTAGTATA
>cds_AER09416_A/mallard/Korea/1203/2010_2010/12/_HA_HA_10
ATGTACAAAATAGTAGTGATAATCGCGCTCCTTGGAACTGTGAAGGGTGATAAAATCTGC
CTGGGACATCATGCAGTGGCCAATGGGACCATCGTAAAGACTCTCACAAATGAACAGGAA
GAGGTGACCAATGCTACTGAAACAGTGGAGAGTAAAAGCCTAAACAGATTATGTAGAAAT
CATAAAGACCTGGGCAACTGCCATCCAATAGGAATGCTAATAGGGACACCAGCTTGTGAT
CTGCATCTTACAGGGACATGGGACACTCTCATTGAACGAGAGAATGCTATTGCTTACTGC
TACCCTGGAGCTACTATAAATGAAGAAGCACTGAGGCAGAAAATATCTTCCATAAATTCG
------------------------------------------GCCGGAACCACTAAAGCA
TGCATGAGGAATGGAGGGAATAGCTTTTATGCAGAGCTTAAGTGGCTGGTATCAAAGGGA
CAAAACTTCCCTCAGACCACGAACACTTACAGAAACACAGACACGTCTGAACACCTCATA
ATGTGGGGAATTCATCATCCCTATAGCACCCAAGAGAAGAATGATCTATATGGGACACAA
TCACTGTCCATATCGGTCGGGAGTTCCACTTACCAGAACAATTTTGTTCCGGTTGTTGGA
GCAAGACCTCAGGTCAATGGACAAAGTGGCAGAATCGATTTTCACTGGACACTAGTACAG
CCAGGTGATAATATCACCTTCTCACACAATGGGGGTCTGATAGCACCGAGCCGAGTTAGC
AAATTGATTGGAAGAGGATTGGGGATTCAATCAGACGCATCAATAGACAATAATTGTGAG
TCCAAATGTTTTTGGAGAGGGGGTTCTATAAATACAAGGCTTCCCTTTCAAAATTTGTCA
CCAAGAACAGTGGGTCAATGTCCTAAATATGTGAACAAAAAGAGCTTGATGCTGGCAACA
GGAATGAGAAACGTGCCAGAAATACAAGGGAGAGGTCTATTTGGTGCAATAGCGGGGTTT
ATAGAGAATGGGTGGGAAGGAATGGTAGATGGCTGGTATGGTTTCAGACACCAAAATGCT
CAGGGCACAGGCCAAGCCGCTGATTACAAGAGTACTCAGACAGCTATTGACCAAATCACT
GGAAAACTTAATAGACTTATTGAAAAAACCAATACTGAGTTCGAGTCAATAGAATCTGAG
TTCAGTGAGATTGAACACCAGATCGGTAACGTCATCAATTGGACTAAGGATTCAATAACC
GACATCTGGACTTATCAGGCTGAGCTATTGGTAGCAATGGAGAACCAGCATACAATCGAT
ATGGCTGATTCAGAGATGTTGAATCTATATGAAAGAGTGAGGAAACAACTCAGGCAGAAT
GCAGAAGAAGACGGGAAAGGATGTTTTGAAATATATCATGCTTGTGATGACTCATGCATG
GAGAGCATAAGAAACAACACCTATGACCATTCACAGTACAGAGAAGAGGCTCTTTTGAAC
AGACTGAATATCAACCCAGTGACACTCTCTTCTGGCTATAAAGACATCATCCTCTGGTTT
AGCTTCGGGGCATCATGTTTTGTTCTTCTAGCCGTTGTCATGGGTCTTGTCTTCTTCTGC
CTGAAGAATGGAAACATGCGATGCACAATCTGTATT
>cds_AJD14187_A/migratory_duck/Jiangxi/10974/2005_2005/11/12_HA_HA_10
ATGTACAAAATAGTAGTAATAATTGCGCTCCTTGGAGCTGTGAAAGGTGACAAAATCTGC
CTAGGACATCATGCGGTGGCCAATGGGACCATCGTAAAGACTCTCACAAATGAACAGGAA
GAAGTGACCAATGCTACTGAAACAGTGGAGAGTACAAGCCTAAACAGGTTATGTAGAAGC
CATAAAGACCTGGGCAACTGCCATCCGATAGGAATGCTGATAGGAACACCAGCTTGTGAT
CTGCATCTTACAGGGACATGGGACACTCTCATTGAACGAGAGAATGCTATTGCTTACTGC
TACCCTGGAGCAACCGTAAATGAAGAAGCATTGAGGCAGAAAATATCTTCCATAAATTCG
------------------------------------------GCCGGAACCACTAAGGCA
TGCATGAGAAATGGAGAGAATAGCTTTTACGCAGAGCTCAAGTGGCTGGTATCAAAGGGA
CAAAACTTCCCCCAGACCACGAACACTTACAGAAACACGGATACGGCTGAACATCTCATA
ATGTGGGGAATTCATCACCCTTCTAGTACTCAAGAGAAGAATGATCTATATGGGACACAA
TCACTGTCCATATCGGTCGGGAGTTCCACTTACCAGAACAATTTTGTTCCGGTTGTTGGG
GCAAGACCCCAGGTCAATGGACAAAGTGGAAGAGTCGATTTTCACTGGACACTAGTACGG
CCAGGTGATAATATCACCTTCTCACACAATGGGGGTCTGATAGCACCGAGCCGAGTTAGT
AAATTGGTTGGAAGAGGATTGGGGATTCAATCAGACGCACCAATAGACAATAATTGTGAG
TCTAAATGTTTTTGGAGAGGGGGTTCTATAAATACAAGGCTCCCTTTCCAAAATTTGTCA
CCAAGAACAGTGGGCCAATGCCCTAAATACGTGAACAAAAGGAGCTTGATGCTTGCAACA
GGAATGAGAAACGTGCCAGAAATACAAGGGAGAGGTCTATTTGGTGCAATAGCGGGATTT
ATAGAGAATGGATGGGAAGGAATGGTAGATGGTTGGTATGGTTTCAGACACCAAAACGCT
CAGGGCACAGGCCAAGCCGCCGACTACAAGAGTACTCAGGCAGCCATTGACCAAATCACT
GGAAAACTGAATAGACTTATTGAGAAAACCAACACTGAGTTCGAGTCAATAGAATCTGAA
TTCAGTGAGATCGAACACCAAATCGGTAACGTCATCAATTGGACTAAGGATTCAATAACT
GACATCTGGACTTATCAAGCTGAGCTATTGGTAGCAATGGAGAACCAGCACACAATCGAT
ATGGCTGACTCAGAGATGTTAAATCTATATGAGAGAGTGAGGAAACAACTCAGGCAGAAT
GCAGAAGAAGACGGAAAAGGATGTTTTGAGATATATCATGCTTGTGATGACTCATGCATG
GAGAGCATAAGAAACAACACCTATGATCATTCACAATACAGAGAAGAGGCTCTTTTGAAC
AGACTGAACATCAATCCAGTAAAACTTTCTTCCGGCTATAAAGACATCATCCTTTGGTTT
AGCTTCGGGGCATCATGTTTTGTTCTTCTAGCCGTTGTCATGGGTCTTGTCTTCTTCTGT
CTGAAGAATGGAAACATGCGATGCACAATCTGTATT
>cds_ABB87217_A/mallard/Alberta/209/2003_2003/08/07_HA_HA_10
ATGTACAAAATAGTACTAGTACTTGCGCTCCTTGGAGCAGTGCATGGTGACAAAATATGC
CTTGGACATCATGCAGTCCCCAATGGCACCATCGTAAAGACTCTCACAAACGAAAAGGAG
GAGGTGATCAATGCTACTGAAACGGTGGAAAGCAAAAGCCTGGACAGACTTTGCCGGAAT
TACAAGGACCTAGGTAATTGCCACCCGATAGGGATGGTAATAGGGACTCCTGCTTGTGAC
CTACACCTCACCGGGACATGGGACACTTTAATAGAGAGAGACAATTCCATCGCCTACTGT
TATCCGGGTGCCACTGTGAATGAAGAAGCATTAAGGCAGAAAATTTCATCCATCAATTCA
------------------------------------------GCTGGAACCACTAAAGCA
TGCATGAGAAATGGAGGAAACAGTTTCTATGCGGAGCTAAAGTGGCTAGTGTCGAAGGGA
CAAAACTTCCCACAAACAACAAACACGTACAGGAATACAGATTCAGCAGAACACCTTATA
ATCTGGGGAATTCATCACCCTTCAAGCACACAAGAAAAGAATGATCTGTATGGAACACAA
TCACTTTCCATTTCAGTAGGGAGTTCTACTTATCAAAACAACTTTGTGCCTGTGGTGGGA
GCAAGACCACAAGTGAATGGCCAAAGTGGGCGGATTGATTTCCATTGGACAATGGTACAA
CCAGGTGATAACATCACTTTTTCGCATAACGGCGGATTAATAGCACCTAGTAGAGTGAGT
AAACTAAAAGGACGAGGCCTTGGCATTCAATCAGGAGCTTTAGTAGATAATGACTGTGAA
TCAAAATGTTTTTGGAAGGGTGGATCCATTAATACCAAACTCCCTTTTCAGAATCTTTCC
CCAAGAACTGTGGGTCAATGCCCTAAGTATGTGAACAAAAAGAGCCTATTGCTTGCTACC
GGAATGAGGAATGTACCAGAGATTCAAGGGAGAGGCCTGTTTGGAGCAATAGCTGGATTC
ATAGAAAATGGATGGGAAGGGATGGTAGATGGTTGGTATGGTTTCCGACATCAAAATGCC
CAAGGCACTGGTCAGGCTGCGGATTACAAAAGTACTCAGGCAGCTATAGATCAAATAACT
GGGAAATTGAACAGGCTGATAGAGAAGACAAACACAGAGTTCGAATCCATAGAATCTGAG
TTCAGTGAAATAGAACATCAAATTGGCAATGTAATAAACTGGACTAAGGATTCTATAACA
GACATTTGGACGTATCAAGCTGAATTGCTTGTAGCAATGGAAAATCAGCATACAATTGAC
ATGGCTGATTCAGAAATGCTGAATCTATATGAGAGGGTGAGGAAGCAACTAAGGCAAAAT
GCAGAAGAAGATGGAAAAGGGTGCTTTGAAATATATCACAAATGCGACAACAATTGCATG
GAAAGCATCAGAAACAACACCTATGACCATACACAATACAGAGAAGAAGCACTCTTGAAC
AGACTCAACATTAATCCGGTGAAACTCTCTTCTGGGTACAAAGATGTTATACTGTGGTTT
AGCTTCGGGGCGTCATGCTTTGTACTTTTGGCTGTCATCATGGGGCTTGTTTTCTTCTGT
TTGAAAAATGGAAACATGCGATGCACAATCTGTATT
>cds_ABB88022_A/pintail/Alberta/202/2000_2000/08/18_HA_HA_10
ATGTACAAAATAGTACTAGTACTCGCGCTCCTTGGAGCGGTGCATGGTGATAAAATATGC
CTTGGACATCACGCAGTCCCCAACGGCACCATCGTAAAGACTCTCACAAACGAAAAGGAA
GAGGTGACCAATGCTACTGAAACGGTGGAAAGCAAAAGCCTGGACAGACTTTGCCGGAAC
TACAAGGACCTAGGTAATTGTCACCCGATAGGGATGGTAATAGGGACTCCTGCTTGTGAC
CTGCACCTCACCGGAACATGGGACACTTTAATAGAGAGAGACAATTCTATTGCCTACTGT
TATCCGGGTGCCACTGTGAATGAAGAAGCATTAAGGCAGAAAATTTCATCCATCAATTCA
------------------------------------------GCTGGAACCACTAAAGCA
TGCATGAGAAATGGAGGAAACAGTTTCTATGCGGAGCTAAAGTGGCTAGTGTCGAAGGGA
CAAAACTTCCCACAAACGACAAACACATACAGGAATACAGATTCAGCAGAACACCTTATA
ATCTGGGGAATTCATCACCCTTCAAGCACACAAGAAAAGAATGATCTGTATGGAACACAA
TCACTTTCCATTTCAGTGGGGAGTTCTACTTATCAAAACAACTTTGTGCCTGTGGTGGGA
GCAAGACCACAAGTGAATGGCCAAAGTGGGCGGATTGATTTCCATTGGACAGTGGTACAG
CCAGGTGACAACATCACTTTTTCGCATAATGGCGGATTAATAGCACCTAGTAGAGTGAGT
AAACTAAAGGGACGAGGCCTAGGCATTCAATCAGGAGCTTTAGTAGATAATGACTGTGAA
TCAAAATGTTTTTGGAAGGGTGGATCCATTAATACCAAACTCCCTTTTCAGAATCTTTCC
CCGAGAACTGTGGGTCAATGCCCCAAATATGTGAACAAAAAGAGCCTATTGCTTGCTACC
GGAATGAGGAATGTTCCAGAGACTCAAGGGAGAGGCCTGTTTGGAGCAATAGCTGGATTC
ATAGAAAATGGATGGGAAGGGATGGTAGATGGTTGGTATGGTTTCCGACATCAGAATGCC
CAAGGCACTGGTCAGGCTGCGGATTACAAAAGTACTCAGGCAGCTATAGATCAAATAACC
GGGAAATTGAACAGGCTGATAGAGAAGACAAACACGGAGTTCGAATCCATAGAATCTGAG
TTCAGTGAAATAGAACATCAAATTGGCAATGTAATAAACTGGACTAAGGATTCTATAACA
GACATCTGGACGTATCAAGCTGAATTGCTAGTAGCAATGGAAAATCAGCACACAATTGAC
ATGGCTGATTCAGAAATGCTGAATCTATATGAGAGGGTGAGGAAGCAGCTGAGGCAAAAT
GCAGAAGAAGATGGAAAAGGGTGCTTTGAAATATATCACAAATGCGATGACAACTGCATG
GAAAGCATCAGAAACAACACCTATGACCATACACAATACAGAGAAGAAGCACTCTTGAAC
AGACTCAACATTAATCCGGTGAAACTCTCTTCTGGGTACAAAGATGTTATACTGTGGTTT
AGCTTCGGGGCGTCATGCTTTATACTTTTGGCTGTCATCATGGGGCTTGTTTTCTTCTGT
TTGAAAAATGGAAACATGCGATGCACAATCTGTATT
>cds_AAA79775_A/chicken/Germany/N/1949_1949//_HA_HA_10
ATGTACAAAGTAGTAGTAATAATTGCGCTCCTTGGAGCAGTGAAAGGTGACAGAATCTGC
CTAGGACACCATGCGGTTGCCAATGGAACCATTGTGAAGACCCTTACAAATGAACAAGAG
GAAGTGACCAATGCTACTGAGACGGTAGAGAGCACAAATTTGAATAAATTGTGTAGAAGC
TACAAGGACTTGGGCAATTGTCACCCGGTAGGAATGTTGATAGGAACACCTGTTTGTGAT
CCGCACTTGACCGGGACCTGGGACACTCTCATTGAGCGAGAGAATGCCATTGCCCACTGT
TATCCAGGGGCAACCATAAATGAAGAAGCATTGAGGCAGAAAATATCTTCCATCACCTCA
------------------------------------------GCTGGGACCACTAAGGCA
TGCATGAGAAATGGAGGAGATAGTTTCTATGCAGAGCTCAAATGGCTAGTGTCAAAGGGA
CAAAATTTCCCTCAGACAACAAACACCTATCGGAATACGGACACAGCAGAACATCTCATA
ATATGGGGAATTCATCACCCTTCCAGCACACAGGAAAAGAATGACTTATACGGAACTCAG
TCACTATCTATATCAGTTGAGAGTTCTACATATCAGAACAACTTTGTTCCAGTTGTTGGG
GCAAGACCTCAGGTCAATGGACAAAGTGGGCGAATTGACTTTCACTGGACACTAGTACAG
CCGGGTGACAACATAACCTTCTCAGACAATGGAGGTCTAATAGCACCAAGTCGAGTTAGC
AAATTAACTGGAAGGGATTTGGGAATCCAATCAGAAGCGTTGATAGACAACAGTTGTGAA
TCCAAATGCTTTTGGAGAGGGGGTTCTATAAATACAAAGCTCCCTTTTCAAAATCTGTCA
CCCAGAACAGTAGGTCAATGCCCCAAATACGTAAATCAGAGGAGTTTACTGCTTGCAACA
GGGATGAGGAATGTGCCAGAAGTGCAGGGAAGGGGTCTGTTTGGTGCAATAGCAGGGTTC
ATAGAAAACGGATGGGAAGGAATGGTAGACGGCTGGTATGGTTTCAGACACCAAAATGCC
CAGGGCACAGGCCAAGCTGCTGATTACAAGAGTACTCAAGCAGCTATTGACCAAATCACA
GGGAAACTGAACAGGTTGATTGAGAAGACCAACACTGAGTTTGAGTCAATAGAATCTGAA
TTCAGTGAGACTGAGCATCAAATTGGTAACGTCATTAATTGGACCAAAGATTCAATAACC
GACATTTGGACTTACAACGCAGAGCTATTAGTGGCAATGGAGAATCAGCACACAATTGAC
ATGGCTGATTCAGAGATGCTAAATCTGTATGAAAGGGTAAGAAAGCAACTCAGACAGAAT
GCAGAAGAAGACGGAAAGGGATGTTTTGAGATATATCATACTTGTGATGATTCGTGCATG
GAGAGTATAAGGAACAATACTTATGACCATTCACAATACAGAGAGGAGGCTCTTCTGAAT
AGACTGAACATCAACCCAGTGAAACTTTCTTCGGGGTACAAAGACATCATACTTTGGTTT
AGCTTCGGGGAATCATGCTTTGTTCTTCTAGCCGTTGTTATGGGTCTTGTTTTCTTCTGC
CTGAAAAATGGAAACATGCGATGCACAATCTGTATT
>cds_AHN04001_A/duck/Minnesota/47/1975_1975//_HA_HA_11
ATGAAGAAAGCACTGCTTTTTGCAGCAATCATCATCTGTATCCAAGCAGACGAAATCTGC
ATTGGATACCTGAGCAACAACTCAACAGAGAAAGTGGACACAATAATTGAGAGTAATGTC
ACAGTTACTAGCTCGGTTGAACTGGTTGAAAATGAGCACACTGGATCTTTCTGCAAAGCG
CCAATAAGTCTTGGCGATTGCTCCTTTGCTGGGTGGATTCTTGGGAACCCAATGTGTGAT
GATTTGATTGGGAAGTCATGGTCTTACATAGTAGAGAAACCGAATCCTATCAACGGCTGC
TACCCGGGTACTCTAGAAAATGAAGAGGAATTGAGGCTGAAGTTTAGTGGGGTC------
CTCGAATTCAGCAAATTTGAAGCCTTCACCTCAAATGGATGGGGAGGTGTCACCGCAGCT
TGCAAATTTGGAAGCAGTAACTCTTTTTTCAGAAACATGGTATGGTTGATACATCAATCA
GGGACATATCCTGTGATACGAAGAACATTCAACAACACCAAAGGAAGAGACGTGTTAATG
GTATGGGGAGTTCACCATCCTGCAACTCTAAAAGAACACCAAGATTTGTACAAAAAAGAC
AACTCCTATGTAGCAGTGGGTTCAGAGAGTTATAACAGGAGGTTCACCCCTGAGATCAGC
ACAAGGCCTAAAGTAAACGGTCAGGCTGGAAGAATGACATTCTACTGGACCATTGTGAAA
CCTGGAGAAGCAATAACATTTGAGTCAAATGGTGCATTCCTCGCTCCTCGGTACGCTTTT
GAGTTGTCCTTAGGGAATGGGAAATTGTTCAGAAGTGACTTGAATATTGAATCTTGCTCA
ACTAAATGCCAGTCTGAAATTGGAGGGATCAACACTAATAGAAGCTTCCACAGTGTCCAT
AGAAACACAATAGGAGACTGCCCCAAATATGTGAATGTCAAATCCTTAAAGCTTGCTACA
GGGCTCAGAAATGTCCCTGCGATTGCTGCAAGAGGCCTGTTTGGTGCAATAGCTGGTTTC
ATAGAAGGTGGTTGGCCAGGTTTAATCAATGGTTGGTATGGATTCCAACATAGAAATGAT
GAAGGTACAGGGATTGCTGCAGACAAAGAATCAACCCAGAAAGCAATAGACCAGATAACC
TCTAAAGTCAATAACATCGTTGACCGGATGAACACAAACTTTGAGTCTGTTCAACATGAA
TTCAGTGAAATTGAAGAGAGAATAAACCAACTGTCAAAGCATGTGGATGATTCTGTTATT
GACATATGGTCATACAATGCACAGCTCCTTGTTCTATTGGAAAATGAAAAGACACTAGAT
CTCCATGATTCTAATGTTCGGAACCTCCATGAAAAAGTAAGACGAATGCTGAAGGATAAT
GCTAAAGATGAAGGGAATGGCTGTTTTACTTTCTATCACAAGTGTGATAACGAATGCATT
GAAAAGGTTAGGAATGGAACATATGACCACAAGGAATTCGAGGAGGAGTCCAGACTAAAC
AGACAAGAGATTGAGGGAGTGAAACTGGATTCCAGTGGCGTCTACAAAATACTATCAATT
AGCTGCATTGCAAGCAGTCTTGTGTTAGCAGCAATCATTATGGGGTTCATCTTTTGGGCG
TGTAGCAATGGGTCATGTAGATGTACCATTTGCATT
>cds_ABB88055_A/mallard_duck/ALB/797/1983_1983/08/23_HA_HA_11
ATGAAGAAAGTACTGCTTTTTGCAGCAATCATCATCTGCATTCAAGCAGACGAAATCTGC
ATTGGATACCTGAGCAACAACTCAACAGAGAAAGTGGACACAATAATTGAGAGTAATGTC
ACGGTTACTAGCTCGGTTGAACTGGTTGAAAATGAGCACACTGGATCTTTCTGCAAAGCA
CCGATAAGTCTTGGTGATTGCTCCTTTGCTGGGTGGATCCTTGGGAACCCAATGTGTGAT
GATTTGATAGGGAAATCATGGTCTTACATAGTAGAGAAACCGAATCCCGTCAATGGATGT
TACCCGGGTACTCTAGAAAATGAAGGGGAATTAAGACTGAAGTTTAGTGGGGTC------
CTCGAATTCAGCAAATTTGAAGCCTTCACCTCAAACGGATGGGGAGGTGTTACCGCAGCC
TGCAAATTTGGAAGCAGTAACTCTTTTTTCAGACACATGGTATGGTTGATACACCAATCA
GGGACATATCCTGTTGTACGGAGGACCTTCAACAACACCAAAGGAAGAGATGTATTAATG
GTATGGGGAGTTCACCACCCCGCAACTCTAAAGGAACACCAAGACTTGTACAAAAAGGAC
AATTCTTATGTAGCAGTGGGTTCAGAGAGTTATAACAGGAGGTTCACCCCTGAGATCAGC
ACTAGGCCTAAAGTAAATGGTCAGGCTGGGAGAATGACCTTTTACTGGACCATAGTGAAA
CCTGGAGAGGCAATAACATTTGAGTCAAATGGTGCATTTCTCGCTCCTCGGTACGCTTTC
GAATTATCTTTGGGGAATGGGAAACTGTTCAGAAGTGACTTGAATATTGAATCTTGCTCA
ACTAAATGCCAGTCTGAAATTGGAGGGATCAACACTAATAGAAGCTTCCACAGTGTCCAT
AGAAACACAATAGGAGACTGCCCCAAGTATGTGAATGTTAAATCCCTAAAGCTTGCTACC
GGGCTCAGAAATGTCCCTGCGATTGCTGCAAGAGGCCTGTTTGGTGCAATAGCTGGTTTC
ATAGAGGGTGGTTGGCCAGGTTTAATCAATGGTTGGTATGGATTCCAACATAGAAATGAA
GAAGGTACAGGGATTGCTGCAGACAAAGAGTCAACCCAGAAAGCAATAGACCAGATAACT
TCTAAAGTCAATAACATTGTTGATCGGATGAACACAAACTTTGAGTCTGTCCAGCATGAA
TTCAGTGAAATTGAAGAGAGAATAAACCAATTGTCAAAGCATGTGGATGATTCTGTTATT
GACATATGGTCATACAATGCACAGCTTCTTGTTCTATTGGAAAATGAAAAGACATTAGAT
CTCCATGATTCTAATGTTCGAAACCTCCATGAAAAGGTCAGACGAATGCTGAAGGATAAT
GCTAAAGATGAAGGGAATGGGTGTTTTACTTTCTATCACAAGTGTGATAACGAATGTATT
GAAAAAGTTAGGAATGGAACATATGACCACAAGGAATTTGAGGAGGAGTCCAGACTGAAC
AGACAAGAAATTGAGGGAGTGAAACTGGATTCCAGTGGCGTCTACAAAATACTGTCAATT
AGCTGCATTGCAAGCAGTCTTGTTTTGGCAGCAATCATTATGGGGTTCATCTTTTGGGCG
TGTAGCAATGGGTCATGTAGATGTACCATTTGCATT
>cds_AND81178_A/bean_goose/Hubei/SZY200/2016_2016/02/26_HA_HA_11
ATGAAGAAAATACTGCTTCTTGCAGCAATCATCATCTGCATTCAAGCAGACGAGATCTGC
ATAGGGTACCTGAGCAACAACTCAACAGAAAAAGTAGACACAATAATTGAGAGTAATGTC
ACGGTAACTAGTTCAGTTGAACTGGTTGAAAATGGGCACACTGGGTCTTTCTGCAAAGCA
CCAATAAGTCTTGGTGATTGCTCCTTTGCTGGTTGGATCCTTGGAAATCCAATGTGTGAT
GATTTGATTGGGAAATCATGGTCCTACATCGTGGAGAAACCAAACCCCACCAATGGATGT
TACCCGGGTACTCTAGAAAATGAAGAGGAATTGAGGCTGAAGTTTAGTAGGGTC------
CTCGAATACAGCAAGTTTGAAGCCTTCACTTCAAATGGATGGGGAGGTACTACCGCAGCC
TGCAAATATGGAAGCCAGAACTCCTTTTTCAGGCACATGGTGTGGTTGATCCATCAATCA
GGAAACTATCCTGTTATACAGAGGACATTCAATAACACCAAAGGAAGAGATGTATTAATG
GTGTGGGGAATCCACCACCCTGCAACTCTACAGGAACAGCGAGACCTGTACAAGAAGGAC
AGTTCTTATATAGCAGTGGGTTCAGAAAGTTACAACAGGAGGTTCACTCCTGAAATCAGT
ACAAGGCCTAAAGTAAATGGTCAGGCTGGGAGAATGACATTCTACTGGACCATAGTGAAA
CCAGGAGAAGCAATAACATTTGAGTCAGATGGCGCATTCCTCGCTCCTCGGTATGCTTTT
GAGTTATCCCTGGGAAACGGGAAATTGTTCAGGAGTGACTTGAGTATTAAGTCTTGCTCA
ACTAAGTGCCAATCCGAAATTGGAGGGATAAACACTAATAGGAGCTTCCACAATGTCCAT
AGGAACACAATAGGAGACTGCCCCAAATATGTGAATGTCAAATCCCTAAAGCTTGCTACC
GGGCTCAGAAATGTTCCTGCGATAGCTACGAGAGGCCTGTTTGGTGCAATAGCTGGTTTC
ATAGAAGGTGGTTGGCCAGGTCTAATTAATGGTTGGTATGGATTCCAACACAGGAATGAG
GAAGGAACAGGGATTGCTGCAGACAAAGAGTCAACCCAGAAAGCAATAGACCAAATAACA
TCTAAAGTCAATAACATTGTTGATCGGATGAATACGAACTTTGAGTCCGTCCAACATGAA
TTCAGTGAGATTGAAGAGAGGATAAACCAGTTGTCAAAGCATGTAGATGATTCTGTTATT
GACATATGGTCATATAACGCACAGCTTCTTGTTCTACTGGAAAATGAAAAAACATTAGAT
CTCCATGATTCTAATGTTCGAAACCTCCATGAAAAGGTTAGACGAATGCTGAAAGACAAT
GCTAAAGATGAAGGGAACGGTTGTTTTACCTTCTATCACAAGTGTGATAATGGGTGCATT
GAAAAAATCAGGAATGGAACATATGACCATAAGGAATTTGAGGAGGAGTCCAAACTGAAC
AGGCAAGAAATTGAGGGAGTGAAACTGGATTCCAATGGCGTATACAAAATACTGTCAATT
AGCTGCATTGCAAGCAGTCTTGTGTTGGCAGCAATCATTATGGGATTCATCCTCTGGACG
TGTAGCAATGGGTCATGTAAATGTACCATTTGCATT
>cds_AFX84262_A/herring_gull/Delaware_Bay/2610/1987_1987/05/20_HA_HA_11
ATGAAGAAAACATTGCTACTTGCAACTGTCATCCTTTGCGTGGGAGCAGATGAGATCTGT
ATCGGCTATCTAAGCAACAACTCAACAGACAAGGTTGACACAATAATTGAGAACAATGTT
ACAGTCACTAGTGCAGTGGAACTGGTGGAGACAGAACACACTGGATCATTCTGTAAACAA
CCAATAAGCCTTGGAGACTGCTCCTTTGCTGGGTGGATACTAGGGAACCCCATGTGTGAT
GATCTAATTGGGAAGTCATGGTCCTACATTGTAGAGAAACCGAACCCAACAAATGGATGT
TACCCAGGAACTTTAGAAAATGAAGAGGAGCTAAGGCTGAAATTCAGTGGAGTT------
TTAGAGTTCAGCAAGTTTGAAGTATTCACAGCAGGTGGGTGGGGTGGAGTAACCGCTGCA
TGTAAATACGGAAGTTCCAATTCCTTTTTCCGACACATGACATGGCTTATACATAAATCA
GGGACATACCCTGTAATAAAGAGAACCTTTAATAACACCAGAGGGATGGATGTATTGATT
GTTTGGGGGATTCATCACCCCTCCTCATTGAAAGAACAACAAGATTTGTACAAGAAGGGC
TCCTCCTATGTAGCAGTAGGTTCAGAAACATACAACAGAAGATTCACTCCAGAGATTAGC
ACTAGGCCCCCAGTCAACGGACAGGCTGGACGAATGACATTCTATTGGACAATAGTCAAG
CCAGGGGAATCAATAACATTCGAGTCCAACGGTGCATTTCTAGCTCCTAGGTATGCTTTT
GAAATTTCAGTTGGAAATGGCAAACTATTCAGAAGCGAGCTGAACATTGAGTCATGCTCT
ACCAAATGTCAAACAGAAATAGGAGGACTCAACACAAGCAAAAGCTTCCACAATGTGCAT
AAGAACACTATCGGAGACTGTCCCAAATATGTGAATGTCAAGTCGCTGAAGCTTGCAACA
GGGCTTCGAAATGTCCCAGCAATAGCGTCAAGAGGCTTGTTTGGTGCAATAGCTGGTTTT
ATAGAAGGAGGATGGCCTGGACTGATTAATGGATGGTATGGATTTCAACACAGGAATGAA
GAAGGAACAGGCATAGCAGCAGATAAAGAGTCGACTCAGAAGGCAATAGATCAAATAACG
TCCAAGGTAAACAATATCGTTGACAGGATGAATACAAACTTTGAGTCTGTGCAGCATGAA
TTCAGTGAAATAGAAGAGAGAATAAACCAACTGTCAAAACATGTGGACGATTCCGTGATT
GACATCTGGTCATATAATGCACAACTCCTAGTATTGCTTGAGAATGAGAAGACACTGGAT
CTCCATGACTCCAATGTAAGGAACCTTCATGAGAAAGTCAGGAGGATGCTAAAGGACAAT
GCCAAGGATGAAGGAAACGGATGCTTCACTTTCTACCATAAGTGTGATAATGAATGCATT
GAACGGGTCAGAAATGGAACATATGATCACAAAGAGTTTGAGGAGGAGTCAAAAATCAAT
CGCCAGGAGATTGCTGGAGTGAAACTAGATTCTAATGGGGTGTATAAAATACTGTCAATT
AGCTGCATTGCAAGCAGTCTTGTATTGGCAGCACTCATCATGGGCTTCATCCTTTGGGCG
TGCAGTAATGGATCATGTAGATGTAACATTTGCATT
>cds_AHN01572_A/mallard/Wisconsin/1069/1982_1982//_HA_HA_11
ATGAAGAAAGTACTACTTTTTGCAGCAATCATCATCTGCATTCAAGCAGACGAAATCTGC
ATTGGATACCTGAGCAACAACTCAACAGAGAAAGTGGACACAATAATTGAGAGTAATGTC
ACGGTTACTAGCTCGGTTGAACTGGTTGAAAATGAGCACACTGGATCTTTCTGCAAAGCG
CCGATAAGTCTTGGTGATTGCTCCTTTGCTGGGTGGATTCTTGGGAACCCAATGTGTGAT
GATTTGATTGGGAAATCATGGTCTTACATAGTAGAGAAACCGAATCCCGCCAATGGATGT
TACCCGGGTACTCTAGAAAATGAAGAAGAATTGAGACTGAAGTTTAGTGGGGTC------
CTCGAATTCAGCAAATTTGAAGCCTTCACCTCAAACGGATGGGGAGGTGTTACCGCAGCC
TGCAAATTTGGAAGCAGTAACTCTTTTTTCAGAAACATGGTATGGTTGATACACCAATCA
GGGACATATCCTGTTATACGAAGGACATTCAACAACACCAAAGGAAGAGATGTACTAATG
GTATGGGGAGTTCACCATCCTGCAACTCTAAAGGAACACCAAGACTTGTACAAAAAGGAC
AATTCTTATGTAGCAGTGGGTTCAGAGAGTTATAACAGGAGGTTCACTCCTGAGATCAGC
ACAAGGCCTAAAGTAAATGGTCAGGCTGGGAGAATGACCTTCTACTGGACCATAGTGAAA
CCTGGAGAGGCAATAACATTTGAGTCAAATGGTGCATTTCTCGCTCCTCGGTATGCTTTT
GAATTATCTTTGGGGAATGGGAAATTGTTCAGAAGTGACTTGAATATTGAATCTTGCTCA
ACTAAATGCCAGTCTGAAATTGGAGGGATCAACACTAATAGAAGCTTCCACAGTGTCCAT
AGAAACACAATAGGAGACTGCCCCAAATATGTGAATGTTAAATCCCTAAAGCTTGCTACC
GGGCTCAGAAATGTCCCTGCGATTGCTGCAAGAGGCCTGTTTGGTGCAATAGCTGGTTTC
ATAGAAGGTGGTTGGCCAGGTTTAATCAATGGTTGGTATGGGTTCCAACATAGAAATGAA
GAAGGTACAGGGATTGCCGCAGACAAAGAGTCAACCCAGAAAGCAATAGACCAGATAACC
TCTAAAGTCAATAACATTGTTGATCGGATGAACACAAACTTTGAGTCTGTTCAACATGAA
TTCAGTGAAATTGAAGAGAGAATAAACCAATTGTCAAAGCATGTGGATGACTCTGTTATT
GACATATGGTCATACAACGCACAGCTTCTTGTTCTATTGGAAAATGAAAAGACATTAGAT
CTCCATGATTCTAATGTTCGAAACCTTCATGAAAAAGTCAGACGAATGCTGAAGGATAAT
GCTAAAGATGAAGGGAATGGTTGTTTTACTTTCTATCACAAGTGTGATAACGAATGCATT
GAAAAAGTTAGGAATGGAACATATGACCACAAGGAATTTGAGGAGGAGTCCAGACTGAAC
AGACAAGAAATTGAGGGAGTGAAACTGGATTCCAGTGGCATCTACAAAATACTGTCAATT
AGCTGCATTGCAAGCAGTCTTGTGTTGGCAGCAATCATTATGGGGTTCATCTTTTGGGCG
TGTAGCAATGGTTCATGTAGATGTACCATTTGCATT
>cds_AHN04990_A/mallard/Wisconsin/214/1977_1977//_HA_HA_12
ATGGAAAAATTCATCATTTTGAGTACTATCTTGGCAGCAAGCTTTGCAGACAAAATTTGC
ATTGGATACCAAACAAACAATTCGACTGAAACGGTAAACACACTAATTGAACAAAACGTT
CCGGTGACACAAGTGGAGGAACTTGTACATGGTGGAATTGATCCGATCCTGTGTGGATCA
CCACTAGTGCTCGATGACTGTTCATTAGAGGGTCTAATCCTAGGCAACCCCAAATGTGAT
TATTTGAATGGCAGGGAATGGTCATACATAGTAGAGAGGCCCAAAGAGATGGAAGGATGC
TATCCAGGATCAATTGAAAACCAGGAAGAGCTAAGATCTCTGTTTTCTTCCATCAAAAAA
TATGAAAGAGTGAAGATGACCAAATGG---AATGTCACATACACTGGAACCAGCAAGGCC
TGCAATAATTCAAACCAAGGCTCATTCTACAGAAGCATGAGATGGTTGACCTTAAAATCG
GGACAATTTCCAGTCCAAACAGATGAGTACAAGAACACCAGAGATTCAGACATTGTATTC
ACTTGGGCCATTCACCACCCACCAACATCTGCTGAACAAGTACAATTGTACAAAAACCCT
GATACCCTCTCTTCAGTTACCACCGATGAAATCAATAGGAGCTTCAAGCCTAATATAGGG
CCAAGACCACTCGTGAGAGGACAACAGGGGAGAATGGACTACTACTGGGCTGTTCTTAAA
CCTGGACAAACAGTCAAAATACAAACCAATGGTAATCTTATTGCACCTGAATATGGTCAT
TTAATCACTGGGAAATCACATGGCATACTCAAGAATAATTTGCCCATGGGACAATGTGTG
ACTGAATGCCAACTGAATGAGGGTGTAATGAATACAAGCAAACCTTTCCAGAACACTAGT
AAGCACTATATTGGGAAATGTCCCAAATACATACCATCAGGGAGTTTAAAATTGGCAATA
GGACTAAGGAATGTCCCACAAATTCAAAATAGAGGACTCTTTGGAGCAATCGCAGGTTTC
ATAGAGGGCGGATGGCCAGGGCTAGTGGCTGGTTGGTATGGGTTTCAGCACCAAAATGCA
GAGGGGACAGGCATAGCTGCAGACAGAGACAGCACTCAAAAGGCAATAGACAACATGCAG
AACAAACTCAACAATGTCATCGACAAAATGAACAAGCAATTTGAAGTGGTGAATCATGAG
TTTTCAGAAGTGGAAAGCAGGATAAACATGATTAATTCCAAAATTGATTATCAGATAACT
GATATATGGGCATACAACGCTGAATTGCTTGTCCTATTGGAAAATCAGAAAACATTAGAT
GAGCATGACGCGAATGTAAGGAATCTACACGATCGGGTCAGAAGAGTCCTGAGGGAAAAT
GCAATTGACACAGGAGACGGCTGCTTTGAAATTTTACATAAATGTGACAACAATTGTATG
GACACGATTAGAAACGGGACATACAATCACAAAGAGTATGAGGAAGAAAGCAAAATCGAA
CGACAGAAAATCAATGGTGTGAAACTTGAGGAGAATTCTACATATAAAATTTTGAGCATC
AGCAGTGTTGCCTCAAGCTTAGTTCTACTGCTCATGATTATTGGGGGTTTCATTTTCGGG
TGTCAAAATGGAAATGTTCGTTGTACTTTCTGTATT
>cds_BAM77407_A/duck/Hokkaido/W26/2012_2012/10/04_HA_HA_12
ATGGAGAAGTTCATTGTACTGAGTATAATCCTAACAACTGGTCTTGCTGACAAGATTTGC
ATCGGCTATCAGACAAATAACTCAACCGATACGGTAAACACACTAATTGAACAGAATGTC
CCAGTCACTCAGGTGGAAGAGCTCGTGCATGGTCAGGTCAATCCGATACTATGCAGTTCA
CCCCTAGTGCTCAACGATTGCTCTCTGGAGGGCTTAATCCTAGGTAATCCCAAATGCGAT
TATCTGAATGGTAGAGAATGGTCATACATTGTGGAGAGGCCAAAGGAGATGGAAGGATGC
TATCCAGGATCAATAGAGAATCAAGAAGAGTTGAGATCATTGTTATCTTCAATCAAGAAA
TATGAAAGAGTGAAAATGACCAAATGG---AATATAACCTACACTGGAACGAGCAAAGCC
TGCAATAACTCAAATCAAGGGTCATTCTACAGGAGCATGAGATGGCTCACTTTGAAGTCA
GGACAATTCCCAGTGCAAACCGATGAGTACAAAAACACTAGGGATTCGGACATTGTATTC
ACATGGGCTATTCATCACCCACCCACTTCTGACGAGCAGGTGAAGCTCTACAAGAACTCC
GACACTCTCTCGTCGGTCACAACGGATGAAATTAACAGGAGTTTCAGACCTAACATAGGA
CCAAGACCCCTGGTTAGGGGACAGCAAGGGAGGATGGATTATTATTGGGCTGTCCTAAAG
CCAGGGCAGACAGTGAAGATACAGACTAATGGAAATCTAATTGCACCTGAATATGGCCAC
CTAATCACTGGGAAATCACATGGGATACTTAAAAATGACCTGCCGATCGGCCAATGCACG
ACCGAATGTCAGTTAAATGAAGGAGTAATGAACACCAGCAAACCGTTTCAGAATACCAGC
AAGCATTACATTGGGAAATGCCCCAAATATATACCATCGAACAGTTTGAAACTGGCGATA
GGGCTCAGGAATGTTCCCCAGGCCCAAGACCGAGGGCTCTTTGGAGCAATCGCTGGATTC
ATAGAAGGAGGATGGCCCGGATTAGTGGCTGGTTGGTATGGGTTCCAACATCAGAACTCT
GAGGGAACAGGCATTGCGGCAGACAAGGACAGCACCCAGAAGGCAATAGACAACATGCAG
AACAAACTGAACAATGTCATTGACAAAATGAACAAGCAATTTGAAGTGGTAAACCACGAA
TTCTCGGAGGTTGAAAGTAGAATAAATATGATCAATTCAAAAATTGACGATCAAATAACA
AACATATGGGCATATAATGCGGAACTGCTAGTTTTGCTGGAGAACCAAAAGACACTAGAC
GAGCACGATGCAAATGTCAGGAATCTCCATGATCGGGTCAGAAGAGCATTAAAAGAAAAT
GCAATAGATACTGGAGATGGGTGTTTTGAAATACTGCACAAATGTGATGATAAATGCATG
GATACAATCAAGAACGGGACTTACAACCACCAGGACTACGAAGAAGAGAGCAAGCTTGAG
CGGCAAAGGATTAATGGAGTGAAACTTGAAGAGAATTCCACATATAAAATCTTGAGCATC
AGCAGTGTTGCCTCAAGCTTAGTATTACTGCTCATGATTATTGGGGGTTTCATTTTCGGA
TGTCAAAATGGAAATGTTCGTTGTACTTTCTGTATT
>cds_AHZ38167_A/mallard/Sweden/50968/2006_2006/10/08_HA_HA_12
ATGGAGAAGTTCATTGTACTGAGTATAATTCTAACAACTGGTCTTGCTGATAAGATTTGC
ATCGGCTATCAGACGAATAACTCAACCGATACGGTAAACACACTAATTGAACAGAATGTC
CCAGTCACTCAAGTGGAAGAGCTCGTGCATGGTCAGGTCAATCCGATCCTATGCAGCTCA
CCCCTAGTGCTCGACGATTGCTCTCTGGAGGGCTTGATACTAGGCAATCCCAAATGCGAT
TATCTGAATGGTAGAGAGTGGTCATACATTGTGGAGAGACCCAAGGAGATGGAAGGATGC
TATCCAGGATCAATAGAGAATCAAGAAGAGTTGAGATCATTGTTCTCTTCAATCAAGAAA
TACGAAAGAGTGAAGATGACTAAGTGG---AATGTCACCTATACTGGAACAAGCAAGGCC
TGCAATAACTCAAACCAAGGATCATTCTACAGGAGTATGAGGTGGCTCACTTTGAAATCA
GGGCAATTCCCAGTGCAAACCGATGAGTACAAAAACACTAGGAATTCGGACATTGTATTC
ACATGGGCTATTCATCACCCACCCACTTCTGACGAGCAGGTGAAGCTCTACAAGAACCTC
GACAGCCTCTCGTCGATCACAACAGATGAAATTAATAGGAGTTTCAGACCTAACATAGGA
CCACGACCCTTGGTTAGGGGACAGCAAGGGAGAATGGATTATTATTGGGCTGTCCTAAAA
CCAGGGCAGACAGTGAAGATACAGACTAATGGAAATCTAATTGCACCTGAATATGGCCAC
CTAATCACTGGGAAATCACACGGGATACTTAAAAACGACCTGCCAATAGGCCAATGCACG
ACCGAATGTCAGTTAAATGAAGGAGTAATGAATACCAGCAAACCGTTTCAGAATACCAGC
AAGCATTACATTGGGAAATGCCCTAAATATATACCATCGAACAGTTTGAAGCTGGCGATA
GGGCTCAGAAATGTTCCCCAGGCCCAAGACCGAGGGCTTTTTGGAGCAATCGCTGGATTC
ATAGAGGGAGGGTGGCCCGGATTGGTGGCTGGTTGGTATGGATTCCAACATCAGAACTCT
GAGGGAACGGGCATCGCAGCAGACAGGGACAGCACCCAGAAGGCAATAGACAACATGCAG
AACAAACTGAACAATGTCATTGACAAAATGAGCAAGCAATTTGAAGTGGTAAATCATGAA
TTTTCGGAGGTTGAAAGTAGAATAAATATGATCAATTCAAAAATTGACGATCAAATAACA
GACATATGGGCATATAACGCGGAACTGCTAGTTTTGCTGGAAAATCAAAAGACACTAGAC
GAGCACGATGCAAATGTCAGGAATCTCCATGACCGAGTCAGAAGAGTATTAAAAGAAAAT
GCGATAGATACTGGAGATGGGTGTTTTGAAATACTACACAAATGCGATGATGGATGCATG
AATACAATCAAGAACGGGACTTACAACCACCAGGACTACGAAGAAGAGAGCAAGCTTGAG
CGGCAAAGGATAAACGGAGTGAAACTTGAAGAGAATTCTACATACAAAATCTTGAGCATC
AGCAGTGTTGCCTCAAGCTTAGTATTACTGCTCATGATTATTGGGGGTTTCATTTTCGGA
TGTCAAAATGGAAATGTTCGTTGTACTTTCTGTATT
>cds_AGG27206_A/ruddy_turnstone/Delaware_Bay/124/1994_1994/05/22_HA_HA_12
ATGGAAAAATTCATCATTTTGAACACTGTCCTGGCAGTAAGCTTTGCAGACAAAATTTGC
ATTGGATATCAAACAAATAATTCAACTGAAACGGTAAACACACTAATTGAACAAAACGTT
CCAGTGACACAAGTGGAAGAACTCGTGCATGGTGAAATTGATCCGGTCCTATGTGGATCA
CCACTAGTGCTTGATGACTGTTCATTAGAGGGTTTAATCCTGGGCAATCCCAAATGTGAT
TATCTAAATGGCAGAGAATGGTCATACATAGTAGAGAGGCCAAAAGAGATGGAAGGATGC
TACCCAGGATCAATTGAAAACCAGGGAGAACTAAGATCTCTGTTTTCTTCCATTAAAAAG
TACGAAAGAGTGAAGATGACAAAATGG---AATGTCACATACACTGGGACCAGCAAGGCC
TGCAATGATTCAAACCAAGGCTCATTCTATAGGAGCATGAGATGGCTGACCTTAAAATCA
GGACAATTCCCAATCCAGACAGATGAGTACAAGAACACCAGAGATTCGGACATTGTATTC
ACCTGGGCCATTCACCACCCACCAACATCTGATGAACAAGTAAAATTATACAAAAATCCT
GATACCCTTTCCTCAGTCGCCACGGATGAGATCAATAGGAGCTTCAAGCCTAATATAGGG
CCAAGACCACTCGTGAGAGGACAACAGGGGAGAATGGATTACTACTGGGCTGTCCTTAAA
CCTGGACAAACTGTCAAAATACAAACCAATGGTAATCTTATTGCACCTGAATATGGTCAC
GTAATTACAGGGAAATCACATGGCATACTCAAGAATAATTTGCCTAGAGGACAGTGTGTG
ACTGAGTGCCAATTGAACGAAGGGGTAATGAATACAAGCAAACCTTTCCAGAACACCAGT
AAGCACTATATTGGGAAATGCCCCAAGTACATACCATCACGGAGCCTGAAATTGGCAATA
GGACTCAGAAATGTTCCGCAAGTCCAAAATCGGGGACTCTTTGGAGCAATTGCAGGGTTC
ATAGAAGGCGGATGGCCAGGACTAGTGGCTGGTTGGTATGGGTTTCAGCATCAAAATGCA
GAGGGGACAGGCATAGCTGCAGACAGAGACAGCACTCAGAAGGCAATAGACAATATGCAA
AACAAACTCAACAATGTCATCAACAAAATGAACAAACAATTTGAAGTGGTGAATCATGAA
TTCTCAGAAGTGGAAAGCAGAATAAACATGATTAATTCCAAAATTGATGATCAGATAACT
GACATATGGGCATACAATGCTGAACTGCTTGTTCTATTGGAAAATCAAAAGACATTAGAT
GAACATGACGCTAATGTAAGGAATCTACACGATAGAGTCAGAAAAGTCCTGAGGGAAAAT
GCAATCGATACAGGAGACGGTTGCTTTGAAATTCTACATAAATGTGACGACAATTGCATG
GACACAATCAGAAATGGGACATACAATCATAAAGAGTATGAGGAAGAAAGCAAAATCGAA
CGACAGAAAATCAATGGTGTTGAACTTGAAGAGAATTCTACATATAAAATCCTGAGCATC
AGCAGTGTTGCCTCAAGCTTAGTTCTACTGCTCATGATTATTGGGGGTTTCATTTTCGGG
TGTCAAAATGGAAATGTTCGTTGTACTTTATGTATT
>cds_ABI84489_A/red-necked_stint/Australia/5745/1981_1981/03/05_HA_HA_12
ATGGAGAAGTTCATTGTACTGAGCATTGTTTTAACGACTGGTCTTGCTGACAAGATTTGC
ATTGGCTATCAAACGAACAACTCGACTGATACGGTAAACACACTAATTGAGCAAAATGTT
CCAGTCACTCAAGTGGAAGAACTTGTACATGGTCAGGTTAATCCAATTCTATGCAGCTCA
CCACTAGTGCTTGATGACTGCTCTCTGGAGGGTTTGATTCTAGGTAATCCCAAATGCGAT
TATCTGAATGGCAGAGAGTGGTCATACATTGTGGAGAGAACCAAGGAAATGGAAGGGTGC
TATCCAGGATCGATAGAGAACCAAGAGGAGTTGAGATCATTGTTCTCTTCAATTAAGAAA
TACGAGAGAGTGAAAATGACCAAGTGG---AATGTCACCTACACTGGAACTAGCAAAGCC
TGCAATGACTCAAATCAAGGATCATTCTACAGGAGCATGAGATGGCTTACTTTGAAATCA
GGGCAATTCCCGGTGCAAACTGATGAGTATAAGAACACTAGGGACTCGGACATTGTATTC
ACATGGGCTATCCATCACCCACCCACTTCTGACGAGCAGGTGAAGCTCTACAAGAATCCT
GACACTCTTTCGTCGGTCACAACGGATGAAATCAACAGAATCTTCAGACCAAATATAGGG
CCACGACCCCTAGTTAGGGAACAGCAGGGGAGAATGGATTATTATTGGGCTGTCCTAAAG
CCAGGGCAAACAGTGAAGATACAGACTAATGGGAACCTGATTGCACCTGAATATGGCCAC
CTAATAACCGGGAAATCACATGGGATACTTAAAAACAACTTGCCAGTAGGCCAGTGCATG
ACCGAATGTCAACTAAACGAAGGTGTGATGAACACAAGCAAACCATTTCAGAACACCAGC
AAGCATTACATTGGGAAGTGCCCTAAATACATACCATCAAACAGTTTGAAGCTGGCGATA
GGGCTCAGAAATGTTCCTCAGGCCCAAAACCGAGGGCTCTTTGGAGCAATTGCTGGATTC
ATAGAGGGAGGATGGCCCGGACTGGTGGCTGGTTGGTATGGGTTCCAACATCAAAACTCC
GAGGGAACGGGCATCGCAGCAGACAGGGACAGCACTCAGAAGGCAATAGACAACATGCAG
AACAAACTAAATAACGTCATTGACAAAATGAACAAGCAATTTGGAGTGGTAAATCACGAA
TTTTCAGAGGTTGAAAGTAGAATAAACATGATCAATTCAAAAATTGACGATCAAATAACA
GACATATGGGCATATAATGCAGAATTGCTTGTTCTGCTGGAGAACCAAAAGACACTAGAC
GAGCACGATGCGAATGTCAGGAACCTCCATGACCGGGTCAGAAGGATATTAAAAGAAAAT
GCACTAGATACTGGGGATGGGTGTTTTGAAATATTACACAAATGTGACGACGGATGCATG
GACACAATCAAGAACGGGACTTACAACCACCAGGACTATGAAGAAGAGAGTAAGCTTGAG
CGGCAAAAGATTAGTGGAGTGAAACTTGAAGAGAATTCTACGTACAAAATCTTGAGCATT
AGCAGTGTTGCCTCAAGCTTAGTATTACTGCTCATGATTATTGGGGGTTTCATTTTCGGA
TGTCAAAATGGAAATGTTCGTTGTACTTTCTGTATT
>cds_AGW82809_A/ruddy_turnstone/DE/2584/1987_1987//_HA_HA_13
ATGGATTCGATCGTAATCTCGTTACTTATTAGCACGTGCGTACAGGCTGACAGAATCTGT
GTAGGATACTTAAGCACCAACTCAACAGAAAAAGTTGATACACTGTTGGAGAATGATGTT
CCAGTCACAAGCTCTATTGATCTAGTTGAGACAAACCACACAGGAACATATTGTTCTAGC
CCAGTGCACTTGGGAGATTGCAGCTTTGAGGGTTGGATAGTAGGAAATCCTGCCTGCACC
AGCTTTGGAATCAGAGAGTGGTCATATTTGATTGAAGACCCATCTGCACCTCATGGATGC
TACCCAGGAGAACTGGACAACAATGGAGAATTGAGGCATCTGTTCAGTGGAATCAAATCG
TTCGAATTGATCGCACCTACTTCTTGG---GGAGAAGTGAATGATGGAGCAACATCTGCC
TGCAGGGACAATGGGACAAACAGTTTCTATCGAAATCTAGTATGGTTTGTGAAGAAAGGT
AACAAATATCCAGTAATCAGCAGGACTTACAACAACACAACTGGTAGAGATGTTTTAGTT
ATATGGGGGATACACCATCCAGTCTCAGCAGACGAGACCAGATCATTATATGTCAATAGT
GATCCTTATACGCTAGTATCTACCAGCTCGTGGAGTAAAAAATACAAATTGGAAACTGGA
GTCAGGCCTGGGTACAATGGTCAAAGGAGTTGGATGAAGATTTACTGGGTCTTAATGCAT
CCAGGAGAATCAATAACTTTTGAAAGCAATGGAGGATTGTTGGCCCCAAGATATGGTTAT
ATAATCGAGGAGGGAAAAGGAAGAATCTTCCAAAGCCCAATCAGAGTCGCCAGATGCAAC
ACCAAATGCCAGACTTCTGTCGGAGGGATAAACACCAACAAAACATTCCAGAACATAGAG
AGAAATGCACTTGGAAATTGCCCCAAGTACATAAAATCAGGGCAGCTTAAGTTGGCAACT
GGGCTTAGGAATGTACCTGCCACATCAAACAGAGGACTGTTTGGGGCGATTGCAGGGTTC
ATAGAAGGTGGTTGGCCAGGATTAATAAATGGTTGGTACGGATTTCAACATCAGAATGAA
CAAGGGGTTGGAATCGCTGCAGATAAAGAATCGACACAAAAGGCCATTGACCAGATAACA
ACAAAAATAAATAACATCATTGACAAAATGAACGGGAATTATGACTCTATACGAGGTGAA
TTCAGCCAAGTAGAACGACGAATAAACATGCTTGCAGACAGAATAGATGACGCTGTGACT
GATGTGTGGTCATACAATGCTAAACTTCTTGTGCTACTGGAAAATGACAAAACCCTAGAC
ATGCATGACGCCAATGTCAGAAATTTGCATGAGCAAGTGCGAAGAACACTAAAGGCCAAT
GCAATTGATGAAGGAAATGGGTGCTTTGAGCTCCTTCATAAATGTAATGACTCTTGTATG
GAGACAATAAGAAACGGGACTTACAACCATGCTGAATATGCAGAAGAGTCGAAACTGAAG
AGACAAGAAATAGAGGGTATAAAGCTGAAGTCAGAAAATGTTTACAAAGCATTGTCAATA
AGTTGCATTGCAAGCAGTGTTGTGCTAGTAGGGCTCATACTTGCATTTATAATGTGGGCA
TGTAGTAGTGGCAATTGCCGGTTCAATGTTTGTATA
>cds_APC32287_A/black-headed_gull/Netherlands/6/2014_2014/07/09_HA_HA_13
ATGGACGCAATCGCACTCTTGATATTAACCAGCGTCTGCGTACAGGCCGACAGAATATGT
GTTGGGTACTTAAGCACAAACTCATCAGAAAGGGTTGACACACTGCTAGAGAATAATGTT
CCAGTTACAAGCTCTGTTGATTTGGTTGAAACTAACCACACGGGAACATATTGTTCTAGT
CCAGTGCATTTGGGTGACTGCAGCTTCGAGGGATGGATAGTAGGGAACCCAGCCTGTGCC
AGCCTGGGAATTAGAGAATGGTCATATTTGATTGAAGACCCTTCTGCTCCTCATGGATGC
TACCCAGGAGAGTTAGACAACAATGGAGAATTGAGGCACTTGTTCAGTGGAATCAGATCT
TTCGAGTTGATCGCACCTGACTCTTGG---GGAGGCGTGAAGGATGGAGTATCTGCGGCC
TGCAAAGACAAAGGAGCCAGCAGCTTTTACCGAAACTTGGTATGGTTTGTGGCATCACAA
AACAAATATCCAGTGATACGCGGAACCTACAACAACACAACTGGCAGAGATGTTTTGGTC
ATATGGGGTATACATCACCCAGTCTCCACAGAAGAAGCAAGAAACTTATATGTCAACAAC
AACCCATACACATTGGTATCCACAAGTTCATGGAGTAGGAAATACAACCTAGAAACTGGA
GTCCGACCTGGGTACAACGGTCAAAAGAGTTGGATGAAGATTTACTGGTATTTGATGCAC
CCAGGGGAGTCAATCAGTTTCGAAAGCAGTGGAGGATTACTAGCCCCCAAATATGGCTAC
ATTATTGAAGAAGGAAAAGGGCGGATTTTCCAAAGCCGCATTCGCATTGCTAAATGCAAT
ACTAAGTGTCAGACGTCTGTTGGTGGAATAAATACCAACAGAACTTTCCAAAACATAGAG
AGAAACGCACTTGGGGATTGCCCGAAATACATAAAATCTGGACAGCTCAAATTGGCCACT
GGTCTCAGAAATGTACCTGCCATATCAAACAGAGGATTGTTTGGGGCCATTGCAGGTTTC
ATAGAAGGTGGTTGGCCAGGATTAATAAATGGATGGTATGGGTTCCAACATCAGAACGAA
CAAGGAGTGGGCATCGCTGCGGACAAAGAGTCAACACAAAAGGCCATCAATCAAATAACA
ACCAAGATAAACAACATCATTGAAAAAATGAATGGGAATTATGACTCCATACGGGGTGAA
TTCAACCAGGTGGAGCAAAGAATAAATATGCTTGCAAACAGAATAGATGATGCGGTAACT
GATGTATGGTCATACAATGCAAAGCTTCTTGTGTTACTAGAGAACGATAAAACTCTAGAC
ATGCACGACGCTAATGTCAGGAACCTGCATGATCAGGTCCGTAGGGTGCTAAAAACCAAT
GCAATTGATGAGGGAAATGGATGTTTTGAACTCCTCCATAAATGCAATGACTCTTGCATG
GAGACAATAAGAAATGGAACGTACAATCATACGGAATATGAAGAAGAATCAAAATTAAAA
AGACAAGAAATAGAAGGTATAAAGCTGAAGTCAGACAATGTTTACAAAGCACTATCGATT
AGCTGCATTGCAAGCAGTATTGTATTAGTAGGACTCGTACTTGCATTCATCATGTGGGCA
TGCAGCAGTGGCAATTGCCGATTCAATCTTTGTATA
>cds_BAA14338_A/gull/Maryland/704/1977_1977//_HA_HA_13
ATGGCTGTCATTGCAACTTTGACACTTATAAGTGTATGTGTACATGCAGACAGAATATGC
GTGGGGTATCTGAGCACCAATTCATCAGAAAGGGTCGACACGCTCCTTGAAAATGGGGTC
CCAGTCACCAGCTCCATTGATCTGATTGAGACAAACCACACAGGAACATACTGTTCTAGT
CCAGTGCATTTGGGAGATTGCAGCTTTGAAGGATGGATTGTAGGAAACCCAGCCTGCACC
AGCTTTGGGATCAGAGAGTGGTCATACCTGATTGAGGACCCCGCGGCCCCTCATGGGTGC
TACCCTGGAGAATTAAACAACAATGGTGAACTCAGACACTTGTTCAGTGGAATCAGGTCA
TTCGAATTGATCCCACCTACCTCCTGG---GGGGAAGTACTTGACGGTACAACATCTGCT
TGCAGAGATAACGGAACCAACAGCTTCTATCGAAATTTAGTTTGGTTTATAAAGAAGAAT
ACTAGATATCCAGTTATCAGTAAGACCTACAACAATACAACGGGAAGGGATGTTTTAGTT
TTATGGGGAATACATCACCCAGTGTCTGTGGATGAGACAAAGACTCTGTATGTCAATAGT
GATCCATACACACTGGTTTCCACCAAGTCTTGGAGCGAGAAATATAAACTAGAAACGGGA
GTCCGACCTGGCTATAATGGACAGAGGAGCTGGATGAAAATTTATTGGTCTTTGATACAT
CCAGGGGAGATGATTACTTTCGAGAGTAATGGTGGATTTTTAGCCCCAAGATATGGGTAC
ATAATTGAAGAAGGAAAAGGAAGGATTTTCCAGAGTCGCATCAGAATGTCTAGGTGCAAC
ACCAAGTGCCAGACTTCGGTTGGAGGGATAAACACAAACAGAACGTTCCAAAACATCGAT
AAGAATGCTCTTGGTGACTGTCCCAAATACATAAAGTCTGGCCAACTCAAGCTAGCCACT
GGACTCAGAAATGTGCCAGCTATATCGAATAGAGGATTGTTCGGAGCAATTGCAGGGTTC
ATAGAAGGAGGCTGGCCAGGTTTAATCAATGGTTGGTACGGTTTTCAGCATCAAAATGAA
CAGGGAACAGGAATAGCTGCAGACAAAGAATCAACACAGAAAGCTATAGACCAGATAACA
ACCAAAATAAATAACATTATTGATAAAATGAATGGGAACTATGATTCAATTAGGGGTGAA
TTCAATCAAGTTGAGAAGCGTATAAACATGCTTGCAGACAGAATAGATGATGCCGTGACG
GACATTTGGTCATACAATGCCAAACTTCTTGTATTGCTGGAAAATGATAAAACTTTAGAT
ATGCATGATGCTAATGTAAAGAATTTACATGAGCAAGTACGAAGAGAATTGAAGGACAAT
GCAATTGACGAAGGAAATGGCTGTTTTGAACTCCTTCATAAATGCAATGACTCCTGCATG
GAAACTATAAGAAATGGAACGTATGACCACACTGAGTATGCAGAGGAGTCAAAGTTAAAG
AGGCAAGAAATCGATGGGATCAAACTCAAATCAGAAAACGTTTACAAAGCATTATCAATA
AGTTGCATTGCAAGTAGTGTTGTACTAGTAGGACTCATACTCTCTTTCATCATGTGGGCC
TGTAGTAGTGGGAATTGCCGATTCAATGTTTGTATA
>cds_AFX83972_A/ruddy_turnstone/Delaware_Bay/520/1988_1988/05/15_HA_HA_13
ATGGATTCGATCGTAATCTCGTTACTAATTAGCACGTGCGTACAGGCCGACAGAATCTGT
GTAGGATACTTAAGCACCAACTCAACAGAAAAAGTTGATACACTGTTGGAGAATAATGTT
CCAGTCACAAGCTCTATTGATCTAGTTGAGACAAACCACACAGGAACATATTGTTCTAGC
CCAGTGCACTTGGGAGATTGCAACTTTGAGGGTTGGATAATAGGAAACCCTGCCTGTACT
AGCTTTGGAATCAGAGAGTGGTCATATTTGATTGAAGACCCATCTGCACCTCATGGATGC
TACCCAGGAGAACTGGACAACAATGGAGAATTGAGACATCTGTTCAGTGGAATCAAATCG
TTCGAATTGATCGCACCTACTTCTTGG---GGAGAAGTGAATGATGGAGCAACATCTGCC
TGCAGGGACAATGGGACAAGCAGTTTCTATCGAAATCTAGTATGGTTTGTGAAGAAAGGT
AACAAATATCCAGTAATCAGCAGGACTTACAACAACACAACTGGTAGAGATGTTTTAGTT
ATATGGGGGATACACCATCCAGTCTCAGCAGACGAGACCAGATCATTATATGTCAATAGT
GATCCTTATACGCTAGTATCTACCAGCTCGTGGAGTAAAAAATACAAATTGGAAACTGGA
GTCAGGCCTGGGTACAATGGTCAAAGGAGTTGGATGAAGATTTACTGGGTCTTAATGCAT
CCAGGAGAATCAATAACCTTTGAAAGCAATGGAGGACTGTTGGCCCCAAGATATGGTTAC
ATAATCGAGGAGGGAAAAGGAAGAATCTTTCAAAGCCCAATCAGAGTCGCCAGATGCAAC
ACCAAATGCCAGACTTCTGTCGGAGGGATAAACACCAACAAAACATTCCAGAACATAGAG
AGAAATGCACTTGGAAATTGCCCCAAGTACATAAAATCAGGGCAGCTTAAGTTGGCAACT
GGGCTTAGGAATGTACCTGCCACATCAAACAGAGGACTGTTTGGGGCGATTGCAGGGTTC
ATAGAAGGTGGTTGGCCAGGATTAATAAATGGTTGGTACGGATTTCAACATCAGAATGAA
CAAGGGGTTGGAATCGCTGCAGATAAAGAATCGACACAAAAGGCCATTGACCAGATAACA
ACAAAAATAAACAACATCATTGACAAAATGAACGGGAATTATGACTCTATACGAGGTGAA
TTCAGCCAAGTAGAACGACGAATAAACATGCTTGCAGACAGAATAGATGACGCTGTGACT
GATGTGTGGTCATACAATGCTAAACTTCTTGTGCTACTGGAAAATGACAAGACCCTAGAC
ATGCATGACGCCAATGTCAGAAATTTGCATGAGCAAGTGCGAAGAACACTAAAGGCCAAT
GCAATTGATGAAGGAAATGGGTGCTTTGAGCTCCTTCATAAATGTAATGACTCTTGTATG
GAGACAATAAGAAACGGGACTTACAACCATGCTGAATATGCAGAAGAGTCGAAACTGAAG
AGACAAGAAATAGAGGGTATAAAGCTGAAGTCAGAAAATGTTTACAAAGCATTGTCAATA
AGTTGCATTGCAAGCAGTGTTGTGCTAGTAGGGCTCATACTTGCATTTATAATGTGGGCA
TGTAGTAGTGGCAATTGCCGGTTCAATGTTTGTATA
>cds_APC31330_A/black-headed_gull/Netherlands/94/2008_2008/07/15_HA_HA_13
ATGGACATAGTCGCATTATTAATGCTAACCAGCATATGCGTAAAGGCTGATAGAATATGT
GTTGGGTACTTAAGCACAAACTCATCAGAAAAAGTTGACACACTGCTAGAGAACAATGTT
CCAGTTACAAGCTCTGTTGATCTGGTTGAGACTAACCACACAGGAACATATTGTTCTAGT
CCAGTGCATTTGGGAGACTGCAGTTTCGAGGGTTGGATTGTGGGGAACCCTGCCTGTGCC
AGCCTGGGGATCAGAGAATGGTCATATTTGATCGAGGATCCTTCTGCTCCTCATGGATGC
TACCCAGGAGAGTTAGACAACAATGGAGAATTGAGGCACTTGTTCAGTGGGATCAGATCT
TTCGAATTGATCGCACCTACTTCTTGG---GGAGAAGTGAATGATGGAGTATCATCTGCC
TGTCAAGACAAAGGAGCCAGCGGCTTTTACCGGAACTTGATCTGGTTTGTGGGGAGAGGA
AATAAGTATCCTGTGATCCGTGGGACCTACAACAACACGACTGGCAGAGATGTTTTGGTT
ATATGGGGTATGCATCACCCTATCTCCACAGACGAAGCGAGAAAACTATATGCCAAAGAC
AATCCATACACATTGGTATCTACCAGTTCATGGAGTAGAAAATACAACCTGGAAACTGGA
GTCCGACCTGGATATAATGGCCAAAAGAGTTGGATGAAGATTTACTGGTATTTGATGCAC
CCAGGGGAATCAATCAGTTTCGAAAGCAATGGGGGATTACTGGCCCCAAAATATGGTTAC
ATTATTGAAGAAGGAAAAGGGCGAATTTTTCAAAGCCGCATTCGCATAGCCAAATGCAAT
ACTAAGTGCCAGACATCTGTTGGTGGAATAAATACCAACAAAACATTTCAAAACATAGAG
AGAAATGCACTTGGGGATTGCCCAAAATACATAAAATCTGGACAGCTCAAATTAGCCACT
GGACTTAGGAATGTACCTGCCATATCAAACAGAGGGTTGTTTGGAGCTATTGCTGGTTTT
ATAGAAGGTGGCTGGCCAGGGTTAATAAATGGTTGGTATGGATTCCAGCATCAGAACGAA
CAAGGAGTGGGCATGGCTGCAGATAAAGAGTCAACACAAAAGGCTATTGACCAAATAACA
ACCAAGATAAACAATATCATTGAAAAAATGAATGGGAATTATGACTCCATACGAGGTGAA
TTCAGTCAGGTGGAACAAAGAATAAATATGCTTGCAGACAGGATAGATGATGCTGTAACT
GATGTATGGTCATACAATGCAAAACTTCTTGTGTTACTAGAGAACGACAAAACTCTAGAC
ATGCACGACGCTAATGTCAGGAACCTGCATGATCAAGTCCGTAGAGTGCTAAGGACCAAT
GCAATTGATGAGGGGAATGGATGTTTTGAACTCCTCCATAAATGCAATGACTCTTGCATG
GAGACAATAAGAAATGGAACTTACAATCATACAGAATATGAAGAAGAATCAAAATTAAAA
AGACAGGAAATAGAAGGTATAAAGCTGAAGTCAGACAGTGTTTACAAAGCACTATCGATT
AGCTGCATTGCAAGCAGTATTGTATTGGTTGGACTCATACTTGCCTTCATCATGTGGGCA
TGCAGCAGTGGCAATTGCCGGTTTAATATTTGTATA
>cds_ANA11343_A/blue-winged_teal/Texas/UGAI15-6890/2015_2015/09/20_HA_HA_14
ATGATTGCATTCATAGTGACTGCGCTGGCTCTCAGCAGCACAGGAAACCCTGTTATATGC
TTGGGTCACCATGCAGTGGAGAACGGCACATATGTTAAAACATTAACAGACAGTCAGATA
GAGGTTGTGTCAGCTAAAGAATTAGTTGAGACAAATCACATTGATGAACTATGCCCAAGT
CCTTTGAAGCTTCAAGACTGTGACCTCGTCAATGGTGCATTGGGAAGCCCAGGCTGTGAC
CACTTACAAGACAACACCTGGGATGTTTTCATTGAAAGGCCAACGGCAGTGGACACGTGC
TATCCATTCGATGTTCCAGATTATCAGAGCCTTAGAAGCATCTTGGCAAGCAGTGGGAGT
CTAGAATTCATTGCCGAACAAACTTGGAATGGTGTCAAAGTCGACGGATCGAGCAGTGCT
TGTTTGAGGGGTGGCCGTAATAGCTTCTTCACCCGACTGAACTGGCTAACCAAAGCAGCA
AACGGGAACTATGGACCCATTAATGTCACAAAAGAAAATACGGGGTCTTATGCCCTCTAT
CTCTGGGGAGTGCATCATCCATCAAGTGATAAGGAGCAAACGGATCTTTACAAAGTTGCA
ACGGGAAGAGTAACGGTGTCTACCCGCTCAGATCAAATCAGCATTATTCCCAACATAGGA
AGTAGACCAAGAGTGAGGAACCAGAGCGGCAGAATAAGCATCTACTGGACTCTAGTAAAC
CCAGGGGATTCCATCATCTTTAACAGCATTGGGAACTTAATCGCACCAAGAGGCCACTAC
AAAATAAGTAAATCCAGGAGCACTGTGCTTAGAAGTGACAAGAAGATTGGATCATGCACA
AGCCCTTGTATAACCGATAAAGGTTCAATCCAAAGCGATAAACCTTTTCAGAATGTGTCC
CGGATTGCTATAGGAAACTGCCCGAAGTATGTGAAGCAAGGCTCATTGATGTTGGCAACT
GGAATGCGAAACATCCCTGACAAACAAACAAAGGGTTTATTTGGGGCAATTGCTGGTTTC
ATTGAAAATGGCTGGCAAGGCCTGGTCGACGGGTGGTATGGATTCAGGCACCAAAACGCT
GAGGGAACAGGAACTGCCGCGGACTTGAAATCAACCCAGGCCGCCATTGACCAAATAAAT
GGCAAACTAAACAGATTGATAGAGAAGACAAATGAAAAATACCACCAAATCGAAAAAGAA
TTCGAGCAAGTAGAAGGAAGAATACAGGACCTTGAGAAATACGTTGAGGACACTAAAATT
GATCTGTGGTCATACAATGCTGAACTATTGGTGGCCCTGGAAAATCAGCACACAATAGAT
GTTACAGACTCCGAGATGAACAAACTCTTTGAAAGGGTGAGAAGACAACTTAGGGAAAAT
GCGGAAGATCAAGGCAACGGCTGTTTCGAGATATTCCATCAGTGTGACAACAACTGCATA
GAAAGTATCAGAAATGGAACCTATGACCACAACATCTACAGGGATGAGGCCATTAACAAT
CGGATTAAAATAAATCCCGTCAATTTGACGATGGGTTACAAAGACATAATACTGTGGATT
TCCTTCTCCATGTCATGCTTTGTTTTTGTGGCACTGATTTTGGGGTTTGTTCTTTGGGCT
TGTAAGAACGGAAATATCCGATGCCAGATTTGTATA
>cds_AHJ57322_A/blue-winged_teal/Guatemala/CIP049H106-62/2011_2011/12/15_HA_HA_14
ATGATTTCATTCATAGTGATTGCACTGGCCCTGAGCAGCACAGGAAATCCTGTTATATGC
TTGGGTCACCATGCAGTGGAGAACGGCACATATGTTAAAACATTAACAGACAATCAGATA
GAAGTTGTGTCGGCTAAAGAATTAGTTGAGACAAATCACATTGATGAACTATGCCCAAGT
CCTTTGAAGCTTCAAGACTGCGACCTCATCAACGGTGCATTGGGAAGCCCAGGCTGTGAC
CACTTACAAGACACTACCTGGGATGTTTTCATTGAAAGGCCAACGGCAATGGACACGTGC
TATCCATTCGATGTTCCAGATTACCAGAGCCTTAGAAGCATCTTGGCAAGCAGTGGGAGT
CTGGAATTCATTGCCGAACAAACTTGGAATGGTGTCAAAGTCGACGGATCGAGCAGTGCT
TGTTTGAGGGGTGGCCGCAATAGCTTCTTCACCCGACTGAACTGGCTAACCAAAGCAACA
AACGGGAACTATGGGCCCATTAATGTCACAAAAGAAAATACGGGGTCTTACGTCCTCTAT
CTCTGGGGAGTGCATCATCCATCAAGTGATACTGAGCAAACGGACCTTTACAAAGTTGCA
ACGGGAAGAGTAACGGTGTCTACCCGCTCAAATCAAATCAGCATTATTCCCAATATAGGA
AGTAGACCAAGAGTGAGGAATCAGAGCGGCAGAATAAGCATCTACTGGACTCTAGTAAAC
CCAGGGGATTCCATCATCTTTAACAGCATTGGAAACTTAATTGCACCAAGAGGCCACTAC
AAAATAAGTAAATCTAGGAGCACTGTGCTTAGAAGTGACAAGAAGATTGGATCATGCACA
AGCCCTTGTATAACCGATAAAGGTTCAATCCAAAGCGATAAACCTTTTCAGAATGTGTCC
AGGATTGCTATAGGAAACTGCCCGAAGTATGTGAAGCAAGGCTCACTGATGTTGGCAACT
GGAATGCGTAACATCCCTGACAAGCAAACAAAGGGCTTATTTGGGGCAATTGCTGGCTTC
ATTGAAAATGGTTGGCAAGGCCTGATTGATGGGTGGTATGGATTCAGACACCAAAATGCT
GAGGGAACAGGAACTGCTGCGGATTTGAAATCAACCCAGGCTGCCATTGACCAAATAAAT
GGCAAACTAAACAGATTGATAGAGAAGACAAATGAAAAATATCACCAAATCGAAAAAGAA
TTCGAGCAAGTAGAAGGAAGAATACAGGACCTTGAGAAATACGTTGAGGACACTAAAATT
GATCTGTGGTCATACAATGCTGAACTATTGGTGGCCCTGGAAAATCAGCACACAATAGAT
GTTACAGACTCCGAGATGAACAAACTCTTTGAAAGGGTGAGAAGACAACTTAGGGAAAAT
GCGGAAGATCAAGGCAACGGCTGTTTCGAGATATTCCACCAGTGTGACAACAACTGCATA
GAAAGTATCAGAAATGGAACCTATGATCACAACATCTACAGGGATGAAGCCATTAACAAT
CGGATTAAAATAAATCCCGTCAATTTGACGATGGGTTATAAAGACATAATACTGTGGATT
TCTTTCTCCATGTCATGCTTTGTTTTTGTGGCACTGATTTTGGGATTTGTTCTTTGGGCT
TGTAAGAACGGAAATATCCGATGCCAAATTTGTATA
>cds_AHL82958_A/northern_shoveler/Arkansas/12OS112/2012_2012/01/15_HA_HA_14
ATGATTGCATTCATAGTGATTGCACTGGCCCTGAGCAGCACAAGAAACCCTGTTATATGC
TTGGGTCACCATGCAGTGGAGAACGGCACATATGTTAAAACATTAACAGACAATCAGATA
GAGGTTGTGTCAGCTAAAGAATTAGTTGAGACAAATCACATTGATGAACTATGCCCAAGT
CCTTTGAAGCTTCAAGACTGCGACCTAGTCAACGGTGCATTGGGAAGCCCAGGCTGTGAC
CACTTACAAGACACTACTTGGGATGTTTTCATTGAAAGGCCAACGGCAATGGACACGTGC
TATCCATTCGATGTTCCAGATTACCAGAGCCTTAGAAGCATCTTGGCAAGCAGTGGGAGT
CTGGAATTCATTGCCGAACAAACTTGGAATGGTGTCAAAGTCGACGGATCGAGCAGTGCT
TGTTTGAGGGGTGGCCGCAATAGCTTCTTCACCCGACTGAACTGGCTAACCAAAGCAACA
AACGGGAACTATGGGCCCATTAATGTCACAAAAGAAAATACAGGGTCTTACGTCCTCTAT
ATCTGGGGAGTGCATCATCCATCAAGTGATGCTCAGCAAACGGATCTTTACAAAGTTGCA
ACGGGAAGAGTAACGGTGTCTACCCGCTCAGATCAAATCAGCATTATTCCCAATATAGGA
AGTAGACCAAGAGTGAGGAATCAGAGCGGCAGAATAAGCATCTACTGGACTCTAGTAAAC
CCAGGGGATTCCATCATCTTTAACAGCATTGGAAACTTAATTGCACCAAGAGGCCACTAC
AAAATAAGTAAATCTAGGAGCACTGTGCTTAGAAGTGACAAGAAGATTGGATCATGCACA
AGCCCTTGTATAACCGATAAAGGTTCAATCCAAAGCGATAAACCTTTTCAGAATGTGTCC
AGGATTGCTATAGGAAACTGCCCGAAGTATGTGAAGCAAGGCTCACTGATGTTGGCAACT
GGAATGCGTAACATCCCTGACAAGCAAACAAAGGGCTTATTTGGGGCAATTGCTGGCTTC
ATTGAAAATGGTTGGCAAGGCCTGATTGATGGGTGGTATGGATTCAGGCACCAAAATGCT
GAGGGAACAGGAACTGCTGCGGATTTGAAATCAACCCAGGCCGCCATTGACCAAATAAAT
GGCAAACTAAACAGATTAATAGAGAAGACAAATGAAAAATATCACCAAATCGAAAAAGAA
TTCGAGCAAGTAGAAGGAAGAATACAGGACCTTGAGAAATACGTTGAGGACACTAAAATT
GATCTGTGGTCATACAATGCTGAACTATTGGTGGCCCTGGAAAATCAGCACACAATAGAT
GTTACAGACTCCGAGATGAACAAACTCTTTGAAAGGGTGAGGAGACAACTTAGGGAAAAT
GCGGAAGATCAAGGCAACGGCTGTTTCGAGATATTCCACCAGTGTGACAACAACTGCATA
GAAAGTATCAGAAATGGAACCTATGATCACAACATCTACAGGGATGAAGCCATTAACAAC
CGGATTAAAATAAATCCCGTCAATTTGACGATGGGTTACAAAGACATAATACTGTGGATT
TCTTTCTCCATGTCATGCTTTGTTTTTGTGGCACTGATTTTGGGATTTGTTCTTTGGGCT
TGTAAGAACGGAAATATCCGATGCCAAATTTGTATA
>cds_AGE03200_A/northern_shoveler/Missouri/10OS4673/2010_2010/12/12_HA_HA_14
ATGATTGCATTCACAGTGATTGCACTGGCCCTGAGCAACACAGGAAACCCTGTTATATGC
TTGGGTCACCATGCAGTGGAGAACGGCACATTTGTTAAAACACTAACAGACAATCAGGTA
GAGGTTGTGTCGGCTAAAGAATTAGTTGAGACAAATCACACTAATGAACTATGCCCAAGT
CCTTTGAAGCTTCAGGACTGCGACCTCATCAACGGTGCATTGGGAAGCCCAGGCTGTGAC
CACTTACAAGACACTACTTGGGATGTTTTCATTGAAAGGCCAACGGCAATGGACACGTGC
TATCCATTCGATGTTCCAGATTACCAGAGCCTTAGAAGCATCTTGGCAAGCAGTGGGAGT
CTGGAATTCATTGCCGAACAAACTTGGAATGGTGTCAAAGTTGACGGATCAAGCAGTGCT
TGTCTGAGGGGCGGCCGCAATAGCTTCTTCACCCGACTGAACTGGCTAACCAAAGCAGCA
AACGGGAACTATGGGCCCATTAATGTCACAAAAGAAAATACGGGGTCTTACGTCCTCTAT
CTCTGGGGAGTGCATCATCCATCAAGTGATAGTGAGCAAACGGATCTTTACAAAGTTGCA
ACGGGAAGAGTAACGGTGTCTACTCGCTCAGATCAAATCAGCATTATTCCCAATATAGGA
AGTAGACCAAGAGTGAGGAATCAGAGCGGCAGAATAAGCATCTACTGGACTCTAGTAAAC
CCAGGGGATTCCATCATCTTTAACAGCATTGGAAACTTAATTGCACCAAGAGGCCACTAC
AAAATAAGCAAATCTAAGGGCACTGTGCTTAGAAGTGACAAGAAGATTGGATCATGCACA
AGCCCTTGTTTAACCGATAAAGGTTCAATTCAAAGCGACAAACCTTTTCAGAATGTGTCC
AGGATCGCTATAGGAAACTGCCCGAAGTATGTGAAGCAAGGCTCACTGATGTTGGCAACT
GGAATGCGCAACATCCCTGACAAGCAGACAAAGGGCTTATTTGGGGCAATTGCCGGATTC
ATTGAAAATGGTTGGCAAGGCCTGATTGATGGGTGGTATGGATTCAGGCACCAAAATGCT
GAGGGAACAGGAACTGCTGCGGATTTAAAATCAACCCAGGCAGCCATTGACCAAATAAAT
GGCAAGCTAAACAGATTGATAGAGAAGACAAATGAAAAATATCACCAAATCGAAAAAGAA
TTCGAGCAAGTAGAAGGAAGACTGCAGGACCTTGAGAAATACGTTGAGGACACTAAAATT
GACCTGTGGTCATACAATGCTGAACTATTGGTGGCCCTGGAAAATCAGCACACAATAGAT
GTTACAGACTCCGAGATGAACAAACTCTTTGAAAGGGTGAGAAGACAACTTAGGGAAAAT
GCGGAAGATCAAGGCAACGGCTGTTTCGAGATATTCCACCAGTGTGACAACAACTGTATA
GAAAGTATCAGAAATGGAACCTATGATCACAACATCTATAGGGATGAGGCCATTAACAAT
CGGATTAAAATAAATCCCGTCAATTTGACGATGGGTTACAAGGACATAATACTGTGGATT
TCTTTCTCCATGTCATGCTTTGTTTTTGTGGCACTGATTTTGGGATTTGTTCTTTGGGCT
TGTAAGAACGGAAATATCCGATGCCAAATTTGTATA
>cds_BAF43460_A/mallard/Astrakhan/263/1982_1982//_HA_HA_14
ATGATTGCACTCATATTGGTTGCACTGGCTCTGAGCACAACAGGAAACCCCATTATATGC
TTGGGGCATCATGCAGTGGAAAACGGCACATCTGTTAAAACACTAACAGACAATCACGTA
GAAGTTGTGTCAGCTAAAGAATTAGTTGAGACGAACCACACTGATGAACTGTGCCCAAGC
CCCTTGAAGCTTCAAGACTGCGACCTCATCAATGGTGCATTGGGGAGTCCAGGCTGTGAC
CGTTTGCAGGACACCACTTGGGATGTCTTCATTGAAAGGCCCACTGCAGTAGACACATGT
TATCCATTCGACGTCCCAGATTACCAGAGTCTCAGAAGCATCCTAGCAAGCAGTGGGAGT
TTGGAGTTCATCGCCGAACAAACCTGGAATGGTGTCAAAGTTGACGGATCAAGCAGTGCT
TGTTTGAGGGGCGGTCGCAACAGCTTCTTCTCCCGACTAAACTGGCTAACCAAAGAAACA
AATGGAAACTATGGACCTATTAACGTCACTAAAGAAAATACGGGCTCTTATGTCCTCTAT
CTCTGGGGAGTGCATCACCCATCAAGCGATAATGAGCAAACGGATCTCTACAAGGTGGCA
ACAGGGAGAGTAACAGTATCTACCCGCTCGGACCAAATCAGTATTGTTCCCAATATAGGA
AGTAGACCGAGGGTAAGGAATCAGAGCGGCAGGATAAGCATCTACTGGACCCTAGTAAAC
CCAGGGGACTCCATCATTTTCAACAGTATTGGGAATTTGATTGCACCAAGAGGCCACTAC
AAAATAAGCAAATCTAAGAGCACAGTGCTTAAAAGTGACAAAAGGATTGGGTCATGCACA
AGCCCTTGCTTAACTGATAAAGGTTCGATCCAAAGTGACAAACCTTTTCAGAATGTATCA
AGGATTGCTATAGGAAACTGCCCGAAATATGTAAAGCAAGGGTCCCTGATGTTAGCAACT
GGAATGCGCAACATCCCTGGCAAACAGGCAAAGGGCTTATTTGGGGCAATTGCTGGATTC
ATTGAAAATGGTTGGCAAGGCCTGATTGATGGGTGGTATGGATTCAGGCACCAAAATGCT
GAAGGAACAGGAACTGCTGCAGACCTGAAGTCAACTCAGGCAGCCATTGATCAGATAAAT
GGCAAGCTGAACAGATTGATAGAGAAGACAAATGAAAAATATCACCAAATAGAAAAGGAA
TTCGAACAGGTGGAAGGAAGAATACAAGACCTTGAGAAGTACGTTGAGGACACTAAGATT
GATTTGTGGTCATACAATGCTGAATTGCTAGTAGCACTAGAGAATCAGCACACAATAGAT
GTCACAGACTCCGAAATGAACAAGCTTTTTGAAAGAGTAAGAAGGCAATTAAGAGAGAAT
GCAGAAGATCAAGGCAACGGTTGTTTCGAGATATTCCATCAGTGTGACAACAATTGTATA
GAAAGCATTAGAAACGGAACTTATGACCACAACATCTACAGGGATGAAGCCATCAACAAT
CGAATCAAAATAAATCCTGTCACTTTGACGATGGGGTACAAGGACATAATCCTGTGGATT
TCTTTCTCCATGTCATGCTTTGTCTTCGTGGCACTGATTCTGGGATTTGTTCTATGGGCT
TGTCAAAACGGGAATATCCGATGCCAAATCTGTATA
>cds_AHM98288_A/California_gull/California/1196P/2013_2013/07/09_HA_HA_16
ATGGTCAAGGTGCTCTACCTTCTCATCATAGTGTTGGGCTCAAAAGCAGACAAAATATGC
ATAGGATACCTGAGCAATAACTCAACAGATAAAGTAGATACACTGACAGAAAATGGAGTT
CCTGTGACCAGCTCAGTGGACCTTGTAGAAACAAACCATACTGGAACATACTGCTCAAGC
CCGGTCCATCTTGGTGACTGCAGTTTTGAGGGATGGATTGTAGGGAATCCCTCCTGTGCC
ACCATCAACATAAGAGAGTGGTCGTATCTAATCGAAGATCCTAATGCTCCTAACAAGTGC
TTCCCAGGAGAGTTGGATAACAATGGTGAGCTGCGGCACCTTTTCAGTGGAGTAAACTCT
TTTGAATTGATAAGCCCCAGCAAATGGGGGGCT---GTTCTGGATGGAGTCACTGCTTCA
TGTCTCGACAGAGGGGCAAGCAGTTTTTACAGAAATCTGGTCTGGCTGGTAAAACAGAAT
GAGAGATATCCCGTTGTAAGAGGGGATTATAACAACACAACAGGACGAGATGTTTTGGTG
ATTTGGGGAATCCACCATCCAGATTCGGAAGCAACAGCCACAAAACTATATGTCAACAAA
AACCCCTACACATTGGTATCGACAAAAGAGTGGAGCAAACGCTATGAGCTCGAGATCGGG
ACCAGAATAGGT---GACGGACAAAAGAGTTGGATGAAAATATATTGGCACCTCATGCGC
CCCGGCGAAAGGATAACGTTTGAGAGCAATGGAGGCCTTCTAGCCCCCAGATACGGATAT
ATCATTGAGAAGGGTTCAGGAAGAATTTTCCAGAGTGGAGTGAGGATGGCAAAATGCAAC
ACAAAGTGCCAAACGTCCGTAGGTGGAATAAACACCAATAAAACTTTCCAGAACATAGAC
AGGAATGCCCTGGGAGAATGTCCGAAGTACATAAAGTCTGGGCAATTAAAACTTGCTACT
GGCCTGAGAAATGTCCCATCCATTAATGGAAGAGGTCTGTTTGGTGCAATTGCAGGATTC
ATAGAGGGAGGGTGGCCTGGTCTGATCAATGGGTGGTATGGTTTCCAGCATCAGAATGAA
CAAGGGACTGGCATTGCTGCAGATAAAGCTTCCACCCAGAAAGCAATAAATGAAATAACA
ACGAAAATTAACAACATAATAGAAAAGATGAACGGAAATTATGATTCAATAAGAGGAGAA
TTCAATCAAGTAGAAAAGAGAATCAACATGCTGGCTGATCGAGTTGATGATGCAGTAACC
GATGTTTGGTCATACAATGCTAAACTTCTTGTACTGCTTGAAAATGGTAGAACATTAGAC
TTGCACGATGCAAATGTCAGAAACTTACATGATCAGGTCAAAAGGGTGTTGAAAGACAAT
GCAATTGACGAAGGAAATGGTTGCTTCAATCTTCTCCACAAGTGCAACGACTCATGCATG
GAAACCATTAGAAATGGCACCTACAATCATGAAGATTACAAGGAAGAATCACAACTGAAT
AGACAGGAAATTGAGGGGATAAAACTGAAAACTGAAAATGTTTATAAAATACTATCGATT
AGCTGCATTGCAAGCAGTACTGTACTGGTGGGTCTCATACTTGCATTTATAATGTGGGCA
TGCAGCAGTGGTAATTGCCGGTTCAATGTGTGTATA
>cds_APY16454_A/glaucous-winged_gull/Southcentral_Alaska/15MB01735/2015_2015/09/01_HA_HA_16
ATGGTCAAGGCGCTCTACCTTCTCATCATAGTGTTGGGCTCAAAAGCAGACAAAATATGC
ATAGGATACCTGAGCAATAACTCAACAGATAAAGTAGATACACTGACAGAAAATGGAGTT
CCTGTGACCAGCTCAGTGGACCTTGTAGAAACAAATCATACTGGAACATACTGCTCAAGC
CCGGTCCATCTTGGTGATTGCAGTTTCGAGGGATGGATTGTAGGGAATCCCTCCTGTGCC
ACCATCAACATCAGAGAGTGGTCGTATCTAATCGAAGATCCTAATGCTCCTAACAAGTGC
TTCCCAGGAGAGTTGGACAACAATGGTGAACTGCGGCACCTTTTCAGTGGAGTAAACTCT
TTTGAATTGATAAGCCCCAGCAAATGGGGGAAT---GTTCTGGATGGAGTCACTGCTTCA
TGTCTCGATAGAGGAGCAAGCAGTTTTTACAGAAATCTGGTCTGGCTGGTAAACAAGAAT
AATAAATATCCCGTTGTAAGAGGGGATTATAACAACACAACAGGAAGAGATGTTTTGGTG
ATTTGGGGAATCCACCATCCAGATTCGGAAGCAACAGCCACAAAACTATATGTCAACAAA
AACCCCTACACATTGGTATCGACAAAAGAGTGGAGCAAACGCTATGAGCTCGAGATCGGG
ACCAGAATAGGT---GACGGACAAAAGAGTTGGATGAAAATATATTGGCACCTCATGCGC
CCCGGCGAAAGGATAACGTTTGAGAGCAATGGAGGCCTTCTAGCACCCAGATACGGATAT
ATCATTGAGAAGGGTTCAGGAAGAATTTTCCAGAGTGGAGTGAGGATGGCCAAATGCAAC
ACAAAGTGCCAAACGGCCGTAGGTGGAATAAACACCAACAAAACTTTCCAGAACATAGAC
AGGAATGCCCTGGGAGAATGTCCGAAGTACATAAAGTCTGGGCAATTAAAACTTGCTACT
GGCTTGAGAAATGTCCCATCCATTAATGAAAGAGGTCTGTTTGGTGCAATTGCAGGATTC
ATAGAGGGAGGGTGGCCTGGTCTGATCAATGGGTGGTATGGTTTCCAGCATCAGAATGAA
CAAGGGACTGGCATTGCTGCAGATAAAGCTTCCACCCAGAAAGCAATAAATGAAATAACA
ACGAAAATTAACAACATAATAGAAAAAATGAACGGAAATTATGATTCAATAAGAGGAGAA
TTCAATCAAGTAGAAAAGAGAATCAACATGCTGGCTGATCGAGTTGATGATGCAGTAACC
GATGTTTGGTCATACAATGCTAAACTTCTTGTACTGCTTGAAAATGGTAGGACATTAGAC
TTGCACGATGCAAATGTCAGAAACTTACATGATCAGGTCAAAAGGGTGTTGAAGGACAAT
GCAATTGATGAAGGAAATGGTTGCTTCAATCTTCTCCATAAGTGCAACGACTCATGCATG
GAAACCATCAGAAATGGCACCTACAATCATGAAGATTACAAGGAAGAATCACAACTGAAT
AGACAGGAAATTGAGGGGATAAAACTGAAGACTGAAAATGTTTATAAAATACTATCGATT
AGCTGCATTGCAAGCAGTACGGTACTTGTAGGTCTCATACTTGCATTTATAATGTGGGCA
TGCAGCAGTGGAAATTGCCGGTTCAATGTGTGTATA
>cds_AGW82847_A/wild_bird/CO/492008/2007_2007//_HA_HA_16
ATGGTCAAAGTGCTCTACTTTCTCATCATAGTGTTTAGCTCAAAGGCAGACAAAATATGC
ATAGGGTACCTAAGCAATAATTCAACAGATAAAATAGACACACTAACAGAAACCGGAGTT
CCTGTAACCAGCTCAGTGGACCTTGTAGAAACAAATCATACTGGAACATACTGCTCAAGC
CCGATCCATCTTGGTGACTGCAGTTTTGAGGGATGGATTGTAGGAAACCCCTCCTGTGCC
ACCATCAACATCAGAGAGTGGTCGTATTTAATCGAAGATCCTAATGCCCCTAACAAATGT
TACCCGGGGGAGTTGGACAACAATGGTGAGCTGCGACACCTTTTCAGTGGAGTGAACTCT
TTTGAATTGATAAGCCCCAGCAAGTGGGGGAAT---GTTCTGGATGGAGTAACTGCTTCA
TGTCTCGATAGAGGAGCAAAAAGTTTTTACAGGAATCTGGTCTGGCTGGTAAAACAGGAC
GGGAAATATCCTGTTGTAAAAGGGGATTATAACAACACAACAGGAAGAGATGTTTTGGTG
CTCTGGGGAATCCACCACCCTGATTCGGAAACAACAGCCACAAACCTATATGTCAACAAA
AATCCCTACACATTAGTATCAACAAAAGAGTGGAGCAGACGCTATGAACTTGAGATTGGG
ACCAGAATAGGT---GACGGACAAAGGAGTTGGATGAAACTATATTGGCACCTCATGAGC
CCAGGAGAAAGAATAACGTTTGAGAGCAATGGAGGCCTTTTAGCACCCAGATACGGATAT
ATCATTGAGAAAGGTTCGGGACGAATTTTCCAGAGTGGAGTGAGGATGGCCAAATGCAAC
ACAAAGTGCCAAACGTCAGTAGGTGGGATAAACACCAACAAAACTTTTCAGAACATAGAC
AGGAATGCCATTGGAGACTGCCCAAAGTACATAAAATCCGGGCAATTAAAACTTGCTACT
GGCCTAAGAAATGTTCCATCCATTAATGAAAGAGGCCTGTTTGGTGCAATTGCAGGATTC
ATAGAAGGAGGATGGCCTGGTCTTATTAATGGATGGTACGGTTTCCAGCATCAGAACGAA
CAAGGGACTGGAATCGCTGCGGATAAAGCTACCACCCAGAAAGCAATAGATGAAATAACA
ACGAAAATTAATAATATAATAGAAAAGATGAACGGAAACTATGATTCAATAAGGGGGGAA
TTCAATCAAGTAGAAAAGAGAATTAACATGCTAGCCGATCGGGTTGATGATGCCGTAACC
GATGTTTGGTCATACAATGCTAAACTTCTTGTACTACTTGAAAATGGTAGAACATTAGAC
TTGCACGACGCAAATGTCAGAAACTTACATGACCAGATCAAAAGGACATTGAAGAATAAT
GCAATTGACGAGGGAGACGGTTGCTTCAATCTTCTCCACAAGTGTAATGACTCATGCATG
GAAGCCATTAGAAATGGTACCTACAATCATGAAGATTACAAGGAAGAATCACAACTGAAG
AGACAGGAAATTGAGGGGATAAAATTGAAAACTGAGAATGTTTATAAAATACTGTCAATT
AGCTGCATTGCAAGCAGTACTGTGATGGTAGGTCTCATACTTGCATTTATAATGTGGGCA
TGTAGCAGTGGAAATTGCCGGTTCAATGTGTGTATA
>cds_AGB51345_A/shorebird/Delaware/172/2006_2006//_HA_HA_16
ATGGTCAAAGTGCTCTACTTTCTCATCATAGTGTTTGGCTCAAAGGCAGACAAAATATGC
ATAGGGTACCTAAGCAATAATTCAACAGATAAAATAGACACACTAACAGAAACCGGAGTT
CCTGTGACCAGCTCAGTGGACCTTGTAGAAACAAATCATACTGGAACATACTGCTCAAGC
CCGATCCATCTTGGTGACTGCAGTTTTGAGGGATGGATTGTAGGAAACCCCTCCTGTGCC
ACCATCAACATCAGAGAGTGGTCGTATTTAATCGAAGATCCTAATGCCCCTAACAAATGT
TACCCGGGGGAGTTGGACAACAATGGTGAGCTGCGACACCTTTTCAGTGGAGTGAACTCT
TTTGAATTGATAAGCCCCAGCAAGTGGGGGAAT---GTTCTGGATGGAGTAACTGCTTCA
TGTCTCGATAGAGGAGCAAAAAGTTTTTACAGGAATCTGGTCTGGCTGGTAAAACAGGAC
GGGAAATATCCTGTTGTAAAAGGGGATTATAACAACACAACAGGAAGAGATGTTTTGGTG
CTCTGGGGAATCCACCACCCTGATTCGGAAACAACAGCCACAAACCTATATGTCAACAAA
AACCCCTACACATTAGTATCAACAAAAGAGTGGAGCAGACGCTATGAACTTGAGATTGGG
ACCAGAATAGGT---GACGGACAAAGGAGTTGGATGAAACTATATTGGCACCTCATGAGC
CCAGGAGAAAGAATAACGTTTGAGAGCAATGGAGGCCTTTTAGCACCCAGATACGGATAT
ATCATTGAGAAAGGTTCGGGACGAATTTTCCAGAGTGGAGTGAGGATGGCCAAATGCAAC
ACAAAGTGCCAAACGTCAGTAGGTGGGATAAACACCAACAAAACTTTTCAGAACATAGAC
AGGAATGCCATTGGAGACTGCCCAAAGTACATAAAATCCGGGCAATTAAAACTTGCTACT
GGCCTAAGAAATGTTCCATCCATTAATGAAAGAGGCCTGTTTGGTGCAATTGCAGGATTC
ATAGAAGGAGGATGGCCTGGTCTTATTAATGGATGGTACGGTTTCCAGCATCAGAACGAA
CAAGGGACTGGAATCGCTGCGGATAAAGCTTCCACCCAGAAAGCAATAGATGAAATAACA
ACGAAAATTAATAATATAATAGAAAAGATGAACGGAAACTATGATTCAATAAGGGGGGAA
TTCAATCAAGTAGAAAAGAGAATTAACATGCTAGCCGATCGGGTTGATGATGCCGTAACC
GATGTTTGGTCATACAATGCTAAACTTCTTGTACTACTTGAAAATGGTAGAACATTAGAC
TTGCACGACGCAAATGTCAGAAACTTACATGACCAGATCAAAAGGACATTGAAGAATAAT
GCAATTGACGAAGGAGACGGTTGCTTCAATCTTCTCCACAAGTGTAATGACTCATGCATG
GAAGCCATTAGAAATGGTACCTACAATCATGAAGATTACAAGGAAGAATCACAACTGAAG
AGACAGGAAATTGAGGGGATAAAATTGAAAACTGAGAATGTTTATAAAATACTGTCAATT
AGCTGCATTGCAAGCAGTACTGTGATGGTAGGTCTCATACTTGCATTTATAATGTGGGCA
TGTAGCAGTGGAAATTGCCGGTTCAATGTGTGTATA
>cds_ABX79921_A/mallard/Gurjev/785/83_1983//_HA_HA_16
ATGGTCAAAGCACTCTACTTGCTTGTTCTGATTCTTGTTTCGAGAGCAGACAAAATATGC
ATAGGATACCTAAGCAACAACTCATCGGATACGGTAGACACACTAACTGAAAATGGGGTC
CCTGTGACGAGCTCAATTGACCTTGTTGAAACAAATCACACTGGAACATATTGCTCTAGC
CCAATACATCTCGGGGACTGCAGTTTTGAAGGATGGATCGTCGGCAACCCTTCCTGTGCA
AGCATCAACATCAGAGAGTGGTCGTATCTGATTGAAGACCCCAATGCCCCACATAAATGC
TACCCAGGTGAAGTTGACAACAATGGAGAGTTAAGGCATCTTTTCAGTGGAGTGAACTCA
TTTGAACTAATTCCTCCTAGCAAATGGGGGGAT---ATTCTAGAGGGAACAACTGCGTCA
TGTCAGAACAGAGGAGCCGATAGCTTCTACAGGAATTTGATCTGGCTTGTGAACAAGCTA
AACAAATATCCTTTGGTCAAAGGCGAATACAACAACACGACAGGCAGGGATGTTCTAGTA
TTGTGGGGAATTCACCACCCTGACACAGAGGCAACTGCTACTAAACTTTATGTCAACAAG
AACCCTTACACATTAGTATCAACTAAGGAGTGGAGCAGGCGGTACGAATTAGAAATTGGG
ACCAGAATAGGA---GATGGTCAAAGGAGCTGGATGAAAATTTATTGGCACTTAATGCAT
CCGGGAGAAAGAATAACATTTGAGAGCAATGGGGGACTCTTAGCACCGAGATATGGCTAC
ATAATTGAGAAGGGAACAGGCAGAATTTTCCAAAGTGGGGTGAGACTGGCTAAATGCAAC
ACAAAATGCCAGACCTCCATGGGTGGAATTAATACAAACAAAACTTTCCAGAATATAGAA
AAGAATGCTCTTGGGGACTGTCCGAAATATATAAAATCTGGACAATTGAAGCTTGCAACA
GGACTAAGAAATGTCCCTTCCATTGTTGAAAGAGGCCTGTTTGGTGCAATTGCAGGGTTT
ATAGAAGGTGGATGGCCCGGGTTAATCAATGGATGGTATGGCTTCCAGCATCAAAATGAG
CAAGGGACTGGCATAGCTGCAGACAAAACGTCTACCCAAAAGGCCATAAATGAGATAACA
ACAAAAATAAATAATATCATCGAGAAAATGAACGGAAATTATGACTCCATTCGGGGTGAG
TTCAATCAGGTGGAAAAGAGAATCAACATGATTGCTGATCGAGTCGATGATGCAGTGACA
GACATTTGGTCTTACAATGCTAAACTTCTCGTGCTAATCGAAAATGACAGAACATTAGAT
TTGCATGATGCCAATGTTAGGAACCTGCATGAACAAATCAAGCGGGCATTAAAAAATAAT
GCCATTGATGAAGGGGATGGGTGCTTCAGCCTTCTCCATAAATGCAACGACTCATGTATG
GAAACTATTCGAAATGGGACATACAATCATGAGGACTACAAAGAAGAGTCTCAATTGAAA
AGGCAGGAAATCGAAGGGATAAAATTGAAGACTGAAAATATATATAAGATATTATCGATT
AGCTGCATTGCAAGCAGTGTTGTTCTGGTAGGACTCATACTTGCATTTATAATGTGGGCA
TGCAGCAGTGGAAATTGCCGGTTCAATGTTTGTATA
